# Supplementary material for: Immunoinformatic-Based Prediction of Candidate Epitopes for the Diagnosis and Control of Paratuberculosis (Johne’s Disease)
Source: Pathogens. 2020 Aug 27;9(9):705. doi: 10.3390/pathogens9090705 (PMC7558617; doi:10.3390/pathogens9090705)
Supplement: Supplementary file 1 [file pathogens-09-00705-s001.zip]

Archive with 4 entries (4 files):
- Supplementary_TableS1.xlsx
- Supplementary_TableS2.xlsx
- Supplementary_TableS3.xlsx
- Supplementary_TableS4.xlsx
