# Supplementary material for: Immunoinformatic-Based Prediction of Candidate Epitopes for the Diagnosis and Control of Paratuberculosis (Johne’s Disease)
Source: Pathogens. 2020 Aug 27;9(9):705. doi: 10.3390/pathogens9090705 (PMC7558617; doi:10.3390/pathogens9090705)
Supplement: Supplementary file 1 [file pathogens-09-00705-s001.zip › Supplementary_TableS1.xlsx]

## Sheet: CAA52630.1
		Position	Residue	Score	Assignment
		1	M	-0.462	.
		2	A	-0.389	.
		3	K	-0.402	.
		4	T	-0.059	.
		5	I	0.166	.
		6	A	0.527	E
		7	Y	0.581	E
		8	D	0.672	E
		9	E	0.627	E
		10	E	0.927	E
		11	A	0.704	E
		12	R	0.935	E
		13	R	0.676	E
		14	G	0.568	E
		15	L	0.135	.
		16	E	0.173	.
		17	R	-0.021	.
		18	G	-0.258	.
		19	L	-0.333	.
		20	N	0.039	.
		21	A	-0.112	.
		22	L	-0.231	.
		23	A	-0.285	.
		24	D	-0.279	.
		25	A	-0.307	.
		26	V	-0.38	.
		27	K	0.023	.
		28	V	0.168	.
		29	T	0.304	.
		30	L	0.541	E
		31	G	0.745	E
		32	P	0.788	E
		33	K	0.769	E
		34	G	0.531	E
		35	R	0.369	E
		36	N	0.254	.
		37	V	0.177	.
		38	V	0.061	.
		39	L	-0.352	.
		40	E	-0.179	.
		41	K	-0.103	.
		42	K	0.272	.
		43	W	0.648	E
		44	G	0.885	E
		45	A	0.922	E
		46	P	1.021	E
		47	T	1.104	E
		48	I	1.423	E
		49	T	1.077	E
		50	N	1.005	E
		51	D	0.624	E
		52	G	0.451	E
		53	V	0.564	E
		54	S	0.597	E
		55	I	0.18	.
		56	A	0.034	.
		57	K	-0.373	.
		58	E	-0.018	.
		59	I	0.147	.
		60	E	0.57	E
		61	L	0.651	E
		62	E	0.822	E
		63	D	0.756	E
		64	P	0.84	E
		65	Y	0.869	E
		66	E	1.082	E
		67	K	0.941	E
		68	I	0.401	E
		69	G	0.073	.
		70	A	-0.027	.
		71	E	-0.127	.
		72	L	-0.301	.
		73	V	-0.128	.
		74	K	-0.157	.
		75	E	0.039	.
		76	V	0.101	.
		77	A	0.613	E
		78	K	0.987	E
		79	K	0.97	E
		80	T	0.946	E
		81	D	1.217	E
		82	D	1.531	E
		83	V	1.678	E
		84	A	1.723	E
		85	G	1.732	E
		86	D	1.66	E
		87	G	1.446	E
		88	T	1.501	E
		89	T	1.263	E
		90	T	0.806	E
		91	A	0.422	E
		92	T	0.195	.
		93	V	-0.075	.
		94	L	-0.568	.
		95	A	-0.901	.
		96	Q	-0.904	.
		97	A	-0.837	.
		98	L	-0.602	.
		99	V	-0.534	.
		100	R	-0.459	.
		101	E	-0.441	.
		102	G	-0.489	.
		103	L	-0.153	.
		104	R	0.054	.
		105	N	0.222	.
		106	V	0.311	.
		107	A	0.467	E
		108	A	0.798	E
		109	G	0.601	E
		110	A	0.695	E
		111	N	0.504	E
		112	P	0.578	E
		113	L	0.527	E
		114	G	0.446	E
		115	L	0.091	.
		116	K	0.033	.
		117	R	-0.047	.
		118	G	0.158	.
		119	I	-0.061	.
		120	E	0.343	.
		121	K	0.3	.
		122	A	0.248	.
		123	V	0.258	.
		124	E	0.529	E
		125	K	0.373	E
		126	V	0.038	.
		127	T	-0.285	.
		128	E	-0.19	.
		129	T	-0.202	.
		130	L	-0.197	.
		131	L	-0.016	.
		132	K	0.033	.
		133	S	-0.13	.
		134	A	0.023	.
		135	K	0.447	E
		136	E	0.934	E
		137	V	1.123	E
		138	E	1.142	E
		139	T	0.907	E
		140	K	0.797	E
		141	D	0.631	E
		142	Q	0.841	E
		143	I	0.667	E
		144	A	0.537	E
		145	A	0.163	.
		146	T	0.099	.
		147	A	0.039	.
		148	A	0.421	E
		149	I	0.72	E
		150	S	0.884	E
		151	A	0.899	E
		152	G	0.774	E
		153	D	0.849	E
		154	Q	1.131	E
		155	S	0.753	E
		156	I	0.469	E
		157	G	0.191	.
		158	D	-0.03	.
		159	L	-0.166	.
		160	I	-0.41	.
		161	A	-0.141	.
		162	E	-0.146	.
		163	A	-0.287	.
		164	M	0.104	.
		165	D	0.54	E
		166	K	0.826	E
		167	V	0.826	E
		168	G	0.696	E
		169	N	0.527	E
		170	E	0.387	E
		171	G	0.197	.
		172	V	0.428	E
		173	I	0.464	E
		174	T	0.469	E
		175	V	0.391	E
		176	E	0.424	E
		177	E	0.276	.
		178	S	0.582	E
		179	N	0.252	.
		180	T	0.438	E
		181	F	-0.102	.
		182	G	-0.211	.
		183	L	-0.696	.
		184	Q	-0.717	.
		185	L	-0.724	.
		186	E	-0.363	.
		187	L	-0.57	.
		188	T	-0.214	.
		189	E	-0.567	.
		190	G	-0.016	.
		191	M	0.014	.
		192	R	0.391	E
		193	F	0.202	.
		194	D	-0.067	.
		195	K	-0.094	.
		196	G	0.097	.
		197	Y	-0.041	.
		198	I	-0.018	.
		199	S	-0.369	.
		200	G	-0.411	.
		201	Y	-0.28	.
		202	F	-0.146	.
		203	V	0.226	.
		204	T	0.27	.
		205	D	0.399	E
		206	A	0.652	E
		207	E	0.865	E
		208	R	0.884	E
		209	Q	0.577	E
		210	E	0.545	E
		211	A	0.704	E
		212	V	0.569	E
		213	L	0.203	.
		214	E	-0.264	.
		215	D	-0.883	.
		216	P	-1.244	.
		217	F	-1.325	.
		218	I	-1.021	.
		219	L	-1.142	.
		220	L	-1.254	.
		221	V	-1.406	.
		222	S	-1.092	.
		223	S	-0.737	.
		224	K	-0.319	.
		225	V	0.142	.
		226	S	0.424	E
		227	T	0.163	.
		228	V	-0.188	.
		229	K	-0.419	.
		230	D	-0.61	.
		231	L	-0.882	.
		232	L	-0.925	.
		233	P	-0.896	.
		234	L	-1.092	.
		235	L	-1.399	.
		236	E	-1.123	.
		237	K	-0.83	.
		238	V	-0.441	.
		239	I	0.018	.
		240	Q	0.269	.
		241	A	-0.022	.
		242	G	-0.327	.
		243	K	-0.581	.
		244	P	-0.651	.
		245	L	-0.757	.
		246	L	-0.661	.
		247	I	-0.7	.
		248	I	-0.913	.
		249	A	-0.745	.
		250	E	-0.304	.
		251	D	0.21	.
		252	V	0.648	E
		253	E	0.753	E
		254	G	0.817	E
		255	E	0.661	E
		256	A	0.104	.
		257	L	-0.081	.
		258	S	-0.51	.
		259	T	-0.65	.
		260	L	-0.817	.
		261	V	-1.05	.
		262	V	-0.78	.
		263	N	-0.774	.
		264	K	-0.647	.
		265	I	-0.498	.
		266	R	-0.25	.
		267	G	0.016	.
		268	T	-0.143	.
		269	F	-0.197	.
		270	K	-0.144	.
		271	S	-0.021	.
		272	V	0.052	.
		273	A	0.092	.
		274	V	0.5	E
		275	K	0.423	E
		276	A	0.518	E
		277	P	0.845	E
		278	G	1.012	E
		279	F	1.246	E
		280	G	1.097	E
		281	D	0.876	E
		282	R	0.556	E
		283	R	0.051	.
		284	K	0.074	.
		285	A	0.052	.
		286	M	-0.29	.
		287	L	-0.54	.
		288	Q	-0.955	.
		289	D	-1.263	.
		290	M	-1.091	.
		291	A	-0.753	.
		292	I	-0.312	.
		293	L	-0.184	.
		294	T	-0.421	.
		295	G	-0.481	.
		296	G	-0.263	.
		297	Q	0.178	.
		298	V	0.646	E
		299	I	0.471	E
		300	S	0.405	E
		301	E	-0.078	.
		302	E	-0.113	.
		303	V	-0.281	.
		304	G	0.082	.
		305	L	0.128	.
		306	S	0.045	.
		307	L	0.058	.
		308	E	-0.068	.
		309	S	-0.161	.
		310	A	-0.185	.
		311	D	-0.541	.
		312	I	-0.232	.
		313	S	-0.3	.
		314	L	-0.382	.
		315	L	-0.379	.
		316	G	-0.571	.
		317	K	-0.552	.
		318	A	-0.73	.
		319	R	-0.579	.
		320	K	-0.23	.
		321	V	-0.125	.
		322	V	0.071	.
		323	V	0.245	.
		324	T	0.327	.
		325	K	0.358	E
		326	D	0.357	E
		327	E	0.433	E
		328	T	0.743	E
		329	T	0.84	E
		330	I	0.851	E
		331	V	0.821	E
		332	E	0.913	E
		333	G	1.046	E
		334	A	1.22	E
		335	G	1.458	E
		336	D	1.421	E
		337	S	1.293	E
		338	D	1.171	E
		339	A	1.098	E
		340	I	0.775	E
		341	A	0.378	E
		342	G	0.154	.
		343	R	-0.275	.
		344	V	-0.234	.
		345	A	-0.071	.
		346	Q	0.076	.
		347	I	-0.133	.
		348	R	-0.04	.
		349	T	0.2	.
		350	E	0.494	E
		351	I	0.769	E
		352	E	1.17	E
		353	N	1.395	E
		354	S	1.373	E
		355	D	1.47	E
		356	S	1.728	E
		357	D	1.687	E
		358	Y	1.589	E
		359	D	1.157	E
		360	R	0.929	E
		361	E	0.782	E
		362	K	0.541	E
		363	L	0.301	.
		364	Q	-0.052	.
		365	E	-0.148	.
		366	R	-0.496	.
		367	L	-0.534	.
		368	A	-0.235	.
		369	K	-0.149	.
		370	L	-0.273	.
		371	A	-0.387	.
		372	G	-0.345	.
		373	G	-0.477	.
		374	V	-0.421	.
		375	A	-0.189	.
		376	V	-0.041	.
		377	I	-0.037	.
		378	K	-0.091	.
		379	A	0.093	.
		380	G	0.341	.
		381	A	0.413	E
		382	A	0.755	E
		383	T	0.439	E
		384	E	0.5	E
		385	V	0.429	E
		386	E	0.409	E
		387	L	0.384	E
		388	K	0.211	.
		389	E	0.046	.
		390	R	-0.027	.
		391	K	0.024	.
		392	H	0.443	E
		393	R	0.382	E
		394	I	0.19	.
		395	E	0.171	.
		396	D	0.196	.
		397	A	0.293	.
		398	V	0.428	E
		399	R	0.632	E
		400	N	0.499	E
		401	A	0.275	.
		402	K	0.457	E
		403	A	0.682	E
		404	A	0.719	E
		405	V	0.41	E
		406	E	0.281	.
		407	E	0.131	.
		408	G	0.318	.
		409	I	0.495	E
		410	V	0.756	E
		411	A	0.464	E
		412	G	0.227	.
		413	G	-0.244	.
		414	G	-0.377	.
		415	V	-0.437	.
		416	A	-0.453	.
		417	L	-0.773	.
		418	L	-0.929	.
		419	H	-1.086	.
		420	A	-1.088	.
		421	I	-0.857	.
		422	P	-0.397	.
		423	A	-0.179	.
		424	L	0.163	.
		425	D	0.313	.
		426	E	0.785	E
		427	L	1.071	E
		428	K	1.296	E
		429	P	1.653	E
		430	E	1.629	E
		431	G	1.734	E
		432	E	2.04	E
		433	E	1.888	E
		434	A	1.86	E
		435	T	1.258	E
		436	G	0.716	E
		437	A	0.387	E
		438	N	-0.104	.
		439	I	-0.281	.
		440	V	-0.757	.
		441	R	-0.744	.
		442	V	-0.722	.
		443	A	-0.742	.
		444	L	-0.638	.
		445	E	-0.306	.
		446	R	-0.221	.
		447	P	-0.244	.
		448	L	-0.234	.
		449	K	-0.196	.
		450	Q	-0.231	.
		451	I	-0.204	.
		452	A	-0.128	.
		453	F	-0.029	.
		454	N	0.141	.
		455	G	0.209	.
		456	G	0.65	E
		457	L	0.7	E
		458	E	0.862	E
		459	P	0.664	E
		460	G	0.689	E
		461	V	0.61	E
		462	V	0.569	E
		463	A	0.346	.
		464	E	0.47	E
		465	K	0.526	E
		466	V	0.742	E
		467	R	1.021	E
		468	N	1.357	E
		469	S	1.384	E
		470	P	1.458	E
		471	A	1.368	E
		472	G	1.455	E
		473	T	1.237	E
		474	G	1.079	E
		475	L	1.062	E
		476	N	1.047	E
		477	A	0.967	E
		478	A	0.883	E
		479	T	0.866	E
		480	G	1.157	E
		481	E	0.735	E
		482	Y	0.451	E
		483	E	0.39	E
		484	D	0.145	.
		485	L	0.083	.
		486	L	-0.283	.
		487	K	-0.191	.
		488	A	-0.092	.
		489	G	-0.056	.
		490	I	0.191	.
		491	A	0.63	E
		492	D	0.443	E
		493	P	0.58	E
		494	V	0.533	E
		495	K	0.755	E
		496	V	0.587	E
		497	T	0.131	.
		498	R	0.092	.
		499	S	0.24	.
		500	A	0.163	.
		501	L	0.329	.
		502	Q	0.359	E
		503	N	0.131	.
		504	A	0.002	.
		505	A	0.015	.
		506	S	-0.104	.
		507	I	-0.52	.
		508	A	-0.995	.
		509	G	-1.033	.
		510	L	-0.939	.
		511	F	-0.882	.
		512	L	-0.749	.
		513	T	-0.834	.
		514	T	-0.936	.
		515	E	-0.618	.
		516	A	0.004	.
		517	V	0.625	E
		518	V	0.785	E
		519	A	0.98	E
		520	D	1.067	E
		521	K	1.158	E
		522	P	1.428	E
		523	E	1.686	E
		524	K	1.897	E
		525	A	1.797	E
		526	A	1.927	E
		527	A	2.118	E
		528	P	2.078	E
		529	A	2.137	E
		530	G	2.327	E
		531	D	2.362	E
		532	P	2.222	E
		533	T	2.147	E
		534	G	2.056	E
		535	G	1.575	E
		536	M	1.343	E
		537	G	0.802	E
		538	G	0.544	E
		539	M	0.29	.
		540	D	0.065	.
		541	F	0.064	.

## Sheet: AAS02640.1
		Position	Residue	Score	Assignment
		1	M	-0.99	.
		2	V	-0.74	.
		3	S	-0.779	.
		4	L	-0.485	.
		5	E	-0.305	.
		6	S	-0.026	.
		7	L	0.439	E
		8	T	0.226	.
		9	P	0.436	E
		10	A	0.417	E
		11	E	0.26	.
		12	L	0.37	E
		13	A	0.131	.
		14	E	0.057	.
		15	V	-0.004	.
		16	H	-0.101	.
		17	A	0.248	.
		18	R	0.452	E
		19	H	0.42	E
		20	Q	0.534	E
		21	Q	0.705	E
		22	G	0.565	E
		23	Y	0.626	E
		24	A	0.575	E
		25	D	0.511	E
		26	L	0.443	E
		27	Q	-0.03	.
		28	A	-0.008	.
		29	K	-0.359	.
		30	K	-0.392	.
		31	L	-0.485	.
		32	S	-0.495	.
		33	L	-0.421	.
		34	D	-0.246	.
		35	L	-0.076	.
		36	T	0.522	E
		37	R	0.704	E
		38	G	1.319	E
		39	K	1.272	E
		40	P	1.788	E
		41	A	1.415	E
		42	P	1.489	E
		43	A	0.968	E
		44	Q	0.854	E
		45	L	0.614	E
		46	D	0.304	.
		47	L	-0.262	.
		48	S	-0.713	.
		49	N	-0.876	.
		50	A	-0.785	.
		51	L	-0.759	.
		52	L	-0.234	.
		53	S	0.026	.
		54	L	0.24	.
		55	P	0.326	.
		56	G	0.736	E
		57	D	1.336	E
		58	D	1.496	E
		59	Y	1.951	E
		60	R	2.023	E
		61	D	1.99	E
		62	S	1.885	E
		63	E	1.775	E
		64	G	1.869	E
		65	T	1.911	E
		66	D	1.679	E
		67	T	1.574	E
		68	R	1.39	E
		69	N	0.992	E
		70	Y	0.739	E
		71	G	0.556	E
		72	G	0.275	.
		73	L	0.247	.
		74	H	0.227	.
		75	G	0.084	.
		76	L	-0.049	.
		77	P	-0.297	.
		78	E	-0.381	.
		79	L	-0.59	.
		80	R	-0.689	.
		81	A	-0.523	.
		82	I	-0.834	.
		83	F	-1.3	.
		84	G	-1.089	.
		85	E	-1.257	.
		86	L	-1	.
		87	L	-0.795	.
		88	G	-0.408	.
		89	I	-0.401	.
		90	P	-0.727	.
		91	V	-0.73	.
		92	Q	-0.446	.
		93	N	-0.383	.
		94	L	0.038	.
		95	I	0.18	.
		96	A	0.348	.
		97	G	0.329	.
		98	N	0.045	.
		99	N	0.342	.
		100	S	0.197	.
		101	S	0.066	.
		102	L	-0.197	.
		103	E	-0.381	.
		104	L	-0.91	.
		105	M	-1.232	.
		106	H	-1.478	.
		107	D	-1.521	.
		108	L	-1.554	.
		109	V	-1.434	.
		110	A	-1.555	.
		111	F	-1.543	.
		112	S	-1.531	.
		113	M	-1.081	.
		114	L	-0.87	.
		115	Y	-0.493	.
		116	G	-0.045	.
		117	G	0.241	.
		118	V	0.696	E
		119	D	1.132	E
		120	S	1.174	E
		121	Q	1.385	E
		122	R	1.575	E
		123	P	1.885	E
		124	W	1.786	E
		125	K	1.884	E
		126	D	1.574	E
		127	E	1.35	E
		128	P	0.786	E
		129	S	0.569	E
		130	V	0.187	.
		131	K	-0.101	.
		132	F	-0.387	.
		133	L	-0.326	.
		134	C	-0.328	.
		135	P	-0.182	.
		136	V	0.063	.
		137	P	0.489	E
		138	G	0.769	E
		139	Y	0.55	E
		140	D	0.398	E
		141	R	0.133	.
		142	H	0.016	.
		143	F	-0.115	.
		144	A	-0.091	.
		145	I	-0.437	.
		146	T	-0.366	.
		147	E	-0.623	.
		148	T	-0.238	.
		149	M	-0.283	.
		150	G	-0.257	.
		151	I	-0.278	.
		152	E	-0.404	.
		153	M	-0.44	.
		154	I	-0.438	.
		155	P	-0.677	.
		156	V	-0.318	.
		157	P	-0.053	.
		158	M	0.406	E
		159	L	0.809	E
		160	S	1.088	E
		161	D	1.105	E
		162	G	1.04	E
		163	P	0.874	E
		164	D	0.839	E
		165	V	0.771	E
		166	G	0.491	E
		167	L	-0.09	.
		168	I	-0.437	.
		169	E	-0.838	.
		170	E	-0.698	.
		171	L	-0.37	.
		172	V	0.053	.
		173	A	0.358	E
		174	A	0.265	.
		175	D	0.274	.
		176	P	0.577	E
		177	A	0.634	E
		178	I	0.425	E
		179	K	0.411	E
		180	G	0.004	.
		181	M	-0.108	.
		182	W	-0.294	.
		183	T	-0.354	.
		184	V	-0.231	.
		185	P	-0.024	.
		186	V	0.305	.
		187	F	0.775	E
		188	G	0.908	E
		189	N	0.889	E
		190	P	0.988	E
		191	T	0.998	E
		192	G	1.29	E
		193	V	0.957	E
		194	T	0.915	E
		195	Y	0.712	E
		196	S	0.331	.
		197	W	-0.282	.
		198	D	-0.346	.
		199	T	-0.833	.
		200	V	-1.001	.
		201	L	-1.201	.
		202	R	-1.207	.
		203	L	-1.372	.
		204	V	-1.345	.
		205	Q	-1.054	.
		206	M	-0.512	.
		207	R	-0.239	.
		208	T	0.402	E
		209	A	0.452	E
		210	A	0.417	E
		211	P	0.203	.
		212	D	-0.138	.
		213	F	-0.475	.
		214	R	-0.413	.
		215	L	-0.42	.
		216	F	-0.501	.
		217	W	-0.85	.
		218	D	-0.715	.
		219	N	-0.778	.
		220	A	-0.459	.
		221	Y	-0.157	.
		222	A	-0.158	.
		223	V	-0.276	.
		224	H	-0.491	.
		225	T	-0.436	.
		226	L	-0.668	.
		227	T	-0.865	.
		228	H	-0.793	.
		229	D	-0.675	.
		230	F	-0.811	.
		231	I	-0.436	.
		232	R	-0.678	.
		233	Q	-0.93	.
		234	V	-1.044	.
		235	D	-1.003	.
		236	V	-0.731	.
		237	L	-0.677	.
		238	G	-0.651	.
		239	L	-0.433	.
		240	A	-0.251	.
		241	A	0.22	.
		242	A	0.715	E
		243	A	1.073	E
		244	G	1.605	E
		245	N	1.659	E
		246	P	1.6	E
		247	N	1.432	E
		248	R	1.058	E
		249	P	0.741	E
		250	Y	0.563	E
		251	V	0.531	E
		252	F	0.301	.
		253	A	0.138	.
		254	S	-0.184	.
		255	T	-0.095	.
		256	S	-0.255	.
		257	K	0.056	.
		258	I	0.241	.
		259	T	0.178	.
		260	F	0.194	.
		261	A	-0.039	.
		262	G	-0.1	.
		263	A	-0.146	.
		264	G	-0.385	.
		265	V	-0.039	.
		266	S	0.03	.
		267	F	0.077	.
		268	F	-0.148	.
		269	G	-0.263	.
		270	G	-0.07	.
		271	S	-0.268	.
		272	L	-0.013	.
		273	G	-0.124	.
		274	N	-0.337	.
		275	I	-0.731	.
		276	A	-0.893	.
		277	W	-0.81	.
		278	Y	-0.818	.
		279	L	-0.755	.
		280	Q	-0.414	.
		281	Y	-0.255	.
		282	A	0.201	.
		283	G	0.247	.
		284	K	0.787	E
		285	K	0.916	E
		286	S	1.327	E
		287	I	1.493	E
		288	G	1.281	E
		289	P	1.164	E
		290	D	1.072	E
		291	K	0.678	E
		292	V	0.684	E
		293	N	0.308	.
		294	Q	-0.221	.
		295	L	-0.684	.
		296	R	-1.297	.
		297	H	-1.529	.
		298	L	-1.592	.
		299	R	-1.412	.
		300	F	-1.039	.
		301	F	-0.713	.
		302	R	-0.448	.
		303	D	-0.21	.
		304	A	-0.096	.
		305	D	-0.09	.
		306	G	0.03	.
		307	V	-0.281	.
		308	R	-0.859	.
		309	L	-1.022	.
		310	H	-1.316	.
		311	M	-1.393	.
		312	L	-1.257	.
		313	R	-1.496	.
		314	H	-1.305	.
		315	Q	-1.12	.
		316	Q	-0.774	.
		317	I	-0.226	.
		318	L	-0.362	.
		319	A	-0.412	.
		320	P	-0.826	.
		321	K	-0.906	.
		322	F	-1.006	.
		323	A	-0.807	.
		324	L	-1.111	.
		325	A	-1.403	.
		326	L	-1.468	.
		327	E	-1.251	.
		328	I	-1.106	.
		329	L	-0.96	.
		330	D	-0.772	.
		331	Q	-0.217	.
		332	R	-0.083	.
		333	L	0.325	.
		334	S	0.397	E
		335	D	0.278	.
		336	S	0.367	E
		337	K	0.16	.
		338	I	0.622	E
		339	A	0.794	E
		340	S	0.796	E
		341	W	0.963	E
		342	T	1.129	E
		343	E	1.432	E
		344	P	1.348	E
		345	K	0.967	E
		346	G	0.763	E
		347	G	0.525	E
		348	Y	-0.074	.
		349	F	-0.205	.
		350	I	-0.628	.
		351	S	-1.052	.
		352	L	-1.085	.
		353	D	-0.78	.
		354	V	-0.233	.
		355	L	0.185	.
		356	P	0.311	.
		357	G	0.669	E
		358	T	0.665	E
		359	A	0.609	E
		360	K	0.699	E
		361	R	0.329	.
		362	T	0.123	.
		363	V	-0.054	.
		364	A	0.153	.
		365	L	0.056	.
		366	A	0.15	.
		367	K	-0.13	.
		368	D	0.03	.
		369	A	-0.043	.
		370	G	0.354	E
		371	I	0.541	E
		372	A	0.542	E
		373	V	0.467	E
		374	T	0.467	E
		375	E	0.565	E
		376	A	0.626	E
		377	G	0.704	E
		378	A	0.814	E
		379	S	0.883	E
		380	F	0.898	E
		381	P	1.125	E
		382	Y	1.138	E
		383	R	1.431	E
		384	K	1.566	E
		385	D	1.828	E
		386	P	1.889	E
		387	N	1.643	E
		388	D	1.435	E
		389	T	1.043	E
		390	N	0.783	E
		391	I	0.62	E
		392	R	0.56	E
		393	I	0.172	.
		394	A	0.106	.
		395	P	0.213	.
		396	T	0.469	E
		397	F	0.552	E
		398	P	0.928	E
		399	S	0.75	E
		400	L	0.769	E
		401	P	0.619	E
		402	D	0.665	E
		403	L	0.595	E
		404	R	0.534	E
		405	D	0.633	E
		406	A	0.401	E
		407	V	0.151	.
		408	D	0.255	.
		409	G	0.097	.
		410	L	-0.186	.
		411	A	-0.603	.
		412	T	-0.886	.
		413	C	-1.133	.
		414	A	-1.209	.
		415	L	-0.838	.
		416	L	-0.625	.
		417	A	-0.568	.
		418	A	-0.765	.
		419	S	-0.922	.
		420	E	-0.617	.
		421	S	-0.283	.
		422	L	-0.038	.
		423	L	-0.013	.
		424	A	-0.329	.
		425	R	-0.547	.
		426	D	-0.697	.
		427	R	-0.395	.
		428	V	0.096	.

## Sheet: AAS03703.1
		Position	Residue	Score	Assignment
		1	M	0.995	E
		2	A	1.169	E
		3	D	1.204	E
		4	T	1.326	E
		5	S	1.372	E
		6	R	1.336	E
		7	P	1.331	E
		8	D	1.234	E
		9	H	0.954	E
		10	L	0.76	E
		11	P	0.754	E
		12	N	0.886	E
		13	L	0.959	E
		14	R	1.146	E
		15	D	1.558	E
		16	D	1.878	E
		17	G	2.105	E
		18	K	2.472	E
		19	P	2.553	E
		20	P	2.292	E
		21	H	1.833	E
		22	P	1.591	E
		23	S	1.319	E
		24	W	1.254	E
		25	L	1.015	E
		26	P	0.791	E
		27	R	0.702	E
		28	Q	0.796	E
		29	R	1.121	E
		30	R	1.419	E
		31	G	1.483	E
		32	T	1.33	E
		33	T	0.888	E
		34	P	0.81	E
		35	Q	0.825	E
		36	M	0.766	E
		37	I	0.59	E
		38	G	0.597	E
		39	R	0.35	E
		40	Y	0.314	.
		41	P	0.178	.
		42	D	0.186	.
		43	F	0.272	.
		44	D	0.254	.
		45	V	0.239	.
		46	L	0.315	.
		47	E	0.124	.
		48	T	0.118	.
		49	A	0.255	.
		50	G	0.663	E
		51	H	0.972	E
		52	W	1.021	E
		53	D	0.968	E
		54	E	0.957	E
		55	A	0.574	E
		56	T	0.272	.
		57	R	0.052	.
		58	N	-0.336	.
		59	V	-0.588	.
		60	V	-0.809	.
		61	L	-0.657	.
		62	A	-0.494	.
		63	R	-0.163	.
		64	L	0.459	E
		65	E	0.872	E
		66	P	1.035	E
		67	P	1.19	E
		68	G	0.869	E
		69	P	0.837	E
		70	L	0.706	E
		71	R	0.656	E
		72	F	0.627	E
		73	F	0.659	E
		74	G	0.688	E
		75	P	0.914	E
		76	E	0.904	E
		77	E	1.018	E
		78	E	1.083	E
		79	P	0.737	E
		80	C	0.266	.
		81	L	-0.155	.
		82	R	-0.503	.
		83	A	-0.776	.
		84	F	-0.951	.
		85	C	-1.214	.
		86	D	-1.011	.
		87	T	-0.827	.
		88	V	-0.413	.
		89	L	-0.074	.
		90	A	0.227	.
		91	Q	0.216	.
		92	D	0.498	E
		93	V	0.657	E
		94	E	0.982	E
		95	P	0.988	E
		96	R	1.051	E
		97	V	0.94	E
		98	P	1.06	E
		99	V	0.768	E
		100	A	0.919	E
		101	E	0.628	E
		102	S	0.698	E
		103	V	0.431	E
		104	D	0.484	E
		105	A	0.55	E
		106	K	0.539	E
		107	L	0.483	E
		108	A	0.355	E
		109	D	0.308	.
		110	G	0.46	E
		111	R	0.363	E
		112	L	0.713	E
		113	D	0.654	E
		114	G	0.447	E
		115	Y	0.596	E
		116	Q	0.509	E
		117	Y	0.858	E
		118	A	0.98	E
		119	D	1.257	E
		120	M	1.429	E
		121	P	1.552	E
		122	D	1.698	E
		123	D	1.472	E
		124	R	1.181	E
		125	D	0.774	E
		126	T	0.322	.
		127	W	-0.319	.
		128	R	-0.766	.
		129	L	-0.892	.
		130	V	-1.334	.
		131	L	-1.201	.
		132	R	-0.802	.
		133	G	-0.58	.
		134	L	-0.131	.
		135	D	0.281	.
		136	E	0.687	E
		137	T	0.828	E
		138	A	0.735	E
		139	S	1.07	E
		140	R	0.919	E
		141	R	0.921	E
		142	Y	0.876	E
		143	G	0.642	E
		144	A	0.508	E
		145	G	0.462	E
		146	S	0.546	E
		147	F	0.895	E
		148	A	0.937	E
		149	A	1.093	E
		150	A	1.175	E
		151	E	1.156	E
		152	P	1.456	E
		153	Q	1.376	E
		154	T	1.135	E
		155	R	0.747	E
		156	E	0.485	E
		157	A	0.396	E
		158	I	-0.063	.
		159	I	-0.182	.
		160	E	-0.217	.
		161	E	-0.233	.
		162	F	-0.032	.
		163	S	0.008	.
		164	R	0.277	.
		165	G	0.356	E
		166	E	0.442	E
		167	L	0.905	E
		168	H	0.682	E
		169	G	0.783	E
		170	G	0.789	E
		171	S	0.42	E
		172	W	0.673	E
		173	D	0.447	E
		174	S	0.409	E
		175	L	0.26	.
		176	N	0.03	.
		177	V	-0.107	.
		178	K	-0.271	.
		179	R	-0.627	.
		180	A	-0.529	.
		181	W	-0.918	.
		182	S	-0.841	.
		183	V	-1.188	.
		184	C	-1.228	.
		185	M	-1.513	.
		186	R	-1.207	.
		187	M	-1.203	.
		188	T	-1.163	.
		189	L	-1.093	.
		190	S	-0.621	.
		191	G	-0.404	.
		192	F	-0.001	.
		193	Y	-0.111	.
		194	S	0.282	.
		195	H	0.046	.
		196	P	0.136	.
		197	W	0.495	E
		198	A	0.364	E
		199	W	0.309	.
		200	N	0.003	.
		201	E	0.141	.
		202	I	0.497	E
		203	G	0.573	E
		204	F	0.984	E
		205	G	0.993	E
		206	G	0.971	E
		207	P	1.312	E
		208	A	1.353	E
		209	Y	1.255	E
		210	P	0.747	E
		211	R	0.43	E
		212	G	-0.05	.
		213	F	-0.18	.
		214	M	-0.158	.
		215	R	-0.145	.
		216	L	0.027	.
		217	G	0.17	.
		218	G	0.67	E
		219	A	1.091	E
		220	T	1.295	E
		221	G	1.613	E
		222	P	1.698	E
		223	A	1.794	E
		224	A	1.79	E
		225	A	1.582	E
		226	R	1.56	E
		227	E	1.485	E
		228	P	1.444	E
		229	Y	1.482	E
		230	E	1.529	E
		231	T	1.547	E
		232	R	1.606	E
		233	G	1.806	E
		234	A	2.044	E
		235	T	1.947	E
		236	D	1.795	E
		237	E	1.765	E
		238	D	1.417	E
		239	P	1.198	E
		240	V	1.076	E
		241	Q	0.955	E
		242	V	0.743	E
		243	V	0.57	E
		244	Q	0.201	.
		245	N	0.244	.
		246	G	0.126	.
		247	E	0.405	E
		248	L	0.699	E

## Sheet: AAS05609.1
		Position	Residue	Score	Assignment
		1	M	-1.149	.
		2	T	-1.451	.
		3	N	-1.745	.
		4	I	-1.871	.
		5	V	-1.692	.
		6	V	-1.425	.
		7	L	-1.416	.
		8	I	-1.269	.
		9	K	-0.676	.
		10	Q	-0.142	.
		11	V	0.071	.
		12	P	0.622	E
		13	D	1.112	E
		14	T	1.187	E
		15	W	1.121	E
		16	S	0.866	E
		17	E	0.825	E
		18	R	0.767	E
		19	K	0.727	E
		20	L	1.158	E
		21	T	0.818	E
		22	D	0.746	E
		23	G	0.467	E
		24	D	0.584	E
		25	W	0.878	E
		26	T	0.967	E
		27	L	0.79	E
		28	D	0.659	E
		29	R	0.56	E
		30	E	0.698	E
		31	A	0.474	E
		32	A	0.469	E
		33	D	0.377	E
		34	A	0.413	E
		35	V	0.067	.
		36	L	0.119	.
		37	D	0.156	.
		38	E	0.008	.
		39	I	0.065	.
		40	N	0.099	.
		41	E	0.517	E
		42	R	0.525	E
		43	A	0.438	E
		44	V	0.298	.
		45	E	0.178	.
		46	E	-0.214	.
		47	A	-0.245	.
		48	L	-0.138	.
		49	Q	0.071	.
		50	I	0.146	.
		51	R	0.259	.
		52	E	0.512	E
		53	R	1.102	E
		54	E	1.286	E
		55	G	1.725	E
		56	G	1.599	E
		57	E	1.466	E
		58	G	1.144	E
		59	S	0.622	E
		60	V	0.459	E
		61	T	0.305	.
		62	V	0.283	.
		63	L	0.289	.
		64	T	0.429	E
		65	A	0.737	E
		66	G	0.817	E
		67	P	1.154	E
		68	E	1.577	E
		69	R	1.509	E
		70	A	1.193	E
		71	T	0.936	E
		72	E	0.732	E
		73	A	0.381	E
		74	I	-0.126	.
		75	R	-0.129	.
		76	K	-0.42	.
		77	A	-0.421	.
		78	L	-0.362	.
		79	S	0.136	.
		80	M	0.219	.
		81	G	0.224	.
		82	A	0.065	.
		83	D	0.284	.
		84	K	-0.067	.
		85	A	0.174	.
		86	V	0.256	.
		87	H	0.454	E
		88	L	0.294	.
		89	K	0.115	.
		90	D	0.178	.
		91	D	0.491	E
		92	G	0.717	E
		93	M	1.212	E
		94	H	1.009	E
		95	G	0.671	E
		96	S	0.526	E
		97	D	0.522	E
		98	V	0.77	E
		99	V	0.506	E
		100	Q	0.392	E
		101	T	-0.029	.
		102	G	-0.27	.
		103	W	-0.203	.
		104	A	-0.112	.
		105	L	-0.428	.
		106	A	-0.506	.
		107	R	-0.629	.
		108	A	-0.536	.
		109	L	-0.359	.
		110	G	0.06	.
		111	T	0.233	.
		112	I	0.404	E
		113	E	0.088	.
		114	G	0.094	.
		115	T	-0.244	.
		116	E	-0.325	.
		117	L	-0.07	.
		118	V	-0.016	.
		119	I	0.094	.
		120	A	0.178	.
		121	G	0.265	.
		122	N	0.905	E
		123	E	1.352	E
		124	S	1.89	E
		125	T	2.162	E
		126	D	2.189	E
		127	G	2.115	E
		128	T	1.887	E
		129	G	1.727	E
		130	G	1.49	E
		131	A	1.024	E
		132	V	0.549	E
		133	P	0.218	.
		134	A	0.013	.
		135	I	-0.227	.
		136	I	-0.689	.
		137	A	-0.622	.
		138	E	-0.861	.
		139	Y	-0.772	.
		140	L	-0.492	.
		141	G	-0.401	.
		142	L	-0.337	.
		143	P	-0.491	.
		144	Q	-0.706	.
		145	L	-0.484	.
		146	T	-0.596	.
		147	H	-0.732	.
		148	L	-0.749	.
		149	R	-1.107	.
		150	K	-0.776	.
		151	L	-0.603	.
		152	S	-0.35	.
		153	I	0.072	.
		154	E	0.115	.
		155	N	0.263	.
		156	G	0.712	E
		157	K	0.9	E
		158	V	1.302	E
		159	T	1.347	E
		160	G	1.377	E
		161	E	1.559	E
		162	R	1.686	E
		163	E	1.831	E
		164	T	1.598	E
		165	D	1.169	E
		166	D	0.949	E
		167	G	0.51	E
		168	V	0.429	E
		169	F	0.173	.
		170	N	0.025	.
		171	L	-0.377	.
		172	E	-0.436	.
		173	A	-0.359	.
		174	T	-0.097	.
		175	L	-0.294	.
		176	P	0.017	.
		177	A	-0.239	.
		178	V	-0.052	.
		179	V	-0.131	.
		180	S	0.109	.
		181	V	-0.11	.
		182	T	0.13	.
		183	E	0.379	E
		184	K	0.662	E
		185	I	0.857	E
		186	N	0.921	E
		187	E	0.838	E
		188	P	0.881	E
		189	R	0.69	E
		190	F	0.909	E
		191	P	0.68	E
		192	S	0.235	.
		193	F	-0.011	.
		194	K	-0.316	.
		195	G	-0.287	.
		196	I	-0.185	.
		197	M	-0.18	.
		198	A	0.008	.
		199	A	0.108	.
		200	K	-0.013	.
		201	K	0.208	.
		202	K	0.154	.
		203	E	-0.116	.
		204	V	-0.143	.
		205	T	-0.562	.
		206	V	-0.77	.
		207	L	-0.77	.
		208	T	-1.126	.
		209	L	-0.901	.
		210	A	-0.905	.
		211	E	-0.402	.
		212	I	0.116	.
		213	G	0.491	E
		214	V	1.074	E
		215	E	1.033	E
		216	P	1.011	E
		217	D	0.972	E
		218	E	0.901	E
		219	V	1.051	E
		220	G	0.838	E
		221	L	0.867	E
		222	A	0.699	E
		223	N	0.496	E
		224	A	0.459	E
		225	G	0.125	.
		226	S	0.44	E
		227	S	0.623	E
		228	V	0.733	E
		229	L	0.908	E
		230	S	1.127	E
		231	S	1.308	E
		232	T	1.474	E
		233	P	1.954	E
		234	K	2.475	E
		235	P	2.502	E
		236	P	2.491	E
		237	K	2.431	E
		238	T	2.307	E
		239	A	1.831	E
		240	G	1.617	E
		241	E	1.614	E
		242	K	1.546	E
		243	V	1.535	E
		244	T	1.74	E
		245	D	1.804	E
		246	E	1.854	E
		247	G	1.899	E
		248	E	2.092	E
		249	G	1.78	E
		250	G	1.498	E
		251	N	1.226	E
		252	Q	0.823	E
		253	I	0.231	.
		254	A	-0.191	.
		255	Q	-0.362	.
		256	Y	-0.471	.
		257	L	-0.55	.
		258	V	-0.641	.
		259	G	-0.905	.
		260	Q	-1.025	.
		261	K	-0.986	.
		262	I	-0.724	.
		263	I	-0.589	.

## Sheet: P61976.1
		Position	Residue	Score	Assignment
		1	M	0.721	E
		2	S	0.33	.
		3	A	0.444	E
		4	S	0.151	.
		5	P	0.098	.
		6	L	0.121	.
		7	K	0.14	.
		8	V	0.184	.
		9	A	0.101	.
		10	V	0.12	.
		11	T	0.429	E
		12	G	0.462	E
		13	A	0.528	E
		14	A	0.674	E
		15	G	0.656	E
		16	Q	0.562	E
		17	I	0.032	.
		18	G	-0.468	.
		19	Y	-1.042	.
		20	S	-1.272	.
		21	L	-1.732	.
		22	L	-1.586	.
		23	F	-1.55	.
		24	R	-1.297	.
		25	L	-1.258	.
		26	A	-1.109	.
		27	S	-0.904	.
		28	G	-0.299	.
		29	S	-0.06	.
		30	L	0.706	E
		31	L	0.952	E
		32	G	0.931	E
		33	P	0.628	E
		34	D	0.707	E
		35	R	0.57	E
		36	P	0.645	E
		37	I	0.11	.
		38	E	-0.398	.
		39	L	-0.841	.
		40	R	-1.228	.
		41	L	-1.102	.
		42	L	-0.877	.
		43	E	-0.939	.
		44	I	-0.702	.
		45	E	-0.597	.
		46	P	-0.292	.
		47	A	-0.117	.
		48	L	-0.021	.
		49	K	0.149	.
		50	A	-0.255	.
		51	L	-0.458	.
		52	E	-0.811	.
		53	G	-0.622	.
		54	V	-0.86	.
		55	V	-0.641	.
		56	M	-0.313	.
		57	E	-0.468	.
		58	L	-0.469	.
		59	D	-0.594	.
		60	D	-0.477	.
		61	C	-0.472	.
		62	A	-0.697	.
		63	F	-0.448	.
		64	P	-0.506	.
		65	L	-0.734	.
		66	L	-0.537	.
		67	S	-0.76	.
		68	G	-0.319	.
		69	V	-0.142	.
		70	E	0.507	E
		71	I	0.873	E
		72	G	1.093	E
		73	A	1.131	E
		74	D	0.996	E
		75	P	0.603	E
		76	N	0.967	E
		77	K	0.958	E
		78	I	0.861	E
		79	F	0.619	E
		80	D	0.125	.
		81	G	-0.261	.
		82	A	-0.807	.
		83	N	-0.905	.
		84	L	-0.871	.
		85	A	-0.994	.
		86	L	-1.031	.
		87	L	-0.876	.
		88	V	-0.873	.
		89	G	-0.282	.
		90	A	0.244	.
		91	R	0.815	E
		92	P	1.409	E
		93	R	1.622	E
		94	G	1.746	E
		95	P	1.713	E
		96	G	1.632	E
		97	M	1.588	E
		98	E	1.035	E
		99	R	0.395	E
		100	S	0.318	.
		101	D	0.084	.
		102	L	0.299	.
		103	L	0.255	.
		104	E	0.144	.
		105	A	-0.189	.
		106	N	-0.57	.
		107	G	-0.28	.
		108	A	0.021	.
		109	I	0.141	.
		110	F	0.298	.
		111	T	0.186	.
		112	A	0.081	.
		113	Q	-0.104	.
		114	G	0.187	.
		115	K	0.554	E
		116	A	0.452	E
		117	L	0.466	E
		118	N	0.334	.
		119	E	0.371	E
		120	V	0.454	E
		121	A	0.214	.
		122	A	0.461	E
		123	D	0.189	.
		124	D	0.168	.
		125	I	0.167	.
		126	R	0.288	.
		127	V	0.469	E
		128	G	0.554	E
		129	V	0.573	E
		130	T	0.962	E
		131	G	1.223	E
		132	N	1.575	E
		133	P	1.627	E
		134	A	1.632	E
		135	N	1.172	E
		136	T	0.606	E
		137	N	0.167	.
		138	A	-0.21	.
		139	L	-0.26	.
		140	I	-0.332	.
		141	A	-0.31	.
		142	M	-0.297	.
		143	S	0.157	.
		144	N	0.441	E
		145	A	0.89	E
		146	P	1.145	E
		147	D	1.511	E
		148	I	1.428	E
		149	P	0.991	E
		150	R	0.833	E
		151	E	0.639	E
		152	R	0.012	.
		153	F	0.003	.
		154	S	-0.132	.
		155	A	-0.509	.
		156	L	-0.564	.
		157	T	-0.615	.
		158	R	-0.244	.
		159	L	-0.254	.
		160	D	-0.213	.
		161	H	-0.169	.
		162	N	-0.107	.
		163	R	-0.056	.
		164	A	-0.025	.
		165	I	-0.189	.
		166	S	-0.096	.
		167	Q	-0.082	.
		168	L	0.071	.
		169	A	0.269	.
		170	K	0.509	E
		171	K	0.599	E
		172	T	0.492	E
		173	G	0.771	E
		174	A	0.942	E
		175	K	0.689	E
		176	V	0.56	E
		177	T	0.415	E
		178	D	0.05	.
		179	I	0.02	.
		180	K	-0.354	.
		181	K	-0.484	.
		182	M	-0.452	.
		183	T	-0.42	.
		184	I	-0.147	.
		185	W	-0.029	.
		186	G	-0.004	.
		187	N	0.314	.
		188	H	0.536	E
		189	S	0.862	E
		190	A	1.163	E
		191	T	1.278	E
		192	Q	0.928	E
		193	Y	0.546	E
		194	P	0.333	.
		195	D	0.22	.
		196	I	0.214	.
		197	F	-0.076	.
		198	H	-0.031	.
		199	A	-0.003	.
		200	E	-0.027	.
		201	V	0.348	.
		202	K	0.702	E
		203	G	0.786	E
		204	K	0.963	E
		205	N	0.731	E
		206	A	0.717	E
		207	A	0.7	E
		208	E	0.825	E
		209	V	0.866	E
		210	V	0.79	E
		211	G	0.51	E
		212	D	0.301	.
		213	Q	0.358	E
		214	N	0.559	E
		215	W	0.783	E
		216	I	0.501	E
		217	E	0.105	.
		218	N	-0.109	.
		219	D	-0.115	.
		220	F	0.107	.
		221	I	0.277	.
		222	P	0.213	.
		223	T	0.236	.
		224	V	0.241	.
		225	A	0.412	E
		226	K	0.517	E
		227	R	0.28	.
		228	G	-0.082	.
		229	A	0.022	.
		230	A	0.053	.
		231	I	0.1	.
		232	I	0.149	.
		233	D	0.078	.
		234	A	0.292	.
		235	R	0.511	E
		236	G	0.822	E
		237	A	1.125	E
		238	S	1.186	E
		239	S	1.241	E
		240	A	1.166	E
		241	A	1.179	E
		242	S	1.169	E
		243	A	1.134	E
		244	A	1.128	E
		245	S	1.319	E
		246	A	1.305	E
		247	T	1.211	E
		248	T	1.253	E
		249	D	1.338	E
		250	A	0.842	E
		251	A	0.493	E
		252	R	0.028	.
		253	D	-0.014	.
		254	W	-0.087	.
		255	L	0.091	.
		256	L	0.217	.
		257	G	0.4	E
		258	T	0.477	E
		259	P	0.633	E
		260	A	0.77	E
		261	G	1.104	E
		262	D	0.766	E
		263	W	0.454	E
		264	V	0.009	.
		265	S	-0.405	.
		266	M	-0.59	.
		267	A	-0.579	.
		268	V	-0.229	.
		269	I	0.13	.
		270	S	0.066	.
		271	D	0.463	E
		272	G	0.593	E
		273	S	0.998	E
		274	Y	1.418	E
		275	G	1.463	E
		276	V	0.976	E
		277	P	0.572	E
		278	E	0.339	.
		279	G	0.501	E
		280	L	0.142	.
		281	I	0.197	.
		282	S	-0.042	.
		283	S	-0.055	.
		284	F	-0.086	.
		285	P	0.359	E
		286	V	0.883	E
		287	T	1.108	E
		288	T	1.268	E
		289	K	1.257	E
		290	D	1.228	E
		291	G	1.027	E
		292	D	0.706	E
		293	W	0.588	E
		294	T	0.473	E
		295	I	-0.081	.
		296	V	-0.164	.
		297	Q	-0.686	.
		298	G	-0.347	.
		299	L	-0.277	.
		300	E	-0.231	.
		301	I	0.002	.
		302	D	0.025	.
		303	E	0.015	.
		304	F	0.305	.
		305	S	-0.016	.
		306	R	0.378	E
		307	S	0.327	.
		308	R	0.382	E
		309	I	0.744	E
		310	D	0.642	E
		311	K	0.749	E
		312	T	0.476	E
		313	T	0.465	E
		314	A	0.836	E
		315	E	0.866	E
		316	L	0.889	E
		317	A	0.847	E
		318	D	0.679	E
		319	E	0.591	E
		320	R	0.483	E
		321	N	0.755	E
		322	A	0.453	E
		323	V	0.252	.
		324	T	-0.306	.
		325	Q	-0.699	.
		326	L	-0.931	.
		327	G	-1.064	.
		328	L	-1.13	.
		329	I	-1.423	.

## Sheet: Q73S29.1
		Position	Residue	Score	Assignment
		1	M	-1.261	.
		2	G	-0.927	.
		3	R	-0.572	.
		4	L	-0.18	.
		5	F	-0.022	.
		6	G	0.078	.
		7	T	0.128	.
		8	D	0.258	.
		9	G	0.444	E
		10	V	0.746	E
		11	R	0.798	E
		12	G	0.674	E
		13	V	0.518	E
		14	A	0.148	.
		15	N	0.285	.
		16	R	0.157	.
		17	E	0.234	.
		18	L	0.015	.
		19	T	-0.086	.
		20	A	-0.59	.
		21	E	-0.699	.
		22	L	-1.098	.
		23	A	-0.75	.
		24	L	-0.834	.
		25	A	-0.678	.
		26	L	-0.786	.
		27	G	-0.455	.
		28	A	-0.349	.
		29	A	0.094	.
		30	A	-0.081	.
		31	A	0.216	.
		32	R	0.247	.
		33	Q	0.427	E
		34	L	0.641	E
		35	A	0.818	E
		36	S	0.962	E
		37	G	1.163	E
		38	S	1.253	E
		39	A	1.552	E
		40	P	1.348	E
		41	G	1.081	E
		42	R	0.706	E
		43	R	0.165	.
		44	V	0.031	.
		45	A	0.033	.
		46	V	0.139	.
		47	I	0.13	.
		48	G	0.291	.
		49	R	0.638	E
		50	D	0.96	E
		51	P	1.28	E
		52	R	1.627	E
		53	A	1.425	E
		54	S	0.971	E
		55	G	0.705	E
		56	E	0.505	E
		57	M	0.238	.
		58	L	-0.081	.
		59	E	-0.494	.
		60	A	-0.733	.
		61	A	-0.788	.
		62	V	-0.852	.
		63	I	-0.46	.
		64	A	-0.393	.
		65	G	-0.189	.
		66	L	0.026	.
		67	T	0.152	.
		68	S	0.546	E
		69	Q	0.578	E
		70	G	0.239	.
		71	V	0.427	E
		72	D	0.1	.
		73	A	-0.047	.
		74	L	-0.284	.
		75	R	-0.606	.
		76	V	-0.43	.
		77	G	-0.347	.
		78	V	-0.057	.
		79	L	0.33	.
		80	P	0.313	.
		81	T	0.426	E
		82	P	0.288	.
		83	A	0.132	.
		84	V	0.358	E
		85	A	0.302	.
		86	Y	0.13	.
		87	L	-0.072	.
		88	T	0.076	.
		89	G	0.103	.
		90	A	0.437	E
		91	Y	0.363	E
		92	D	0.631	E
		93	A	0.313	.
		94	D	0.038	.
		95	F	-0.344	.
		96	G	-0.311	.
		97	V	-0.578	.
		98	M	-0.427	.
		99	I	-0.514	.
		100	S	-0.11	.
		101	A	0.034	.
		102	S	0.374	E
		103	H	0.79	E
		104	N	1.405	E
		105	P	1.615	E
		106	M	1.769	E
		107	P	1.385	E
		108	D	1.222	E
		109	N	0.738	E
		110	G	0.399	E
		111	I	0.472	E
		112	K	0.435	E
		113	I	0.427	E
		114	F	0.444	E
		115	G	0.347	.
		116	P	0.672	E
		117	G	0.46	E
		118	G	0.992	E
		119	H	1.404	E
		120	K	1.477	E
		121	L	1.521	E
		122	D	1.458	E
		123	D	1.367	E
		124	G	1.406	E
		125	T	1.126	E
		126	E	1.399	E
		127	D	1.053	E
		128	R	0.56	E
		129	I	0.207	.
		130	E	0.056	.
		131	A	0.077	.
		132	L	0.115	.
		133	V	0.301	.
		134	G	0.753	E
		135	D	0.965	E
		136	A	1.299	E
		137	G	1.558	E
		138	P	1.926	E
		139	R	1.844	E
		140	P	1.75	E
		141	V	1.364	E
		142	G	1.18	E
		143	A	0.863	E
		144	G	0.481	E
		145	I	0.024	.
		146	G	0.18	.
		147	R	-0.023	.
		148	V	0.223	.
		149	I	0.318	.
		150	D	0.588	E
		151	A	0.582	E
		152	E	0.839	E
		153	D	0.973	E
		154	A	1.081	E
		155	A	0.578	E
		156	D	0.423	E
		157	R	0.065	.
		158	Y	-0.489	.
		159	L	-0.53	.
		160	R	-0.517	.
		161	H	-0.659	.
		162	L	-0.574	.
		163	S	-0.383	.
		164	K	-0.36	.
		165	A	-0.276	.
		166	S	-0.449	.
		167	T	-0.044	.
		168	L	-0.048	.
		169	R	-0.364	.
		170	L	-0.424	.
		171	D	-0.782	.
		172	G	-1.003	.
		173	L	-0.933	.
		174	T	-0.833	.
		175	V	-0.628	.
		176	V	-0.76	.
		177	V	-0.832	.
		178	D	-0.455	.
		179	C	-0.397	.
		180	A	-0.043	.
		181	H	0.242	.
		182	G	0.499	E
		183	A	0.423	E
		184	A	0.57	E
		185	S	0.68	E
		186	A	0.85	E
		187	V	0.78	E
		188	A	0.635	E
		189	P	0.599	E
		190	R	0.501	E
		191	A	0.551	E
		192	Y	0.703	E
		193	R	0.647	E
		194	A	0.563	E
		195	A	0.221	.
		196	G	-0.184	.
		197	A	-0.22	.
		198	R	-0.531	.
		199	V	-0.414	.
		200	I	-0.365	.
		201	A	-0.167	.
		202	I	0.035	.
		203	N	0.27	.
		204	A	0.664	E
		205	D	0.734	E
		206	P	0.932	E
		207	N	0.952	E
		208	G	0.959	E
		209	L	0.972	E
		210	N	0.762	E
		211	I	0.58	E
		212	N	0.446	E
		213	D	0.331	.
		214	N	0.679	E
		215	C	0.608	E
		216	G	0.608	E
		217	S	0.554	E
		218	T	0.459	E
		219	H	0.088	.
		220	L	0.083	.
		221	D	-0.123	.
		222	S	-0.29	.
		223	L	-0.524	.
		224	R	-0.705	.
		225	A	-0.563	.
		226	A	-0.678	.
		227	V	-0.618	.
		228	V	-0.434	.
		229	A	-0.275	.
		230	H	-0.447	.
		231	R	-0.322	.
		232	A	-0.478	.
		233	D	-0.296	.
		234	L	-0.182	.
		235	G	0.117	.
		236	L	0.224	.
		237	A	0.605	E
		238	H	0.524	E
		239	D	0.959	E
		240	G	0.862	E
		241	D	1.064	E
		242	A	0.662	E
		243	D	0.511	E
		244	R	0.093	.
		245	C	0.132	.
		246	L	-0.13	.
		247	A	0.072	.
		248	V	0.032	.
		249	D	0.184	.
		250	A	0.058	.
		251	D	0.331	.
		252	G	0.65	E
		253	N	0.94	E
		254	L	0.928	E
		255	V	0.83	E
		256	D	0.199	.
		257	G	-0.243	.
		258	D	-0.696	.
		259	H	-0.748	.
		260	I	-1.035	.
		261	M	-1.364	.
		262	V	-1.882	.
		263	V	-2.211	.
		264	L	-2.382	.
		265	A	-2.017	.
		266	L	-1.567	.
		267	A	-1.14	.
		268	M	-0.728	.
		269	R	-0.162	.
		270	E	-0.206	.
		271	A	0.188	.
		272	G	0.427	E
		273	E	0.82	E
		274	L	0.826	E
		275	A	0.43	E
		276	S	0.193	.
		277	D	0.039	.
		278	T	-0.134	.
		279	L	-0.093	.
		280	V	-0.268	.
		281	T	-0.404	.
		282	T	-0.527	.
		283	V	-0.847	.
		284	M	-0.581	.
		285	S	-0.801	.
		286	N	-0.844	.
		287	L	-1.235	.
		288	G	-1.23	.
		289	L	-1.281	.
		290	H	-1.239	.
		291	L	-1.205	.
		292	A	-0.931	.
		293	M	-0.815	.
		294	R	-0.653	.
		295	S	-0.548	.
		296	A	-0.312	.
		297	G	-0.116	.
		298	I	0.188	.
		299	T	0.257	.
		300	V	0.31	.
		301	R	0.3	.
		302	T	0.338	.
		303	T	0.744	E
		304	G	0.772	E
		305	V	0.796	E
		306	G	0.55	E
		307	D	0.305	.
		308	R	0.252	.
		309	Y	0.166	.
		310	V	-0.062	.
		311	V	-0.17	.
		312	E	-0.354	.
		313	E	-0.304	.
		314	L	0.069	.
		315	R	0.025	.
		316	A	0.249	.
		317	G	-0.041	.
		318	D	0.039	.
		319	F	0.432	E
		320	S	0.658	E
		321	L	0.883	E
		322	G	0.954	E
		323	G	0.824	E
		324	E	1.025	E
		325	Q	0.638	E
		326	S	0.716	E
		327	G	0.421	E
		328	H	0.247	.
		329	I	-0.002	.
		330	V	-0.342	.
		331	M	-0.412	.
		332	P	-0.354	.
		333	A	-0.088	.
		334	L	0.456	E
		335	G	0.872	E
		336	S	1.132	E
		337	T	0.96	E
		338	G	0.831	E
		339	D	0.924	E
		340	G	0.847	E
		341	I	0.392	E
		342	V	0.077	.
		343	T	-0.549	.
		344	G	-1.036	.
		345	L	-1.231	.
		346	R	-1.071	.
		347	L	-1.111	.
		348	M	-1.123	.
		349	T	-1.044	.
		350	R	-0.565	.
		351	M	-0.199	.
		352	A	0.412	E
		353	Q	0.788	E
		354	T	0.759	E
		355	G	0.938	E
		356	S	1.195	E
		357	P	1.015	E
		358	L	0.902	E
		359	S	0.756	E
		360	D	0.466	E
		361	L	0.141	.
		362	A	0.022	.
		363	S	0.23	.
		364	A	-0.054	.
		365	M	-0.125	.
		366	Q	0.139	.
		367	T	0.005	.
		368	L	-0.372	.
		369	P	-0.729	.
		370	Q	-0.626	.
		371	V	-0.851	.
		372	L	-0.907	.
		373	I	-0.883	.
		374	N	-0.908	.
		375	V	-0.762	.
		376	T	-0.472	.
		377	V	-0.063	.
		378	A	0.434	E
		379	D	0.496	E
		380	K	0.754	E
		381	A	0.939	E
		382	T	1.203	E
		383	A	1.303	E
		384	A	1.314	E
		385	T	1.171	E
		386	A	1.223	E
		387	P	1.138	E
		388	S	1.111	E
		389	V	0.992	E
		390	Q	0.892	E
		391	T	0.884	E
		392	A	0.849	E
		393	V	0.703	E
		394	G	0.674	E
		395	Q	0.708	E
		396	A	0.48	E
		397	A	0.592	E
		398	A	0.898	E
		399	E	0.967	E
		400	L	0.942	E
		401	G	0.844	E
		402	D	0.444	E
		403	T	0.034	.
		404	G	-0.422	.
		405	R	-0.2	.
		406	I	-0.243	.
		407	L	-0.212	.
		408	L	-0.111	.
		409	R	0.056	.
		410	P	0.332	.
		411	S	0.713	E
		412	G	1.029	E
		413	T	1.097	E
		414	E	0.904	E
		415	P	0.506	E
		416	M	0.004	.
		417	I	-0.49	.
		418	R	-0.594	.
		419	V	-0.745	.
		420	M	-0.61	.
		421	V	-0.193	.
		422	E	0.252	.
		423	A	0.596	E
		424	P	0.711	E
		425	E	0.926	E
		426	K	1.121	E
		427	D	0.966	E
		428	I	0.599	E
		429	A	0.35	E
		430	Q	0.034	.
		431	R	-0.128	.
		432	L	-0.426	.
		433	A	-0.25	.
		434	T	-0.133	.
		435	R	-0.117	.
		436	V	-0.219	.
		437	A	0.151	.
		438	E	0.202	.
		439	A	0.224	.
		440	V	0.241	.
		441	S	0.372	E
		442	A	0.416	E
		443	A	0.31	.
		444	R	0.318	.

## Sheet: Q73VK6.1
		Position	Residue	Score	Assignment
		1	M	1.27	E
		2	T	1.382	E
		3	G	1.466	E
		4	E	1.503	E
		5	S	1.499	E
		6	G	1.727	E
		7	S	1.819	E
		8	A	1.515	E
		9	A	1.173	E
		10	P	0.651	E
		11	S	0.588	E
		12	I	0.587	E
		13	A	0.641	E
		14	L	0.64	E
		15	N	0.714	E
		16	D	0.442	E
		17	E	0.587	E
		18	N	0.546	E
		19	T	0.584	E
		20	M	0.452	E
		21	P	-0.055	.
		22	V	-0.204	.
		23	L	-0.475	.
		24	G	-0.678	.
		25	L	-0.512	.
		26	G	-0.689	.
		27	V	-0.418	.
		28	A	0.045	.
		29	E	0.338	.
		30	L	0.899	E
		31	S	0.975	E
		32	D	1.294	E
		33	D	1.372	E
		34	E	1.277	E
		35	T	1.364	E
		36	E	1.327	E
		37	R	1.036	E
		38	A	0.733	E
		39	V	0.197	.
		40	S	0.134	.
		41	A	-0.276	.
		42	A	-0.299	.
		43	L	-0.432	.
		44	E	-0.411	.
		45	V	-0.916	.
		46	G	-1.118	.
		47	C	-0.991	.
		48	R	-0.616	.
		49	L	-0.641	.
		50	I	-0.404	.
		51	D	-0.394	.
		52	T	-0.268	.
		53	A	-0.018	.
		54	A	0.559	E
		55	A	1.061	E
		56	Y	0.95	E
		57	G	0.885	E
		58	N	0.716	E
		59	E	0.796	E
		60	A	0.767	E
		61	A	0.775	E
		62	V	0.393	E
		63	G	0.195	.
		64	R	-0.025	.
		65	A	0.092	.
		66	I	0.268	.
		67	A	0.265	.
		68	A	0.273	.
		69	S	0.398	E
		70	G	0.469	E
		71	I	0.736	E
		72	P	0.4	E
		73	R	0.053	.
		74	A	-0.299	.
		75	E	-0.475	.
		76	L	-0.354	.
		77	F	-0.393	.
		78	V	-0.768	.
		79	T	-0.852	.
		80	T	-0.796	.
		81	K	-0.253	.
		82	L	0.368	E
		83	A	0.737	E
		84	T	0.838	E
		85	S	0.646	E
		86	D	0.707	E
		87	Q	0.992	E
		88	G	1.044	E
		89	F	0.877	E
		90	K	0.783	E
		91	G	0.425	E
		92	A	0.282	.
		93	M	0.275	.
		94	D	0.357	E
		95	A	0.344	.
		96	C	0.054	.
		97	E	0.061	.
		98	A	0.109	.
		99	S	-0.291	.
		100	L	-0.191	.
		101	E	-0.479	.
		102	R	-0.468	.
		103	L	-0.501	.
		104	G	-0.782	.
		105	L	-0.463	.
		106	D	-0.873	.
		107	Y	-1.084	.
		108	V	-1.225	.
		109	D	-1.595	.
		110	L	-1.323	.
		111	Y	-1.645	.
		112	L	-1.315	.
		113	I	-0.937	.
		114	H	-0.825	.
		115	W	-0.363	.
		116	P	-0.244	.
		117	A	0.272	.
		118	P	0.629	E
		119	A	0.592	E
		120	L	0.662	E
		121	G	0.495	E
		122	T	0.36	E
		123	Y	0.007	.
		124	V	-0.003	.
		125	N	0.126	.
		126	S	-0.069	.
		127	F	-0.31	.
		128	G	-0.249	.
		129	G	-0.02	.
		130	M	0.072	.
		131	I	0.176	.
		132	Q	0.526	E
		133	S	0.629	E
		134	R	0.664	E
		135	G	0.818	E
		136	N	1.043	E
		137	G	1.133	E
		138	H	0.784	E
		139	A	0.724	E
		140	R	0.421	E
		141	S	0.332	.
		142	I	0.225	.
		143	G	-0.026	.
		144	V	0.044	.
		145	S	0.172	.
		146	N	0.183	.
		147	F	0.335	.
		148	T	0.007	.
		149	E	0.114	.
		150	E	-0.023	.
		151	Y	-0.231	.
		152	L	-0.326	.
		153	T	-0.356	.
		154	T	-0.831	.
		155	V	-0.971	.
		156	I	-1.221	.
		157	D	-1.031	.
		158	L	-0.902	.
		159	T	-0.791	.
		160	F	-0.564	.
		161	V	-0.261	.
		162	T	-0.273	.
		163	P	0.13	.
		164	A	-0.093	.
		165	V	0.286	.
		166	N	0.122	.
		167	Q	0	.
		168	I	-0.154	.
		169	E	-0.496	.
		170	L	-0.711	.
		171	H	-0.727	.
		172	P	-0.687	.
		173	L	-0.301	.
		174	L	-0.375	.
		175	N	-0.403	.
		176	Q	-0.382	.
		177	E	-0.248	.
		178	A	0.112	.
		179	L	0.508	E
		180	R	0.499	E
		181	K	0.578	E
		182	T	0.449	E
		183	N	0.534	E
		184	A	0.621	E
		185	E	0.466	E
		186	H	0.472	E
		187	N	0.45	E
		188	V	0.414	E
		189	V	0.438	E
		190	T	0.384	E
		191	Q	0.442	E
		192	S	0.171	.
		193	Y	0.365	E
		194	T	0.212	.
		195	P	0.181	.
		196	L	0.116	.
		197	A	-0.221	.
		198	L	-0.193	.
		199	G	-0.07	.
		200	K	0.023	.
		201	L	0.344	.
		202	N	0.477	E
		203	D	0.785	E
		204	H	0.848	E
		205	P	0.89	E
		206	T	0.986	E
		207	V	0.913	E
		208	N	0.651	E
		209	S	0.685	E
		210	V	0.571	E
		211	A	0.567	E
		212	A	0.689	E
		213	E	0.776	E
		214	Y	0.763	E
		215	G	0.975	E
		216	K	0.994	E
		217	T	0.776	E
		218	A	0.204	.
		219	S	-0.175	.
		220	Q	-0.389	.
		221	V	-0.869	.
		222	L	-0.973	.
		223	L	-1.35	.
		224	R	-1.453	.
		225	W	-1.786	.
		226	N	-1.451	.
		227	L	-1.01	.
		228	Q	-0.678	.
		229	L	-0.839	.
		230	S	-0.837	.
		231	N	-1.257	.
		232	A	-0.966	.
		233	V	-0.899	.
		234	I	-0.565	.
		235	F	-0.476	.
		236	R	-0.5	.
		237	S	-0.331	.
		238	A	-0.121	.
		239	N	0.003	.
		240	A	0.341	.
		241	E	0.435	E
		242	H	0.566	E
		243	I	0.3	.
		244	A	0.203	.
		245	S	-0.012	.
		246	D	-0.416	.
		247	F	-0.311	.
		248	D	-0.42	.
		249	V	-0.324	.
		250	F	-0.68	.
		251	D	-0.898	.
		252	F	-0.708	.
		253	E	-0.696	.
		254	L	-0.506	.
		255	A	-0.335	.
		256	A	-0.332	.
		257	E	-0.066	.
		258	H	-0.327	.
		259	M	0.002	.
		260	D	-0.079	.
		261	A	-0.252	.
		262	I	-0.214	.
		263	N	-0.007	.
		264	A	0.29	.
		265	L	0.292	.
		266	N	0.384	E
		267	D	0.368	E
		268	G	0.437	E
		269	T	0.698	E
		270	R	1.345	E
		271	L	1.507	E
		272	R	1.632	E
		273	P	1.697	E
		274	D	1.619	E
		275	P	1.788	E
		276	D	2.129	E
		277	T	2.205	E
		278	Y	2.258	E
		279	E	2	E
		280	G	1.847	E
		281	S	1.57	E

## Sheet: ETA93906.1
		Position	Residue	Score	Assignment
		1	M	-0.426	.
		2	C	-0.442	.
		3	G	-0.261	.
		4	V	-0.335	.
		5	P	-0.454	.
		6	V	-0.23	.
		7	R	-0.049	.
		8	A	-0.303	.
		9	M	0.005	.
		10	R	0.042	.
		11	K	0.245	.
		12	W	0.071	.
		13	E	0.297	.
		14	S	0.593	E
		15	S	0.751	E
		16	M	0.867	E
		17	S	1.233	E
		18	N	1.087	E
		19	Q	1.096	E
		20	Q	1.008	E
		21	Q	0.983	E
		22	A	0.95	E
		23	E	0.956	E
		24	R	0.989	E
		25	M	0.961	E
		26	T	0.856	E
		27	S	0.542	E
		28	G	0.191	.
		29	K	0.003	.
		30	G	0.063	.
		31	F	-0.237	.
		32	I	-0.177	.
		33	A	-0.246	.
		34	A	-0.142	.
		35	L	0.006	.
		36	D	0.496	E
		37	Q	1.054	E
		38	S	1.464	E
		39	G	1.696	E
		40	G	2.073	E
		41	S	1.926	E
		42	T	1.45	E
		43	P	1.125	E
		44	K	0.561	E
		45	A	0.163	.
		46	L	-0.146	.
		47	R	-0.571	.
		48	L	-0.539	.
		49	Y	-0.49	.
		50	G	-0.363	.
		51	I	0.033	.
		52	E	0.094	.
		53	D	0.588	E
		54	S	0.915	E
		55	A	1.12	E
		56	Y	1.386	E
		57	S	1.262	E
		58	S	0.895	E
		59	E	0.397	E
		60	K	0.332	.
		61	E	-0.018	.
		62	M	-0.448	.
		63	F	-0.752	.
		64	D	-1.003	.
		65	L	-1.267	.
		66	I	-1.331	.
		67	H	-1.179	.
		68	Q	-0.903	.
		69	M	-1.169	.
		70	R	-1.071	.
		71	S	-0.682	.
		72	R	-0.334	.
		73	I	-0.196	.
		74	I	0.054	.
		75	T	-0.062	.
		76	S	0.07	.
		77	P	0.242	.
		78	A	0.733	E
		79	F	1.028	E
		80	T	0.743	E
		81	G	0.234	.
		82	D	-0.013	.
		83	R	-0.262	.
		84	V	-0.496	.
		85	L	-0.978	.
		86	A	-1.441	.
		87	A	-1.581	.
		88	I	-1.554	.
		89	L	-1.265	.
		90	F	-1.066	.
		91	E	-0.737	.
		92	Q	-0.573	.
		93	T	-0.037	.
		94	M	0.153	.
		95	D	0.676	E
		96	R	0.809	E
		97	D	1.036	E
		98	I	1.123	E
		99	E	1.5	E
		100	G	1.529	E
		101	K	1.574	E
		102	P	1.261	E
		103	S	1.156	E
		104	T	0.714	E
		105	T	0.618	E
		106	Y	0.5	E
		107	L	0.428	E
		108	W	0.232	.
		109	E	-0.023	.
		110	T	-0.161	.
		111	K	-0.117	.
		112	G	-0.076	.
		113	V	-0.088	.
		114	V	-0.241	.
		115	P	-0.657	.
		116	I	-0.585	.
		117	L	-0.605	.
		118	K	-0.457	.
		119	I	-0.57	.
		120	D	-0.478	.
		121	K	-0.112	.
		122	G	0.252	.
		123	L	0.516	E
		124	A	1.008	E
		125	E	1.036	E
		126	A	0.861	E
		127	S	0.738	E
		128	D	0.589	E
		129	D	0.461	E
		130	V	0.349	.
		131	Q	0.376	E
		132	L	0.148	.
		133	M	0.068	.
		134	K	-0.004	.
		135	P	0.048	.
		136	I	0.213	.
		137	P	0.569	E
		138	G	0.395	E
		139	L	0.049	.
		140	D	-0.079	.
		141	E	-0.102	.
		142	L	-0.267	.
		143	L	-0.542	.
		144	Q	-0.331	.
		145	R	-0.415	.
		146	A	-0.359	.
		147	V	-0.194	.
		148	S	-0.079	.
		149	K	-0.005	.
		150	G	0.142	.
		151	V	0.321	.
		152	F	0.62	E
		153	G	0.537	E
		154	T	0.504	E
		155	K	0.29	.
		156	E	0.211	.
		157	R	0.508	E
		158	S	0.592	E
		159	V	0.68	E
		160	I	0.76	E
		161	G	0.714	E
		162	G	0.623	E
		163	A	0.741	E
		164	N	0.678	E
		165	P	0.839	E
		166	V	0.633	E
		167	G	0.334	.
		168	I	-0.021	.
		169	A	-0.307	.
		170	A	-0.393	.
		171	V	-0.245	.
		172	V	-0.677	.
		173	A	-0.391	.
		174	Q	-0.676	.
		175	Q	-0.597	.
		176	F	-0.521	.
		177	E	-0.377	.
		178	L	-0.522	.
		179	A	-0.875	.
		180	H	-0.94	.
		181	Q	-0.734	.
		182	V	-0.777	.
		183	L	-0.659	.
		184	S	-0.736	.
		185	H	-0.745	.
		186	G	-0.948	.
		187	L	-0.824	.
		188	V	-0.344	.
		189	P	-0.313	.
		190	I	0.013	.
		191	I	-0.062	.
		192	E	0.183	.
		193	P	-0.002	.
		194	E	0.124	.
		195	V	0.097	.
		196	T	0.168	.
		197	I	0.178	.
		198	S	0.252	.
		199	I	0.048	.
		200	A	0.24	.
		201	D	0.271	.
		202	K	0.726	E
		203	A	0.732	E
		204	K	0.711	E
		205	A	0.433	E
		206	E	0.24	.
		207	G	0.2	.
		208	I	0.283	.
		209	L	-0.03	.
		210	R	-0.02	.
		211	D	-0.165	.
		212	E	-0.111	.
		213	I	-0.069	.
		214	T	0.343	.
		215	K	0.506	E
		216	Q	0.437	E
		217	L	0.463	E
		218	D	0.963	E
		219	S	1.149	E
		220	V	1.272	E
		221	P	1.186	E
		222	D	1.143	E
		223	G	0.731	E
		224	Q	0.147	.
		225	R	0.04	.
		226	V	-0.509	.
		227	M	-0.732	.
		228	L	-1.215	.
		229	K	-1.237	.
		230	L	-1.077	.
		231	S	-0.517	.
		232	L	-0.242	.
		233	P	0.282	.
		234	T	0.07	.
		235	E	0.419	E
		236	A	0.323	.
		237	N	0.508	E
		238	F	0.175	.
		239	Y	-0.189	.
		240	R	-0.366	.
		241	P	-0.298	.
		242	L	-0.305	.
		243	I	0.059	.
		244	E	-0.002	.
		245	H	-0.262	.
		246	P	-0.358	.
		247	K	-0.377	.
		248	V	-0.429	.
		249	M	-0.67	.
		250	R	-1.002	.
		251	V	-0.947	.
		252	V	-0.923	.
		253	A	-0.637	.
		254	L	-0.381	.
		255	S	-0.099	.
		256	G	0.233	.
		257	G	0.67	E
		258	Y	0.974	E
		259	S	1.323	E
		260	R	1.308	E
		261	E	1.254	E
		262	E	0.764	E
		263	A	0.45	E
		264	N	0.196	.
		265	E	0.17	.
		266	L	0.163	.
		267	L	-0.03	.
		268	A	-0.079	.
		269	K	-0.483	.
		270	N	-0.772	.
		271	A	-0.612	.
		272	G	-0.258	.
		273	L	-0.397	.
		274	I	-0.379	.
		275	A	-0.602	.
		276	S	-0.637	.
		277	F	-0.924	.
		278	S	-0.546	.
		279	R	-0.224	.
		280	A	0.038	.
		281	L	-0.254	.
		282	T	0.055	.
		283	E	-0.17	.
		284	G	0.083	.
		285	L	0.277	.
		286	T	0.753	E
		287	V	0.933	E
		288	D	1.011	E
		289	Q	1.015	E
		290	S	1.056	E
		291	D	1.104	E
		292	E	1.165	E
		293	Q	1.039	E
		294	F	0.662	E
		295	N	0.61	E
		296	A	0.348	.
		297	T	0.181	.
		298	L	-0.141	.
		299	D	0.097	.
		300	K	-0.006	.
		301	A	-0.123	.
		302	I	-0.293	.
		303	Q	0.088	.
		304	S	-0.096	.
		305	I	0.018	.
		306	Y	-0.051	.
		307	D	0.164	.
		308	A	0.228	.
		309	S	0.218	.
		310	V	0.478	E
		311	A	0.651	E
		312	G	0.459	E

## Sheet: AJK73649.1
		Position	Residue	Score	Assignment
		1	M	0.552	E
		2	A	0.7	E
		3	P	0.721	E
		4	K	0.798	E
		5	V	0.452	E
		6	S	0.244	.
		7	S	0.164	.
		8	D	0.11	.
		9	L	-0.311	.
		10	F	-0.463	.
		11	S	-0.512	.
		12	Q	-0.351	.
		13	I	-0.189	.
		14	V	0.318	.
		15	N	0.833	E
		16	S	1.021	E
		17	G	0.776	E
		18	P	0.709	E
		19	G	0.767	E
		20	S	0.669	E
		21	F	0.526	E
		22	L	-0.033	.
		23	A	-0.122	.
		24	K	-0.417	.
		25	Q	-0.335	.
		26	L	0.224	.
		27	G	0.813	E
		28	V	1.129	E
		29	P	1.285	E
		30	Q	0.918	E
		31	P	1.154	E
		32	E	0.951	E
		33	T	0.98	E
		34	L	0.881	E
		35	R	0.738	E
		36	R	0.812	E
		37	Y	1.142	E
		38	R	1.221	E
		39	P	1.694	E
		40	G	1.695	E
		41	D	1.86	E
		42	P	1.918	E
		43	P	1.827	E
		44	L	1.332	E
		45	A	0.623	E
		46	G	-0.231	.
		47	S	-0.382	.
		48	L	-0.405	.
		49	L	-0.109	.
		50	I	-0.069	.
		51	G	-0.076	.
		52	G	-0.254	.
		53	E	0.018	.
		54	G	0.487	E
		55	R	0.812	E
		56	V	0.573	E
		57	V	0.507	E
		58	E	0.12	.
		59	P	-0.074	.
		60	L	-0.354	.
		61	R	-0.236	.
		62	A	-0.112	.
		63	A	0.007	.
		64	L	-0.101	.
		65	A	0.173	.
		66	K	-0.222	.
		67	D	-0.224	.
		68	Y	-0.113	.
		69	D	0.228	.
		70	L	0.396	E
		71	V	0.15	.
		72	G	0.019	.
		73	N	0.203	.
		74	N	0.23	.
		75	L	0.366	E
		76	G	0.498	E
		77	G	0.59	E
		78	R	0.564	E
		79	W	0.223	.
		80	A	0.453	E
		81	D	0.369	E
		82	R	-0.025	.
		83	F	-0.346	.
		84	G	-0.523	.
		85	G	-0.387	.
		86	L	-0.508	.
		87	V	-0.453	.
		88	F	-0.154	.
		89	D	-0.355	.
		90	A	-0.176	.
		91	T	0.296	.
		92	G	0.681	E
		93	I	1.254	E
		94	T	1.313	E
		95	T	1.099	E
		96	P	1.03	E
		97	E	0.907	E
		98	G	0.832	E
		99	L	0.499	E
		100	K	0.284	.
		101	G	-0.227	.
		102	L	-0.662	.
		103	Y	-0.837	.
		104	E	-0.692	.
		105	F	-0.985	.
		106	F	-1.217	.
		107	T	-1.105	.
		108	P	-0.945	.
		109	L	-1.173	.
		110	L	-0.876	.
		111	R	-0.774	.
		112	N	-0.858	.
		113	L	-0.957	.
		114	G	-0.812	.
		115	H	-0.802	.
		116	C	-0.951	.
		117	A	-1.205	.
		118	R	-1.106	.
		119	V	-1.011	.
		120	V	-0.711	.
		121	V	-0.369	.
		122	V	-0.042	.
		123	G	0.402	E
		124	T	0.79	E
		125	T	1.15	E
		126	P	1.535	E
		127	D	1.928	E
		128	A	2.02	E
		129	A	1.963	E
		130	A	1.853	E
		131	G	1.667	E
		132	P	1.109	E
		133	H	0.888	E
		134	E	0.868	E
		135	R	0.726	E
		136	I	0.466	E
		137	A	0.059	.
		138	Q	-0.01	.
		139	R	-0.134	.
		140	A	-0.344	.
		141	L	-0.039	.
		142	E	-0.01	.
		143	G	0.018	.
		144	F	-0.237	.
		145	T	-0.092	.
		146	R	0.174	.
		147	S	0.214	.
		148	L	-0.097	.
		149	G	0.163	.
		150	K	0.183	.
		151	E	0.38	E
		152	L	0.437	E
		153	R	0.799	E
		154	N	0.522	E
		155	G	0.364	E
		156	S	-0.135	.
		157	T	-0.154	.
		158	V	-0.437	.
		159	A	-0.778	.
		160	L	-0.796	.
		161	V	-0.853	.
		162	Y	-0.84	.
		163	L	-0.449	.
		164	S	-0.108	.
		165	P	0.412	E
		166	A	0.827	E
		167	A	1.225	E
		168	K	1.542	E
		169	P	1.512	E
		170	A	1.228	E
		171	A	1.261	E
		172	T	1.078	E
		173	G	0.927	E
		174	L	0.578	E
		175	E	0.337	.
		176	S	-0.284	.
		177	T	-0.727	.
		178	M	-1.204	.
		179	R	-0.991	.
		180	F	-1.178	.
		181	I	-1.078	.
		182	L	-1.017	.
		183	S	-0.852	.
		184	A	-0.816	.
		185	K	-0.455	.
		186	S	0.099	.
		187	A	0.556	E
		188	Y	0.622	E
		189	V	0.485	E
		190	D	-0.012	.
		191	G	-0.325	.
		192	Q	-0.446	.
		193	V	-0.273	.
		194	F	0.024	.
		195	Y	-0.057	.
		196	V	0.121	.
		197	G	0.306	.
		198	E	0.8	E
		199	A	1.41	E
		200	D	1.873	E
		201	S	2.281	E
		202	T	2.524	E
		203	P	2.146	E
		204	P	2.295	E
		205	A	2.122	E
		206	D	1.945	E
		207	W	1.478	E
		208	E	1.518	E
		209	R	1.304	E
		210	P	1.185	E
		211	L	0.696	E
		212	D	0.747	E
		213	G	0.179	.
		214	K	-0.061	.
		215	V	-0.109	.
		216	A	0.146	.
		217	I	-0.096	.
		218	V	-0.082	.
		219	T	-0.167	.
		220	G	0.077	.
		221	A	0.034	.
		222	A	0.478	E
		223	R	0.571	E
		224	G	0.624	E
		225	I	0.309	.
		226	G	0.202	.
		227	A	0.144	.
		228	T	-0.061	.
		229	I	-0.455	.
		230	A	-0.352	.
		231	E	-0.426	.
		232	V	-0.128	.
		233	F	-0.088	.
		234	A	0.123	.
		235	R	0.194	.
		236	D	-0.005	.
		237	G	-0.084	.
		238	A	0.115	.
		239	R	-0.1	.
		240	V	-0.025	.
		241	V	-0.4	.
		242	A	-0.369	.
		243	I	-0.267	.
		244	D	-0.208	.
		245	V	0.039	.
		246	E	0.401	E
		247	S	0.565	E
		248	A	0.63	E
		249	A	0.477	E
		250	E	0.728	E
		251	T	0.705	E
		252	L	0.624	E
		253	A	0.641	E
		254	E	0.636	E
		255	T	0.441	E
		256	A	0.501	E
		257	S	0.874	E
		258	R	1.009	E
		259	V	0.886	E
		260	G	0.407	E
		261	G	0.056	.
		262	T	-0.395	.
		263	A	-0.34	.
		264	L	-0.421	.
		265	W	-0.358	.
		266	L	-0.402	.
		267	D	-0.347	.
		268	V	-0.061	.
		269	T	0.4	E
		270	A	0.641	E
		271	P	1.13	E
		272	D	1.058	E
		273	A	1.034	E
		274	V	0.89	E
		275	D	0.817	E
		276	K	0.59	E
		277	I	0.026	.
		278	T	-0.137	.
		279	E	-0.024	.
		280	H	-0.132	.
		281	L	-0.11	.
		282	R	0.173	.
		283	E	0.266	.
		284	H	0.353	E
		285	H	0.402	E
		286	G	0.759	E
		287	G	0.479	E
		288	H	0.095	.
		289	A	-0.158	.
		290	D	-0.169	.
		291	I	-0.129	.
		292	L	-0.262	.
		293	V	-0.276	.
		294	N	-0.475	.
		295	N	-0.451	.
		296	A	-0.094	.
		297	G	0.394	E
		298	I	0.608	E
		299	T	0.247	.
		300	R	-0.222	.
		301	D	-0.392	.
		302	K	-0.448	.
		303	L	-0.332	.
		304	L	-0.23	.
		305	A	-0.099	.
		306	N	-0.196	.
		307	M	-0.065	.
		308	D	0.055	.
		309	D	0.538	E
		310	A	0.623	E
		311	R	0.409	E
		312	W	0.142	.
		313	D	-0.191	.
		314	A	-0.611	.
		315	V	-0.688	.
		316	L	-1.168	.
		317	A	-1.208	.
		318	V	-1.454	.
		319	N	-1.391	.
		320	L	-1.482	.
		321	L	-1.092	.
		322	A	-1.29	.
		323	P	-0.972	.
		324	L	-0.864	.
		325	R	-0.44	.
		326	L	-0.468	.
		327	T	-0.521	.
		328	E	-0.56	.
		329	G	-0.155	.
		330	L	-0.085	.
		331	V	0.393	E
		332	A	0.193	.
		333	N	0.257	.
		334	G	0.41	E
		335	S	0.882	E
		336	I	1.148	E
		337	G	1.232	E
		338	E	0.852	E
		339	G	0.504	E
		340	G	0.344	.
		341	R	0.221	.
		342	I	0.141	.
		343	V	-0.04	.
		344	G	-0.35	.
		345	L	-0.53	.
		346	S	-0.527	.
		347	S	-0.457	.
		348	M	-0.18	.
		349	A	-0.086	.
		350	G	0.362	E
		351	I	0.445	E
		352	A	0.571	E
		353	G	0.83	E
		354	N	1.035	E
		355	R	1.146	E
		356	G	1.263	E
		357	Q	1.238	E
		358	T	1.253	E
		359	N	1.185	E
		360	Y	1.195	E
		361	A	1.039	E
		362	T	0.906	E
		363	T	0.615	E
		364	K	0.183	.
		365	A	0.194	.
		366	G	-0.096	.
		367	M	-0.099	.
		368	I	-0.221	.
		369	G	-0.404	.
		370	L	-0.559	.
		371	T	-0.522	.
		372	Q	-0.355	.
		373	A	0.114	.
		374	L	-0.004	.
		375	A	0.177	.
		376	P	0.239	.
		377	E	0.31	.
		378	L	0.455	E
		379	Y	0.366	E
		380	D	0.341	.
		381	K	0.055	.
		382	G	-0.074	.
		383	I	0	.
		384	T	0.079	.
		385	I	0.022	.
		386	N	0.013	.
		387	A	0.023	.
		388	V	0.112	.
		389	A	-0.148	.
		390	P	0.189	.
		391	G	0.154	.
		392	F	0.33	.
		393	I	0.225	.
		394	E	0.195	.
		395	T	0.04	.
		396	Q	-0.023	.
		397	M	-0.064	.
		398	T	0.172	.
		399	A	-0.117	.
		400	A	-0.092	.
		401	I	-0.145	.
		402	P	0.024	.
		403	L	0.097	.
		404	A	0.067	.
		405	T	0.083	.
		406	R	0.26	.
		407	E	0.275	.
		408	V	0.325	.
		409	G	0.296	.
		410	R	0.197	.
		411	R	-0.161	.
		412	M	-0.594	.
		413	N	-0.428	.
		414	S	-0.381	.
		415	L	-0.065	.
		416	L	0.152	.
		417	Q	0.482	E
		418	G	0.431	E
		419	G	0.721	E
		420	Q	0.909	E
		421	P	1.23	E
		422	V	1.261	E
		423	D	1.206	E
		424	V	0.69	E
		425	A	0.328	.
		426	E	-0.017	.
		427	T	-0.245	.
		428	I	-0.444	.
		429	A	-0.138	.
		430	Y	-0.001	.
		431	F	0.065	.
		432	A	0.25	.
		433	S	0.592	E
		434	P	0.707	E
		435	A	0.807	E
		436	S	1.182	E
		437	N	1.218	E
		438	A	1.119	E
		439	V	0.794	E
		440	T	0.316	.
		441	G	-0.108	.
		442	N	-0.484	.
		443	V	-0.565	.
		444	I	-0.446	.
		445	R	-0.527	.
		446	V	-0.664	.
		447	C	-0.926	.
		448	G	-1.057	.
		449	Q	-0.716	.
		450	A	-0.58	.
		451	M	-0.394	.
		452	L	-0.381	.
		453	G	-0.541	.
		454	A	-0.749	.

## Sheet: AZP81686.1
		Position	Residue	Score	Assignment
		1	M	0.655	E
		2	T	0.87	E
		3	S	1.047	E
		4	A	1.14	E
		5	Q	1.131	E
		6	N	1.279	E
		7	E	1.025	E
		8	S	0.966	E
		9	Q	1.042	E
		10	A	0.674	E
		11	L	0.444	E
		12	G	0.184	.
		13	D	0.019	.
		14	L	-0.024	.
		15	A	-0.288	.
		16	A	-0.117	.
		17	R	-0.06	.
		18	Q	-0.152	.
		19	L	0.179	.
		20	A	0.301	.
		21	N	0.518	E
		22	A	0.489	E
		23	T	0.48	E
		24	K	0.871	E
		25	T	0.762	E
		26	V	0.692	E
		27	P	0.661	E
		28	Q	0.423	E
		29	L	0.472	E
		30	S	0.374	E
		31	T	0.486	E
		32	I	0.188	.
		33	T	-0.325	.
		34	P	-0.626	.
		35	R	-0.911	.
		36	W	-1.341	.
		37	L	-1.59	.
		38	L	-1.762	.
		39	H	-2.048	.
		40	L	-2.224	.
		41	L	-1.911	.
		42	N	-1.573	.
		43	W	-0.876	.
		44	V	-0.655	.
		45	P	-0.149	.
		46	V	-0.028	.
		47	E	-0.141	.
		48	A	0.012	.
		49	G	-0.085	.
		50	I	-0.116	.
		51	Y	-0.133	.
		52	R	-0.571	.
		53	V	-0.619	.
		54	N	-0.532	.
		55	R	-0.174	.
		56	V	0.22	.
		57	V	0.487	E
		58	N	0.512	E
		59	P	0.433	E
		60	E	0.254	.
		61	Q	0.568	E
		62	V	0.651	E
		63	A	0.704	E
		64	I	0.653	E
		65	E	0.611	E
		66	A	0.512	E
		67	E	0.886	E
		68	A	1.157	E
		69	G	1.738	E
		70	A	1.821	E
		71	G	2.014	E
		72	S	1.735	E
		73	E	1.848	E
		74	E	1.795	E
		75	P	1.845	E
		76	L	1.557	E
		77	P	1.197	E
		78	Q	1.01	E
		79	T	0.727	E
		80	Y	0.72	E
		81	V	0.984	E
		82	D	1.034	E
		83	Y	1.044	E
		84	E	1.058	E
		85	T	1.368	E
		86	S	1.381	E
		87	P	1.243	E
		88	R	1.013	E
		89	E	0.781	E
		90	Y	0.579	E
		91	T	0.13	.
		92	L	0.007	.
		93	R	-0.207	.
		94	S	-0.715	.
		95	I	-0.803	.
		96	S	-0.781	.
		97	T	-0.749	.
		98	L	-0.734	.
		99	V	-0.778	.
		100	D	-0.553	.
		101	I	-0.682	.
		102	H	-0.596	.
		103	T	-0.224	.
		104	R	-0.253	.
		105	V	-0.376	.
		106	S	0.033	.
		107	D	0.258	.
		108	L	0.458	E
		109	Y	0.603	E
		110	S	0.949	E
		111	S	0.981	E
		112	P	0.694	E
		113	H	0.929	E
		114	D	1.032	E
		115	Q	0.937	E
		116	I	0.408	E
		117	A	0.191	.
		118	Q	-0.372	.
		119	Q	-0.636	.
		120	L	-0.963	.
		121	R	-0.711	.
		122	L	-0.688	.
		123	T	-0.886	.
		124	I	-0.884	.
		125	E	-0.448	.
		126	T	-0.292	.
		127	I	0.189	.
		128	K	0.32	.
		129	E	0.283	.
		130	R	0.207	.
		131	Q	-0.174	.
		132	E	-0.248	.
		133	L	-0.176	.
		134	E	-0.079	.
		135	L	-0.032	.
		136	I	0.175	.
		137	N	0.071	.
		138	S	0.361	E
		139	P	0.045	.
		140	E	0.129	.
		141	Y	0.286	.
		142	G	0.236	.
		143	L	0.174	.
		144	L	0.259	.
		145	A	0.15	.
		146	Q	0.434	E
		147	A	0.631	E
		148	T	1.04	E
		149	P	1.136	E
		150	E	1.254	E
		151	Q	1.176	E
		152	T	0.821	E
		153	I	0.581	E
		154	Q	0.59	E
		155	T	0.455	E
		156	L	0.541	E
		157	A	0.789	E
		158	G	1.282	E
		159	A	1.557	E
		160	P	1.869	E
		161	T	1.898	E
		162	P	2.022	E
		163	D	1.69	E
		164	D	1.238	E
		165	L	0.673	E
		166	D	0.281	.
		167	A	-0.011	.
		168	L	-0.43	.
		169	I	-0.985	.
		170	T	-0.637	.
		171	K	-0.551	.
		172	V	-0.304	.
		173	W	0.114	.
		174	K	0.133	.
		175	T	-0.167	.
		176	P	-0.576	.
		177	S	-0.386	.
		178	F	-0.161	.
		179	F	-0.246	.
		180	L	-0.673	.
		181	T	-0.646	.
		182	H	-1.025	.
		183	P	-0.812	.
		184	L	-0.519	.
		185	G	-0.355	.
		186	I	-0.325	.
		187	A	-0.242	.
		188	A	-0.109	.
		189	F	0.118	.
		190	G	0.08	.
		191	R	0.284	.
		192	E	0.362	E
		193	A	0.578	E
		194	T	0.891	E
		195	Y	1.116	E
		196	R	1.286	E
		197	G	1.322	E
		198	V	1.358	E
		199	P	1.148	E
		200	P	1.123	E
		201	P	0.767	E
		202	V	0.341	.
		203	V	0.294	.
		204	S	-0.069	.
		205	L	-0.255	.
		206	F	-0.787	.
		207	G	-1.1	.
		208	A	-1.005	.
		209	Q	-1.178	.
		210	F	-0.815	.
		211	I	-0.384	.
		212	T	-0.602	.
		213	W	-0.567	.
		214	R	-0.811	.
		215	G	-0.612	.
		216	I	-0.29	.
		217	P	-0.054	.
		218	L	0.485	E
		219	I	0.644	E
		220	P	0.431	E
		221	S	0.678	E
		222	D	0.666	E
		223	K	1.146	E
		224	V	1.466	E
		225	P	1.613	E
		226	V	1.582	E
		227	E	1.379	E
		228	D	1.186	E
		229	G	0.868	E
		230	K	0.405	E
		231	T	-0.02	.
		232	K	-0.565	.
		233	F	-0.807	.
		234	I	-0.904	.
		235	L	-0.905	.
		236	V	-0.78	.
		237	R	-0.562	.
		238	T	-0.056	.
		239	G	0.456	E
		240	E	0.952	E
		241	E	1.111	E
		242	R	0.957	E
		243	Q	0.791	E
		244	G	0.288	.
		245	V	-0.107	.
		246	V	-0.203	.
		247	G	-0.278	.
		248	L	-0.248	.
		249	F	-0.445	.
		250	Q	-0.451	.
		251	P	-0.221	.
		252	G	0.021	.
		253	L	0.629	E
		254	V	0.975	E
		255	G	0.966	E
		256	E	1.104	E
		257	Q	0.799	E
		258	A	0.993	E
		259	P	0.844	E
		260	G	0.761	E
		261	L	0.304	.
		262	S	0.032	.
		263	V	-0.084	.
		264	R	-0.364	.
		265	F	-0.409	.
		266	T	-0.152	.
		267	G	-0.095	.
		268	I	0.146	.
		269	N	-0.033	.
		270	Q	0.196	.
		271	S	0.153	.
		272	A	-0.067	.
		273	I	-0.228	.
		274	A	-0.654	.
		275	T	-0.836	.
		276	Y	-1.254	.
		277	L	-1.351	.
		278	V	-1.191	.
		279	T	-1.082	.
		280	L	-1.338	.
		281	Y	-1.319	.
		282	T	-1.237	.
		283	S	-1.23	.
		284	L	-1.085	.
		285	A	-0.568	.
		286	V	-0.264	.
		287	L	-0.218	.
		288	T	-0.56	.
		289	D	-0.427	.
		290	D	-0.504	.
		291	A	-0.511	.
		292	L	-0.142	.
		293	A	-0.058	.
		294	V	-0.378	.
		295	L	-0.588	.
		296	D	-0.723	.
		297	D	-0.305	.
		298	V	-0.12	.
		299	A	-0.115	.
		300	V	0.1	.
		301	D	0.068	.
		302	Q	-0.161	.
		303	F	0.034	.
		304	H	0.029	.
		305	E	0.167	.
		306	Y	-0.047	.
		307	K	-0.149	.
