# Supplementary material for: Immunoinformatic-Based Prediction of Candidate Epitopes for the Diagnosis and Control of Paratuberculosis (Johne’s Disease)
Source: Pathogens. 2020 Aug 27;9(9):705. doi: 10.3390/pathogens9090705 (PMC7558617; doi:10.3390/pathogens9090705)
Supplement: Supplementary file 1 [file pathogens-09-00705-s001.zip › Supplementary_TableS2.xlsx]

## Sheet: S2
					BoLA-D18.4			BoLA-HD6			BoLA-JSP.1			BoLA-T2C			BoLA-T2a			BoLA-T2b
	Pos	Peptide	ID	Protein AC#	nM	Rank	Core	nM	Rank	Core	nM	Rank	Core	nM	Rank	Core	nM	Rank	Core	nM	Rank	Core	H_Avg_Ranks	N_binders
	0	MAKTIAYDE	1	CAA52630.1	26459.8	14000	MAKTIAYDE	39286.6	22000	MAKTIAYDE	34204.1	37000	MAKTIAYDE	47177.2	41000	MAKTIAYDE	37282.1	20000	MAKTIAYDE	42835	34000	MAKTIAYDE	24222	0
	1	AKTIAYDEE	1	CAA52630.1	21888.1	9500	AKTIAYDEE	46054	48000	AKTIAYDEE	38741.2	75000	AKTIAYDEE	46830.8	38000	AKTIAYDEE	40761.4	31000	AKTIAYDEE	37613.6	18000	AKTIAYDEE	23663	0
	2	KTIAYDEEA	1	CAA52630.1	40100.4	42000	KTIAYDEEA	34198.2	16000	KTIAYDEEA	26126.4	11000	KTIAYDEEA	48029.6	55000	KTIAYDEEA	35759.9	17000	KTIAYDEEA	47038.5	75000	KTIAYDEEA	22425	0
	3	TIAYDEEAR	1	CAA52630.1	41078.8	45000	TIAYDEEAR	44224.7	37000	TIAYDEEAR	33609.5	34000	TIAYDEEAR	45293	27000	TIAYDEEAR	33540.8	14000	TIAYDEEAR	45112	50000	TIAYDEEAR	28968	0
	4	IAYDEEARR	1	CAA52630.1	21833.9	9500	IAYDEEARR	36089.9	18000	IAYDEEARR	33733.7	35000	IAYDEEARR	47522	45000	IAYDEEARR	11074.5	1300	IAYDEEARR	42917.5	35000	IAYDEEARR	5944	1
	5	AYDEEARRG	1	CAA52630.1	32410.2	22000	AYDEEARRG	46168.2	49000	AYDEEARRG	36670.5	55000	AYDEEARRG	48659.3	70000	AYDEEARRG	41647.2	34000	AYDEEARRG	40257.8	24000	AYDEEARRG	35417	0
	6	YDEEARRGL	1	CAA52630.1	8584.9	3000	YDEEARRGL	17804.8	6000	YDEEARRGL	15925.4	2500	YDEEARRGL	31952.7	8500	YDEEARRGL	41913.5	35000	YDEEARRGL	39401.1	22000	YDEEARRGL	5496	0
	7	DEEARRGLE	1	CAA52630.1	33921.5	25000	DEEARRGLE	31245.7	13000	DEEARRGLE	34880.2	41000	DEEARRGLE	48045.7	55000	DEEARRGLE	44984.3	55000	DEEARRGLE	26465.5	6000	DEEARRGLE	17424	0
	8	EEARRGLER	1	CAA52630.1	26256.4	14000	EEARRGLER	33707.4	15000	EEARRGLER	30957.7	23000	EEARRGLER	46722	37000	EEARRGLER	30574.5	10000	EEARRGLER	7447	0.7	EEARRGLER	3454	1
	9	EARRGLERG	1	CAA52630.1	42788.6	55000	EARRGLERG	38532.2	21000	EARRGLERG	35953.5	48000	EARRGLERG	48812.3	75000	EARRGLERG	40849.7	31000	EARRGLERG	35122.2	14000	EARRGLERG	29462	0
	10	ARRGLERGL	1	CAA52630.1	17902.6	7000	ARRGLERGL	16895.7	6000	ARRGLERGL	12874.3	1300	ARRGLERGL	27717.8	6500	ARRGLERGL	41172.7	32000	ARRGLERGL	27076.1	6500	ARRGLERGL	4232	1
	11	RRGLERGLN	1	CAA52630.1	32838.1	23000	RRGLERGLN	34282.7	16000	RRGLERGLN	37579.4	65000	RRGLERGLN	49041.5	85000	RRGLERGLN	44455.9	50000	RRGLERGLN	45546.1	55000	RRGLERGLN	35024	0
	12	RGLERGLNA	1	CAA52630.1	16667.5	6500	RGLERGLNA	24820.2	9000	RGLERGLNA	33925.9	36000	RGLERGLNA	48123.2	55000	RGLERGLNA	22628.4	5000	RGLERGLNA	43826.9	40000	RGLERGLNA	11196	0
	13	GLERGLNAL	1	CAA52630.1	24550.5	12000	GLERGLNAL	6432.3	3000	GLERGLNAL	18910.9	4000	GLERGLNAL	262.6	0.4	GLERGLNAL	42344.7	37000	GLERGLNAL	6277.6	0.6	GLERGLNAL	1234	2
	14	LERGLNALA	1	CAA52630.1	35333.7	28000	LERGLNALA	32433.1	14000	LERGLNALA	25281.8	10000	LERGLNALA	47193	41000	LERGLNALA	41016.6	32000	LERGLNALA	29161.3	7500	LERGLNALA	15147	0
	15	ERGLNALAD	1	CAA52630.1	36613	31000	ERGLNALAD	47595.5	65000	ERGLNALAD	36754.3	55000	ERGLNALAD	48760.5	75000	ERGLNALAD	42719.2	39000	ERGLNALAD	39628.1	22000	ERGLNALAD	39933	0
	16	RGLNALADA	1	CAA52630.1	28891.5	17000	RGLNALADA	39800.8	23000	RGLNALADA	36127.4	49000	RGLNALADA	46132.3	32000	RGLNALADA	30552.7	10000	RGLNALADA	44071.9	42000	RGLNALADA	21601	0
	17	GLNALADAV	1	CAA52630.1	34639.1	26000	GLNALADAV	20679	7000	GLNALADAV	22502.6	6500	GLNALADAV	21392.2	5000	GLNALADAV	45250.4	60000	GLNALADAV	29188.7	7500	GLNALADAV	8757	0
	18	LNALADAVK	1	CAA52630.1	40393	43000	LNALADAVK	40583.6	25000	LNALADAVK	34917.9	41000	LNALADAVK	47439.7	44000	LNALADAVK	12102.1	1500	LNALADAVK	44440.1	44000	LNALADAVK	7502	1
	19	NALADAVKV	1	CAA52630.1	35665.2	28000	NALADAVKV	41855.4	28000	NALADAVKV	30920.5	23000	NALADAVKV	40438.1	15000	NALADAVKV	41568.4	34000	NALADAVKV	44856	48000	NALADAVKV	25882	0
	20	ALADAVKVT	1	CAA52630.1	19192	8000	ALADAVKVT	33156.5	15000	ALADAVKVT	35011	42000	ALADAVKVT	11291.9	3000	ALADAVKVT	42021.5	36000	ALADAVKVT	41550	29000	ALADAVKVT	9819	0
	21	LADAVKVTL	1	CAA52630.1	23754.8	11000	LADAVKVTL	15748.6	5500	LADAVKVTL	12728.6	1300	LADAVKVTL	27153.8	6500	LADAVKVTL	44920.6	55000	LADAVKVTL	33605.1	12000	LADAVKVTL	4625	1
	22	ADAVKVTLG	1	CAA52630.1	38140.2	35000	ADAVKVTLG	29619.5	12000	ADAVKVTLG	33713.6	35000	ADAVKVTLG	47278.3	42000	ADAVKVTLG	42220.2	37000	ADAVKVTLG	41136.2	27000	ADAVKVTLG	26275	0
	23	DAVKVTLGP	1	CAA52630.1	36074.3	29000	DAVKVTLGP	46497.1	55000	DAVKVTLGP	37973	65000	DAVKVTLGP	46882.6	38000	DAVKVTLGP	31127.3	11000	DAVKVTLGP	46393.1	65000	DAVKVTLGP	29902	0
	24	AVKVTLGPK	1	CAA52630.1	31967.6	21000	AVKVTLGPK	33780.8	15000	AVKVTLGPK	34446.3	39000	AVKVTLGPK	46413.7	34000	AVKVTLGPK	4286.6	0.4	AVKVTLGPK	39067.8	21000	AVKVTLGPK	2208	1
	25	VKVTLGPKG	1	CAA52630.1	26807.3	14000	VKVTLGPKG	47229.3	60000	VKVTLGPKG	34985.7	42000	VKVTLGPKG	46453.9	34000	VKVTLGPKG	43171.4	42000	VKVTLGPKG	46793.9	70000	VKVTLGPKG	33443	0
	26	KVTLGPKGR	1	CAA52630.1	36130.9	29000	KVTLGPKGR	44528.6	38000	KVTLGPKGR	38637.4	75000	KVTLGPKGR	48687.8	70000	KVTLGPKGR	25860.6	6500	KVTLGPKGR	46624	70000	KVTLGPKGR	23387	0
	27	VTLGPKGRN	1	CAA52630.1	32101.7	21000	VTLGPKGRN	41718	28000	VTLGPKGRN	36094.6	49000	VTLGPKGRN	47843.4	50000	VTLGPKGRN	23923.7	5500	VTLGPKGRN	43637.2	39000	VTLGPKGRN	18116	0
	28	TLGPKGRNV	1	CAA52630.1	27139.4	15000	TLGPKGRNV	8767.5	3500	TLGPKGRNV	32904.6	31000	TLGPKGRNV	8876.4	2500	TLGPKGRNV	44278.3	49000	TLGPKGRNV	42998.9	35000	TLGPKGRNV	7198	0
	29	LGPKGRNVV	1	CAA52630.1	39649.1	40000	LGPKGRNVV	33692.5	15000	LGPKGRNVV	32895.3	31000	LGPKGRNVV	48597.8	70000	LGPKGRNVV	44201.3	48000	LGPKGRNVV	46038.6	60000	LGPKGRNVV	34147	0
	30	GPKGRNVVL	1	CAA52630.1	22321.5	10000	GPKGRNVVL	3300.3	1800	GPKGRNVVL	20272.2	4500	GPKGRNVVL	19451	4500	GPKGRNVVL	39393	26000	GPKGRNVVL	9718	1000	GPKGRNVVL	2806	2
	31	PKGRNVVLE	1	CAA52630.1	38350.4	36000	PKGRNVVLE	45673.9	45000	PKGRNVVLE	32231.2	28000	PKGRNVVLE	47882.2	50000	PKGRNVVLE	41640	34000	PKGRNVVLE	45005.7	49000	PKGRNVVLE	38577	0
	32	KGRNVVLEK	1	CAA52630.1	22615.6	11000	KGRNVVLEK	33435	15000	KGRNVVLEK	34191.9	37000	KGRNVVLEK	47628.5	46000	KGRNVVLEK	8697.6	1000	KGRNVVLEK	47073.1	75000	KGRNVVLEK	4919	1
	33	GRNVVLEKK	1	CAA52630.1	42729.9	55000	GRNVVLEKK	45876.9	46000	GRNVVLEKK	37679.2	65000	GRNVVLEKK	48304.7	60000	GRNVVLEKK	21391.8	4500	GRNVVLEKK	45418.6	55000	GRNVVLEKK	19208	0
	34	RNVVLEKKW	1	CAA52630.1	41496.9	47000	RNVVLEKKW	42363.9	30000	RNVVLEKKW	23371.9	7500	RNVVLEKKW	48300.6	60000	RNVVLEKKW	36554.4	19000	RNVVLEKKW	46824.8	70000	RNVVLEKKW	22097	0
	35	NVVLEKKWG	1	CAA52630.1	44470.4	65000	NVVLEKKWG	47599.1	65000	NVVLEKKWG	38498	70000	NVVLEKKWG	47285	42000	NVVLEKKWG	43603.7	44000	NVVLEKKWG	45967.9	60000	NVVLEKKWG	55423	0
	36	VVLEKKWGA	1	CAA52630.1	30615.2	19000	VVLEKKWGA	25270.3	9000	VVLEKKWGA	35312.3	44000	VVLEKKWGA	47530.7	45000	VVLEKKWGA	36531.1	19000	VVLEKKWGA	44832.2	48000	VVLEKKWGA	21265	0
	37	VLEKKWGAP	1	CAA52630.1	31177.5	20000	VLEKKWGAP	10154.8	4000	VLEKKWGAP	33373.2	33000	VLEKKWGAP	34563.9	9500	VLEKKWGAP	42904.1	40000	VLEKKWGAP	43499.6	38000	VLEKKWGAP	12323	0
	38	LEKKWGAPT	1	CAA52630.1	18813.1	7500	LEKKWGAPT	25699.4	9500	LEKKWGAPT	28682.2	17000	LEKKWGAPT	38886.9	13000	LEKKWGAPT	33871.9	14000	LEKKWGAPT	21617.4	4000	LEKKWGAPT	8624	0
	39	EKKWGAPTI	1	CAA52630.1	4551	1400	EKKWGAPTI	28526.2	11000	EKKWGAPTI	28902.4	17000	EKKWGAPTI	36880.5	12000	EKKWGAPTI	45519.4	60000	EKKWGAPTI	16317.5	2500	EKKWGAPTI	4399	1
	40	KKWGAPTIT	1	CAA52630.1	942.6	0.4	KKWGAPTIT	44149.6	37000	KKWGAPTIT	32423.9	29000	KKWGAPTIT	46043.5	31000	KKWGAPTIT	38631.9	24000	KKWGAPTIT	41333	28000	KKWGAPTIT	2246	1
	41	KWGAPTITN	1	CAA52630.1	21868.2	9500	KWGAPTITN	38176.1	20000	KWGAPTITN	35264.6	43000	KWGAPTITN	46877.5	38000	KWGAPTITN	41279.8	33000	KWGAPTITN	39557.4	22000	KWGAPTITN	21383	0
	42	WGAPTITND	1	CAA52630.1	31283.6	20000	WGAPTITND	43570.2	34000	WGAPTITND	34561.6	39000	WGAPTITND	30148.8	7500	WGAPTITND	39154.6	25000	WGAPTITND	45154	50000	WGAPTITND	20108	0
	43	GAPTITNDG	1	CAA52630.1	40190.3	42000	GAPTITNDG	46407.6	50000	GAPTITNDG	34427.6	38000	GAPTITNDG	48451.3	65000	GAPTITNDG	41492.4	34000	GAPTITNDG	41922.1	30000	GAPTITNDG	40471	0
	44	APTITNDGV	1	CAA52630.1	42710.5	55000	APTITNDGV	44037.5	36000	APTITNDGV	38247.2	70000	APTITNDGV	47196.6	41000	APTITNDGV	41172.3	32000	APTITNDGV	39997.3	23000	APTITNDGV	37650	0
	45	PTITNDGVS	1	CAA52630.1	42365.7	55000	PTITNDGVS	37161.7	19000	PTITNDGVS	36171.2	50000	PTITNDGVS	48438.2	65000	PTITNDGVS	40029.3	28000	PTITNDGVS	45212.2	55000	PTITNDGVS	37478	0
	46	TITNDGVSI	1	CAA52630.1	20885.6	9000	TITNDGVSI	31546.7	13000	TITNDGVSI	35763	47000	TITNDGVSI	5356.4	1600	TITNDGVSI	42490.1	38000	TITNDGVSI	38184.4	19000	TITNDGVSI	6570	1
	47	ITNDGVSIA	1	CAA52630.1	38678.4	37000	ITNDGVSIA	45570.2	44000	ITNDGVSIA	29960.2	20000	ITNDGVSIA	48049.3	55000	ITNDGVSIA	31822.3	12000	ITNDGVSIA	47476.7	80000	ITNDGVSIA	28068	0
	48	TNDGVSIAK	1	CAA52630.1	26738.3	14000	TNDGVSIAK	47867.2	70000	TNDGVSIAK	30393.8	21000	TNDGVSIAK	42053.4	18000	TNDGVSIAK	3879.2	0.3	TNDGVSIAK	44130	42000	TNDGVSIAK	1692	1
	49	NDGVSIAKE	1	CAA52630.1	43223.2	60000	NDGVSIAKE	44061.8	36000	NDGVSIAKE	38175.7	70000	NDGVSIAKE	45066.6	26000	NDGVSIAKE	32800.8	13000	NDGVSIAKE	44445.9	45000	NDGVSIAKE	30560	0
	50	DGVSIAKEI	1	CAA52630.1	36997.2	32000	DGVSIAKEI	37000.8	19000	DGVSIAKEI	32857.2	31000	DGVSIAKEI	37877.4	12000	DGVSIAKEI	45459.9	60000	DGVSIAKEI	45156	50000	DGVSIAKEI	25409	0
	51	GVSIAKEIE	1	CAA52630.1	42836.8	55000	GVSIAKEIE	46441.8	55000	GVSIAKEIE	39773.7	85000	GVSIAKEIE	48499	65000	GVSIAKEIE	40077.8	28000	GVSIAKEIE	44438.6	44000	GVSIAKEIE	49199	0
	52	VSIAKEIEL	1	CAA52630.1	15687.5	6000	VSIAKEIEL	831.9	0.9	VSIAKEIEL	9972.9	0.7	VSIAKEIEL	29285.5	7500	VSIAKEIEL	32201.2	12000	VSIAKEIEL	37171	17000	VSIAKEIEL	2012	2
	53	SIAKEIELE	1	CAA52630.1	41492.9	47000	SIAKEIELE	39571.1	23000	SIAKEIELE	37057.3	60000	SIAKEIELE	42686.9	19000	SIAKEIELE	33300	13000	SIAKEIELE	41528.4	29000	SIAKEIELE	24444	0
	54	IAKEIELED	1	CAA52630.1	25752.2	13000	IAKEIELED	38969.5	22000	IAKEIELED	32043.4	27000	IAKEIELED	47777.1	49000	IAKEIELED	38498.4	23000	IAKEIELED	46770.6	70000	IAKEIELED	25254	0
	55	AKEIELEDP	1	CAA52630.1	38751.7	37000	AKEIELEDP	47863.6	70000	AKEIELEDP	39003.6	75000	AKEIELEDP	48569.4	65000	AKEIELEDP	43995.6	47000	AKEIELEDP	40080	23000	AKEIELEDP	44515	0
	56	KEIELEDPY	1	CAA52630.1	4218.1	1300	KEIELEDPY	18932.8	6500	KEIELEDPY	14557.3	1800	KEIELEDPY	48108.1	55000	KEIELEDPY	31402.6	11000	KEIELEDPY	24285.2	5000	KEIELEDPY	3356	2
	57	EIELEDPYE	1	CAA52630.1	43278.9	60000	EIELEDPYE	45309.6	43000	EIELEDPYE	38341.3	70000	EIELEDPYE	47934.6	55000	EIELEDPYE	41387.5	33000	EIELEDPYE	43459.1	38000	EIELEDPYE	46508	0
	58	IELEDPYEK	1	CAA52630.1	16146.8	6000	IELEDPYEK	41920.2	28000	IELEDPYEK	33714.7	35000	IELEDPYEK	43266.7	20000	IELEDPYEK	15204.6	2500	IELEDPYEK	31087.6	9000	IELEDPYEK	7575	0
	59	ELEDPYEKI	1	CAA52630.1	32300.3	22000	ELEDPYEKI	21063.8	7500	ELEDPYEKI	35408.3	44000	ELEDPYEKI	23821.5	5500	ELEDPYEKI	46042	65000	ELEDPYEKI	23118.9	4500	ELEDPYEKI	9663	0
	60	LEDPYEKIG	1	CAA52630.1	43868.2	65000	LEDPYEKIG	46972.9	60000	LEDPYEKIG	34221.5	37000	LEDPYEKIG	47988.5	55000	LEDPYEKIG	46898.8	80000	LEDPYEKIG	43597.1	39000	LEDPYEKIG	51993	0
	61	EDPYEKIGA	1	CAA52630.1	40543.7	43000	EDPYEKIGA	47913.8	70000	EDPYEKIGA	36655.8	55000	EDPYEKIGA	48948.2	80000	EDPYEKIGA	43613.1	44000	EDPYEKIGA	41581.4	29000	EDPYEKIGA	47834	0
	62	DPYEKIGAE	1	CAA52630.1	19076.7	8000	DPYEKIGAE	8813.3	3500	DPYEKIGAE	31999.1	27000	DPYEKIGAE	34913.8	10000	DPYEKIGAE	33359.5	13000	DPYEKIGAE	31110.4	9000	DPYEKIGAE	8155	0
	63	PYEKIGAEL	1	CAA52630.1	19488.7	8000	PYEKIGAEL	9241.1	3500	PYEKIGAEL	23039.5	7000	PYEKIGAEL	4761.6	1500	PYEKIGAEL	39622.1	27000	PYEKIGAEL	27005.8	6500	PYEKIGAEL	4252	1
	64	YEKIGAELV	1	CAA52630.1	36965.6	32000	YEKIGAELV	21298.5	7500	YEKIGAELV	34058.6	36000	YEKIGAELV	48476.5	65000	YEKIGAELV	44916.7	55000	YEKIGAELV	29277.9	8000	YEKIGAELV	17098	0
	65	EKIGAELVK	1	CAA52630.1	22860.9	11000	EKIGAELVK	46547.4	55000	EKIGAELVK	38029.8	65000	EKIGAELVK	48015	55000	EKIGAELVK	10320.7	1200	EKIGAELVK	42057.9	31000	EKIGAELVK	5951	1
	66	KIGAELVKE	1	CAA52630.1	42664.3	55000	KIGAELVKE	41651.7	28000	KIGAELVKE	33514.3	34000	KIGAELVKE	47623.9	46000	KIGAELVKE	32433.1	12000	KIGAELVKE	47220.1	75000	KIGAELVKE	29745	0
	67	IGAELVKEV	1	CAA52630.1	32871.5	23000	IGAELVKEV	42195.5	29000	IGAELVKEV	12634.5	1300	IGAELVKEV	41033.9	16000	IGAELVKEV	43643.4	45000	IGAELVKEV	45842.2	60000	IGAELVKEV	6325	1
	68	GAELVKEVA	1	CAA52630.1	37757.1	34000	GAELVKEVA	45158.9	42000	GAELVKEVA	38571	70000	GAELVKEVA	49088.7	90000	GAELVKEVA	44664.2	55000	GAELVKEVA	42995.1	35000	GAELVKEVA	47858	0
	69	AELVKEVAK	1	CAA52630.1	33396.7	24000	AELVKEVAK	24535.9	9000	AELVKEVAK	34496.6	39000	AELVKEVAK	46115.3	32000	AELVKEVAK	10958.6	1300	AELVKEVAK	28353.9	7000	AELVKEVAK	5349	1
	70	ELVKEVAKK	1	CAA52630.1	40037.5	41000	ELVKEVAKK	41071.7	26000	ELVKEVAKK	35924.3	48000	ELVKEVAKK	36952.1	12000	ELVKEVAKK	13561.6	1800	ELVKEVAKK	41530.6	29000	ELVKEVAKK	7925	1
	71	LVKEVAKKT	1	CAA52630.1	34718.7	26000	LVKEVAKKT	36675.2	18000	LVKEVAKKT	35159.8	43000	LVKEVAKKT	46353.4	34000	LVKEVAKKT	42451.1	38000	LVKEVAKKT	46155.2	60000	LVKEVAKKT	31634	0
	72	VKEVAKKTD	1	CAA52630.1	29637.1	18000	VKEVAKKTD	47777.1	70000	VKEVAKKTD	39590.4	85000	VKEVAKKTD	47864.1	50000	VKEVAKKTD	45065.7	55000	VKEVAKKTD	45022.3	49000	VKEVAKKTD	42797	0
	73	KEVAKKTDD	1	CAA52630.1	28705.2	17000	KEVAKKTDD	29796	12000	KEVAKKTDD	35665.6	46000	KEVAKKTDD	48554.7	65000	KEVAKKTDD	45210.2	60000	KEVAKKTDD	27658.2	6500	KEVAKKTDD	17153	0
	74	EVAKKTDDV	1	CAA52630.1	39154.6	38000	EVAKKTDDV	18987.3	6500	EVAKKTDDV	32418.7	29000	EVAKKTDDV	43051.9	20000	EVAKKTDDV	44404.5	50000	EVAKKTDDV	32135.4	10000	EVAKKTDDV	15599	0
	75	VAKKTDDVA	1	CAA52630.1	39014.2	38000	VAKKTDDVA	31624.2	13000	VAKKTDDVA	38206.3	70000	VAKKTDDVA	48616.7	70000	VAKKTDDVA	43630.1	45000	VAKKTDDVA	45230.3	55000	VAKKTDDVA	34840	0
	76	AKKTDDVAG	1	CAA52630.1	29572.7	18000	AKKTDDVAG	45082.7	41000	AKKTDDVAG	36202.5	50000	AKKTDDVAG	45693.2	29000	AKKTDDVAG	41858.2	35000	AKKTDDVAG	39111	21000	AKKTDDVAG	28487	0
	77	KKTDDVAGD	1	CAA52630.1	22597.3	11000	KKTDDVAGD	44953.2	41000	KKTDDVAGD	37001.7	60000	KKTDDVAGD	48173.2	60000	KKTDDVAGD	38350.8	23000	KKTDDVAGD	46502.6	65000	KKTDDVAGD	28916	0
	78	KTDDVAGDG	1	CAA52630.1	37287.4	32000	KTDDVAGDG	42861.4	31000	KTDDVAGDG	33377.9	33000	KTDDVAGDG	48434	65000	KTDDVAGDG	41652.6	34000	KTDDVAGDG	45948	60000	KTDDVAGDG	38641	0
	79	TDDVAGDGT	1	CAA52630.1	41150.9	46000	TDDVAGDGT	47444.4	65000	TDDVAGDGT	39953.1	85000	TDDVAGDGT	48679.3	70000	TDDVAGDGT	41832.3	35000	TDDVAGDGT	44790.1	47000	TDDVAGDGT	53087	0
	80	DDVAGDGTT	1	CAA52630.1	41306.1	46000	DDVAGDGTT	39327.8	22000	DDVAGDGTT	38215.8	70000	DDVAGDGTT	44012.3	22000	DDVAGDGTT	45318.5	60000	DDVAGDGTT	40927.1	26000	DDVAGDGTT	32956	0
	81	DVAGDGTTT	1	CAA52630.1	34983.4	27000	DVAGDGTTT	44660.8	39000	DVAGDGTTT	35176.6	43000	DVAGDGTTT	5691.9	1700	DVAGDGTTT	38538	23000	DVAGDGTTT	39489	22000	DVAGDGTTT	7863	1
	82	VAGDGTTTA	1	CAA52630.1	31871.6	21000	VAGDGTTTA	45239.6	42000	VAGDGTTTA	37512	60000	VAGDGTTTA	47241	42000	VAGDGTTTA	36965.6	20000	VAGDGTTTA	45930.6	60000	VAGDGTTTA	33600	0
	83	AGDGTTTAT	1	CAA52630.1	26275.2	14000	AGDGTTTAT	47336.2	60000	AGDGTTTAT	34027	36000	AGDGTTTAT	45624.5	29000	AGDGTTTAT	31433.2	11000	AGDGTTTAT	43269.6	37000	AGDGTTTAT	22364	0
	84	GDGTTTATV	1	CAA52630.1	32362.6	22000	GDGTTTATV	42147.6	29000	GDGTTTATV	34326.1	38000	GDGTTTATV	44396.8	24000	GDGTTTATV	38528.4	23000	GDGTTTATV	39586.5	22000	GDGTTTATV	25332	0
	85	DGTTTATVL	1	CAA52630.1	23230.7	11000	DGTTTATVL	30685.5	13000	DGTTTATVL	30095.7	20000	DGTTTATVL	3193.1	1200	DGTTTATVL	44705.3	55000	DGTTTATVL	34693.9	13000	DGTTTATVL	5234	1
	86	GTTTATVLA	1	CAA52630.1	34918.7	27000	GTTTATVLA	47358.7	60000	GTTTATVLA	35883.1	48000	GTTTATVLA	46704.8	36000	GTTTATVLA	32166.4	12000	GTTTATVLA	44858.9	48000	GTTTATVLA	29058	0
	87	TTTATVLAQ	1	CAA52630.1	24219.1	12000	TTTATVLAQ	45935.6	47000	TTTATVLAQ	28098.9	15000	TTTATVLAQ	45166.2	27000	TTTATVLAQ	7442.5	0.8	TTTATVLAQ	46040	60000	TTTATVLAQ	4068	1
	88	TTATVLAQA	1	CAA52630.1	38140.2	35000	TTATVLAQA	41792.1	28000	TTATVLAQA	24853.3	9000	TTATVLAQA	41709.4	17000	TTATVLAQA	21699.9	4500	TTATVLAQA	45419.6	55000	TTATVLAQA	12642	0
	89	TATVLAQAL	1	CAA52630.1	16040.3	6000	TATVLAQAL	11962.4	4500	TATVLAQAL	8751.3	0.6	TATVLAQAL	17237.3	4000	TATVLAQAL	41566.2	34000	TATVLAQAL	31565.1	9500	TATVLAQAL	2459	1
	90	ATVLAQALV	1	CAA52630.1	30389.8	19000	ATVLAQALV	36501.8	18000	ATVLAQALV	28936.8	17000	ATVLAQALV	47112.9	40000	ATVLAQALV	29940.7	9500	ATVLAQALV	42190.5	31000	ATVLAQALV	18208	0
	91	TVLAQALVR	1	CAA52630.1	27924.9	16000	TVLAQALVR	38737	21000	TVLAQALVR	37202.4	60000	TVLAQALVR	45459.9	28000	TVLAQALVR	13903.2	1900	TVLAQALVR	43745.5	40000	TVLAQALVR	8406	1
	92	VLAQALVRE	1	CAA52630.1	33170.2	23000	VLAQALVRE	39498.4	23000	VLAQALVRE	32623.1	29000	VLAQALVRE	25058.2	6000	VLAQALVRE	28805.7	8500	VLAQALVRE	44401.6	44000	VLAQALVRE	14003	0
	93	LAQALVREG	1	CAA52630.1	40510.7	43000	LAQALVREG	42994.7	32000	LAQALVREG	23225.4	7500	LAQALVREG	47766.3	48000	LAQALVREG	44280.2	49000	LAQALVREG	46913	70000	LAQALVREG	24654	0
	94	AQALVREGL	1	CAA52630.1	1721	0.6	AQALVREGL	35.5	0.125	AQALVREGL	19276.7	4000	AQALVREGL	24064.2	5500	AQALVREGL	42353.4	37000	AQALVREGL	3508.4	0.3	AQALVREGL	0.446	3
	95	QALVREGLR	1	CAA52630.1	38736.2	37000	QALVREGLR	31544.3	13000	QALVREGLR	34705.1	40000	QALVREGLR	48794.8	75000	QALVREGLR	29459.7	9000	QALVREGLR	43761.6	40000	QALVREGLR	21552	0
	96	ALVREGLRN	1	CAA52630.1	31321.9	20000	ALVREGLRN	38078.8	20000	ALVREGLRN	37562.3	65000	ALVREGLRN	42125.7	18000	ALVREGLRN	33925.9	14000	ALVREGLRN	33947.1	12000	ALVREGLRN	18422	0
	97	LVREGLRNV	1	CAA52630.1	31926.8	21000	LVREGLRNV	21889.5	7500	LVREGLRNV	32503.3	29000	LVREGLRNV	45065.7	26000	LVREGLRNV	42346	37000	LVREGLRNV	45710.5	55000	LVREGLRNV	20060	0
	98	VREGLRNVA	1	CAA52630.1	32499.4	22000	VREGLRNVA	44211.8	37000	VREGLRNVA	31498.3	25000	VREGLRNVA	48218	60000	VREGLRNVA	44213.7	48000	VREGLRNVA	45822.9	60000	VREGLRNVA	36004	0
	99	REGLRNVAA	1	CAA52630.1	31791.3	21000	REGLRNVAA	28708.6	11000	REGLRNVAA	27559	14000	REGLRNVAA	48507.4	65000	REGLRNVAA	35650.9	17000	REGLRNVAA	22431.9	4000	REGLRNVAA	11232	0
	100	EGLRNVAAG	1	CAA52630.1	39205.5	38000	EGLRNVAAG	41617.9	28000	EGLRNVAAG	27953.9	15000	EGLRNVAAG	45158.4	27000	EGLRNVAAG	34399	15000	EGLRNVAAG	34722.8	13000	EGLRNVAAG	19397	0
	101	GLRNVAAGA	1	CAA52630.1	27525.6	15000	GLRNVAAGA	23140.9	8500	GLRNVAAGA	36636.3	55000	GLRNVAAGA	34558.3	9500	GLRNVAAGA	39993.4	28000	GLRNVAAGA	34894.1	13000	GLRNVAAGA	14272	0
	102	LRNVAAGAN	1	CAA52630.1	35706.5	29000	LRNVAAGAN	43199.4	33000	LRNVAAGAN	36191.9	50000	LRNVAAGAN	48092	55000	LRNVAAGAN	44960	55000	LRNVAAGAN	43781	40000	LRNVAAGAN	41054	0
	103	RNVAAGANP	1	CAA52630.1	28339.5	16000	RNVAAGANP	38141	20000	RNVAAGANP	35186.5	43000	RNVAAGANP	46533.3	35000	RNVAAGANP	26352.6	6500	RNVAAGANP	43936.1	41000	RNVAAGANP	17515	0
	104	NVAAGANPL	1	CAA52630.1	20334.2	8500	NVAAGANPL	5924.8	2500	NVAAGANPL	13882	1600	NVAAGANPL	73.4	0.175	NVAAGANPL	40495.9	30000	NVAAGANPL	21718	4000	NVAAGANPL	0.84	2
	105	VAAGANPLG	1	CAA52630.1	27208.8	15000	VAAGANPLG	44897.3	40000	VAAGANPLG	32174.4	28000	VAAGANPLG	37913.9	12000	VAAGANPLG	38918.1	24000	VAAGANPLG	46182.2	60000	VAAGANPLG	22301	0
	106	AAGANPLGL	1	CAA52630.1	16254.5	6000	AAGANPLGL	22154	8000	AAGANPLGL	19663.7	4500	AAGANPLGL	37740.8	12000	AAGANPLGL	38918.1	24000	AAGANPLGL	25921.1	6000	AAGANPLGL	7448	0
	107	AGANPLGLK	1	CAA52630.1	32171.6	22000	AGANPLGLK	42626.4	31000	AGANPLGLK	36463.1	55000	AGANPLGLK	45434.3	28000	AGANPLGLK	11539.3	1400	AGANPLGLK	34633.9	13000	AGANPLGLK	6502	1
	108	GANPLGLKR	1	CAA52630.1	28194.8	16000	GANPLGLKR	43606.1	34000	GANPLGLKR	29906.7	20000	GANPLGLKR	47087.9	40000	GANPLGLKR	21375.6	4500	GANPLGLKR	45139.9	50000	GANPLGLKR	14665	0
	109	ANPLGLKRG	1	CAA52630.1	43398	60000	ANPLGLKRG	47585.2	65000	ANPLGLKRG	36873	55000	ANPLGLKRG	48938.1	80000	ANPLGLKRG	40070.9	28000	ANPLGLKRG	43160.1	36000	ANPLGLKRG	47534	0
	110	NPLGLKRGI	1	CAA52630.1	40850.1	44000	NPLGLKRGI	42077.5	29000	NPLGLKRGI	30046.8	20000	NPLGLKRGI	41423.8	17000	NPLGLKRGI	40847	31000	NPLGLKRGI	44013.7	41000	NPLGLKRGI	26944	0
	111	PLGLKRGIE	1	CAA52630.1	39606.7	40000	PLGLKRGIE	15251.7	5500	PLGLKRGIE	36604.2	55000	PLGLKRGIE	46874.4	38000	PLGLKRGIE	44900.7	55000	PLGLKRGIE	45278.3	55000	PLGLKRGIE	20857	0
	112	LGLKRGIEK	1	CAA52630.1	28996.1	17000	LGLKRGIEK	39869.4	24000	LGLKRGIEK	36878.2	55000	LGLKRGIEK	46839.5	38000	LGLKRGIEK	2339.3	0.175	LGLKRGIEK	45893.8	60000	LGLKRGIEK	1021	1
	113	GLKRGIEKA	1	CAA52630.1	40266.9	42000	GLKRGIEKA	24800.6	9000	GLKRGIEKA	37131.2	60000	GLKRGIEKA	39384	14000	GLKRGIEKA	41869.9	35000	GLKRGIEKA	35310.8	14000	GLKRGIEKA	18575	0
	114	LKRGIEKAV	1	CAA52630.1	20432.6	8500	LKRGIEKAV	32360.5	14000	LKRGIEKAV	23677.6	8000	LKRGIEKAV	44502.6	24000	LKRGIEKAV	41162.5	32000	LKRGIEKAV	43604.6	39000	LKRGIEKAV	14541	0
	115	KRGIEKAVE	1	CAA52630.1	34568	26000	KRGIEKAVE	39846.1	23000	KRGIEKAVE	37825.4	65000	KRGIEKAVE	48889.4	80000	KRGIEKAVE	41993.8	36000	KRGIEKAVE	45045.2	49000	KRGIEKAVE	37972	0
	116	RGIEKAVEK	1	CAA52630.1	18180.2	7500	RGIEKAVEK	6966.9	3000	RGIEKAVEK	32538.5	29000	RGIEKAVEK	47850.1	50000	RGIEKAVEK	3635.2	0.3	RGIEKAVEK	45791.2	60000	RGIEKAVEK	1550	1
	117	GIEKAVEKV	1	CAA52630.1	40209.9	42000	GIEKAVEKV	38051.6	20000	GIEKAVEKV	35835	47000	GIEKAVEKV	41807	17000	GIEKAVEKV	41973.3	36000	GIEKAVEKV	44064.2	42000	GIEKAVEKV	29198	0
	118	IEKAVEKVT	1	CAA52630.1	37908.2	34000	IEKAVEKVT	34950.5	16000	IEKAVEKVT	34698.4	40000	IEKAVEKVT	47190.4	41000	IEKAVEKVT	45155.5	60000	IEKAVEKVT	30596	8500	IEKAVEKVT	21769	0
	119	EKAVEKVTE	1	CAA52630.1	33377.9	24000	EKAVEKVTE	46190.7	49000	EKAVEKVTE	36377.6	55000	EKAVEKVTE	45561.8	29000	EKAVEKVTE	44044.2	47000	EKAVEKVTE	33151.5	11000	EKAVEKVTE	26440	0
	120	KAVEKVTET	1	CAA52630.1	11909.1	4000	KAVEKVTET	20430.6	7000	KAVEKVTET	27310.8	14000	KAVEKVTET	47453.6	44000	KAVEKVTET	35866	17000	KAVEKVTET	45536.2	55000	KAVEKVTET	10638	0
	121	AVEKVTETL	1	CAA52630.1	17013.3	6500	AVEKVTETL	4826.6	2500	AVEKVTETL	23979.7	8000	AVEKVTETL	5807.9	1700	AVEKVTETL	41344.1	33000	AVEKVTETL	21299.4	4000	AVEKVTETL	3878	1
	122	VEKVTETLL	1	CAA52630.1	29501.1	18000	VEKVTETLL	5922.8	2500	VEKVTETLL	25165.8	9500	VEKVTETLL	33482.4	9000	VEKVTETLL	45339.1	60000	VEKVTETLL	5966	0.6	VEKVTETLL	2547	1
	123	EKVTETLLK	1	CAA52630.1	32096.9	21000	EKVTETLLK	48458.6	80000	EKVTETLLK	39370.4	80000	EKVTETLLK	48416.7	65000	EKVTETLLK	16668.9	3000	EKVTETLLK	41288.7	28000	EKVTETLLK	13128	0
	124	KVTETLLKS	1	CAA52630.1	24536.4	12000	KVTETLLKS	41830.5	28000	KVTETLLKS	35254.3	43000	KVTETLLKS	47509.1	45000	KVTETLLKS	32568.8	12000	KVTETLLKS	47717.7	85000	KVTETLLKS	23110	0
	125	VTETLLKSA	1	CAA52630.1	43430.4	60000	VTETLLKSA	47957.9	70000	VTETLLKSA	27958.4	15000	VTETLLKSA	47144	41000	VTETLLKSA	41146.9	32000	VTETLLKSA	47281.4	75000	VTETLLKSA	36016	0
	126	TETLLKSAK	1	CAA52630.1	27832.6	16000	TETLLKSAK	45529.3	44000	TETLLKSAK	30545.7	22000	TETLLKSAK	47916.9	55000	TETLLKSAK	16466	2500	TETLLKSAK	32643.6	11000	TETLLKSAK	9378	0
	127	ETLLKSAKE	1	CAA52630.1	37943.1	34000	ETLLKSAKE	30433.6	12000	ETLLKSAKE	32930.9	31000	ETLLKSAKE	47692.4	47000	ETLLKSAKE	13729.8	1900	ETLLKSAKE	43304.2	37000	ETLLKSAKE	8338	1
	128	TLLKSAKEV	1	CAA52630.1	17821.6	7000	TLLKSAKEV	24689	9000	TLLKSAKEV	35472.8	45000	TLLKSAKEV	1591	0.8	TLLKSAKEV	42200.1	37000	TLLKSAKEV	42364.3	32000	TLLKSAKEV	3787	1
	129	LLKSAKEVE	1	CAA52630.1	33376.1	24000	LLKSAKEVE	28585.5	11000	LLKSAKEVE	39401.1	80000	LLKSAKEVE	44121.5	23000	LLKSAKEVE	45338.1	60000	LLKSAKEVE	43814.1	40000	LLKSAKEVE	26062	0
	130	LKSAKEVET	1	CAA52630.1	34140.2	25000	LKSAKEVET	35339.1	17000	LKSAKEVET	33818.1	35000	LKSAKEVET	46491.1	35000	LKSAKEVET	44678.7	55000	LKSAKEVET	46550.5	65000	LKSAKEVET	31657	0
	131	KSAKEVETK	1	CAA52630.1	35596.6	28000	KSAKEVETK	40043.1	24000	KSAKEVETK	30861.3	23000	KSAKEVETK	47032.9	39000	KSAKEVETK	5143.6	0.5	KSAKEVETK	44882.7	48000	KSAKEVETK	2768	1
	132	SAKEVETKD	1	CAA52630.1	27062	15000	SAKEVETKD	39169.4	22000	SAKEVETKD	32096.5	27000	SAKEVETKD	45127.6	27000	SAKEVETKD	36998.9	20000	SAKEVETKD	44920.6	48000	SAKEVETKD	23344	0
	133	AKEVETKDQ	1	CAA52630.1	30578.8	19000	AKEVETKDQ	47865.1	70000	AKEVETKDQ	39045	75000	AKEVETKDQ	48188.3	60000	AKEVETKDQ	41791.2	35000	AKEVETKDQ	40761.4	26000	AKEVETKDQ	36596	0
	134	KEVETKDQI	1	CAA52630.1	11075.4	4000	KEVETKDQI	1309	1100	KEVETKDQI	31731.2	26000	KEVETKDQI	47024.8	39000	KEVETKDQI	44032.3	47000	KEVETKDQI	22169.1	4000	KEVETKDQI	4015	1
	135	EVETKDQIA	1	CAA52630.1	43722.3	60000	EVETKDQIA	40060.1	24000	EVETKDQIA	37228.1	60000	EVETKDQIA	48245.7	60000	EVETKDQIA	45269	60000	EVETKDQIA	44379.1	44000	EVETKDQIA	45780	0
	136	VETKDQIAA	1	CAA52630.1	28931.5	17000	VETKDQIAA	45456	44000	VETKDQIAA	34850.4	41000	VETKDQIAA	46952.6	39000	VETKDQIAA	42496.1	38000	VETKDQIAA	33676.8	12000	VETKDQIAA	24872	0
	137	ETKDQIAAT	1	CAA52630.1	35110	27000	ETKDQIAAT	39818.1	23000	ETKDQIAAT	30333.6	21000	ETKDQIAAT	41379	17000	ETKDQIAAT	23920.4	5500	ETKDQIAAT	31544	9500	ETKDQIAAT	12657	0
	138	TKDQIAATA	1	CAA52630.1	21079.1	9000	TKDQIAATA	44141.5	37000	TKDQIAATA	33747.5	35000	TKDQIAATA	47321.9	43000	TKDQIAATA	40006.3	28000	TKDQIAATA	43309.8	37000	TKDQIAATA	23743	0
	139	KDQIAATAA	1	CAA52630.1	32224.9	22000	KDQIAATAA	44049.9	36000	KDQIAATAA	33776.4	35000	KDQIAATAA	47695.6	47000	KDQIAATAA	41191.9	32000	KDQIAATAA	41544.1	29000	KDQIAATAA	31777	0
	140	DQIAATAAI	1	CAA52630.1	1448.5	0.5	DQIAATAAI	891.6	0.9	DQIAATAAI	24972.1	9500	DQIAATAAI	8281.3	2500	DQIAATAAI	35756	17000	DQIAATAAI	11375.7	1300	DQIAATAAI	1350	3
	141	QIAATAAIS	1	CAA52630.1	38459.7	36000	QIAATAAIS	36898.9	19000	QIAATAAIS	34677	40000	QIAATAAIS	45704.5	29000	QIAATAAIS	37907.3	22000	QIAATAAIS	45845.7	60000	QIAATAAIS	29701	0
	142	IAATAAISA	1	CAA52630.1	25157.6	13000	IAATAAISA	47147.1	60000	IAATAAISA	33484.9	33000	IAATAAISA	41279.8	16000	IAATAAISA	40357.2	29000	IAATAAISA	42728	34000	IAATAAISA	23972	0
	143	AATAAISAG	1	CAA52630.1	18649.1	7500	AATAAISAG	43679.3	35000	AATAAISAG	32387.8	28000	AATAAISAG	41174	16000	AATAAISAG	30248.8	9500	AATAAISAG	38758	20000	AATAAISAG	14445	0
	144	ATAAISAGD	1	CAA52630.1	33172.3	23000	ATAAISAGD	34433.6	16000	ATAAISAGD	26501	12000	ATAAISAGD	43713.3	22000	ATAAISAGD	14991.6	2500	ATAAISAGD	42536.1	33000	ATAAISAGD	9022	0
	145	TAAISAGDQ	1	CAA52630.1	35632	28000	TAAISAGDQ	44100.5	36000	TAAISAGDQ	35478.2	45000	TAAISAGDQ	46473.5	34000	TAAISAGDQ	34112.1	15000	TAAISAGDQ	37679.6	18000	TAAISAGDQ	25279	0
	146	AAISAGDQS	1	CAA52630.1	27727.7	15000	AAISAGDQS	33666.2	15000	AAISAGDQS	38548.4	70000	AAISAGDQS	48348.1	60000	AAISAGDQS	32429.2	12000	AAISAGDQS	41661.6	29000	AAISAGDQS	21269	0
	147	AISAGDQSI	1	CAA52630.1	34723.5	26000	AISAGDQSI	6116.4	3000	AISAGDQSI	33506.7	34000	AISAGDQSI	19623.3	4500	AISAGDQSI	40309.2	29000	AISAGDQSI	39845.2	23000	AISAGDQSI	8554	0
	148	ISAGDQSIG	1	CAA52630.1	37241.8	32000	ISAGDQSIG	46505.1	55000	ISAGDQSIG	25324	10000	ISAGDQSIG	45636.8	29000	ISAGDQSIG	26387.7	6500	ISAGDQSIG	46068.9	60000	ISAGDQSIG	16929	0
	149	SAGDQSIGD	1	CAA52630.1	32433.4	22000	SAGDQSIGD	46153.2	48000	SAGDQSIGD	36845.9	55000	SAGDQSIGD	45475.6	28000	SAGDQSIGD	28371.1	8000	SAGDQSIGD	43966.1	41000	SAGDQSIGD	22257	0
	150	AGDQSIGDL	1	CAA52630.1	26122.1	14000	AGDQSIGDL	24326.2	9000	AGDQSIGDL	25535.6	10000	AGDQSIGDL	20032.2	4500	AGDQSIGDL	41498.3	34000	AGDQSIGDL	12070.8	1400	AGDQSIGDL	4806	1
	151	GDQSIGDLI	1	CAA52630.1	33080.2	23000	GDQSIGDLI	19900.8	7000	GDQSIGDLI	34747.6	40000	GDQSIGDLI	47131.7	40000	GDQSIGDLI	44345.4	49000	GDQSIGDLI	24927.1	5500	GDQSIGDLI	13681	0
	152	DQSIGDLIA	1	CAA52630.1	32344	22000	DQSIGDLIA	30220	12000	DQSIGDLIA	38588.1	70000	DQSIGDLIA	47571.3	46000	DQSIGDLIA	42130.3	36000	DQSIGDLIA	39353.4	21000	DQSIGDLIA	24978	0
	153	QSIGDLIAE	1	CAA52630.1	30292.6	19000	QSIGDLIAE	46708.9	55000	QSIGDLIAE	30037.4	20000	QSIGDLIAE	47264.5	42000	QSIGDLIAE	8228.9	0.9	QSIGDLIAE	43148.5	36000	QSIGDLIAE	4675	1
	154	SIGDLIAEA	1	CAA52630.1	38157.5	35000	SIGDLIAEA	38066.4	20000	SIGDLIAEA	29610.5	19000	SIGDLIAEA	37832	12000	SIGDLIAEA	28358.5	8000	SIGDLIAEA	44676.3	46000	SIGDLIAEA	16608	0
	155	IGDLIAEAM	1	CAA52630.1	32654.2	22000	IGDLIAEAM	41918	28000	IGDLIAEAM	28253.4	16000	IGDLIAEAM	48483.8	65000	IGDLIAEAM	41837.8	35000	IGDLIAEAM	42130.3	31000	IGDLIAEAM	27287	0
	156	GDLIAEAMD	1	CAA52630.1	40604.7	43000	GDLIAEAMD	40790.5	26000	GDLIAEAMD	38373.7	70000	GDLIAEAMD	47515.3	45000	GDLIAEAMD	36919.3	20000	GDLIAEAMD	43441.7	38000	GDLIAEAMD	34376	0
	157	DLIAEAMDK	1	CAA52630.1	38173.2	35000	DLIAEAMDK	38151.8	20000	DLIAEAMDK	37626.2	65000	DLIAEAMDK	30941.9	8000	DLIAEAMDK	22485.8	4500	DLIAEAMDK	41480.8	28000	DLIAEAMDK	12581	0
	158	LIAEAMDKV	1	CAA52630.1	31542.9	21000	LIAEAMDKV	33441.5	15000	LIAEAMDKV	28738.7	17000	LIAEAMDKV	31369	8000	LIAEAMDKV	39593.8	27000	LIAEAMDKV	43226	37000	LIAEAMDKV	16567	0
	159	IAEAMDKVG	1	CAA52630.1	41775.8	49000	IAEAMDKVG	43211.5	33000	IAEAMDKVG	33280.9	33000	IAEAMDKVG	48248.3	60000	IAEAMDKVG	44800.7	55000	IAEAMDKVG	45261.6	55000	IAEAMDKVG	44761	0
	160	AEAMDKVGN	1	CAA52630.1	36759	31000	AEAMDKVGN	41224.9	27000	AEAMDKVGN	37009.3	60000	AEAMDKVGN	47317.7	42000	AEAMDKVGN	41599.9	34000	AEAMDKVGN	23853.7	5000	AEAMDKVGN	17690	0
	161	EAMDKVGNE	1	CAA52630.1	28561.1	16000	EAMDKVGNE	20603.3	7000	EAMDKVGNE	30799	23000	EAMDKVGNE	47164.9	41000	EAMDKVGNE	35360.9	17000	EAMDKVGNE	36840.3	16000	EAMDKVGNE	15207	0
	162	AMDKVGNEG	1	CAA52630.1	11874.3	4000	AMDKVGNEG	31837.5	14000	AMDKVGNEG	35671	46000	AMDKVGNEG	42365.7	18000	AMDKVGNEG	41471.4	33000	AMDKVGNEG	37847.5	18000	AMDKVGNEG	12382	0
	163	MDKVGNEGV	1	CAA52630.1	41314.2	47000	MDKVGNEGV	37439.8	19000	MDKVGNEGV	37033.3	60000	MDKVGNEGV	48170.1	55000	MDKVGNEGV	42921.2	40000	MDKVGNEGV	43338.4	37000	MDKVGNEGV	37317	0
	164	DKVGNEGVI	1	CAA52630.1	25478.4	13000	DKVGNEGVI	36381.2	18000	DKVGNEGVI	32786.2	30000	DKVGNEGVI	37386	12000	DKVGNEGVI	45541.1	60000	DKVGNEGVI	31726	9500	DKVGNEGVI	16169	0
	165	KVGNEGVIT	1	CAA52630.1	35044.8	27000	KVGNEGVIT	42062.4	29000	KVGNEGVIT	37266	60000	KVGNEGVIT	47153.7	41000	KVGNEGVIT	40800.6	31000	KVGNEGVIT	46339.9	65000	KVGNEGVIT	37449	0
	166	VGNEGVITV	1	CAA52630.1	24049.6	12000	VGNEGVITV	39640.5	23000	VGNEGVITV	29409.7	18000	VGNEGVITV	44436.2	24000	VGNEGVITV	40925.7	31000	VGNEGVITV	44258.7	43000	VGNEGVITV	21463	0
	167	GNEGVITVE	1	CAA52630.1	32988.7	23000	GNEGVITVE	45288.1	43000	GNEGVITVE	35644.4	46000	GNEGVITVE	45107.6	26000	GNEGVITVE	31379.2	11000	GNEGVITVE	37266.4	17000	GNEGVITVE	21687	0
	168	NEGVITVEE	1	CAA52630.1	40624.4	44000	NEGVITVEE	42902.7	32000	NEGVITVEE	35242.9	43000	NEGVITVEE	45427	28000	NEGVITVEE	40733.2	30000	NEGVITVEE	41064.6	27000	NEGVITVEE	32730	0
	169	EGVITVEES	1	CAA52630.1	44893.9	70000	EGVITVEES	47446.9	65000	EGVITVEES	38409.4	70000	EGVITVEES	48328.2	60000	EGVITVEES	42839.1	40000	EGVITVEES	45711.4	55000	EGVITVEES	57801	0
	170	GVITVEESN	1	CAA52630.1	41873.1	49000	GVITVEESN	40567.3	25000	GVITVEESN	39058.1	75000	GVITVEESN	47566.7	46000	GVITVEESN	42258.1	37000	GVITVEESN	45027.7	49000	GVITVEESN	41983	0
	171	VITVEESNT	1	CAA52630.1	44412.2	65000	VITVEESNT	43654.7	34000	VITVEESNT	38108.4	70000	VITVEESNT	47571.3	46000	VITVEESNT	42080.7	36000	VITVEESNT	47078.2	75000	VITVEESNT	49208	0
	172	ITVEESNTF	1	CAA52630.1	12434	4500	ITVEESNTF	33980.9	15000	ITVEESNTF	20867.3	5000	ITVEESNTF	40400.9	15000	ITVEESNTF	30348.7	10000	ITVEESNTF	30494.2	8500	ITVEESNTF	7760	0
	173	TVEESNTFG	1	CAA52630.1	34052	25000	TVEESNTFG	45576.6	44000	TVEESNTFG	36178.2	50000	TVEESNTFG	41422.9	17000	TVEESNTFG	36311.9	18000	TVEESNTFG	42561.9	33000	TVEESNTFG	26384	0
	174	VEESNTFGL	1	CAA52630.1	24446	12000	VEESNTFGL	21176.9	7500	VEESNTFGL	25420.9	10000	VEESNTFGL	33914.8	9500	VEESNTFGL	43861.1	46000	VEESNTFGL	4705.9	0.4	VEESNTFGL	2038	1
	175	EESNTFGLQ	1	CAA52630.1	35183.8	27000	EESNTFGLQ	41542.8	27000	EESNTFGLQ	38055.7	65000	EESNTFGLQ	46773.6	37000	EESNTFGLQ	41922.1	35000	EESNTFGLQ	13929.1	1700	EESNTFGLQ	8182	1
	176	ESNTFGLQL	1	CAA52630.1	29027.2	17000	ESNTFGLQL	27223.8	10000	ESNTFGLQL	12885.2	1300	ESNTFGLQL	20221.9	4500	ESNTFGLQL	31045.2	11000	ESNTFGLQL	22416.1	4000	ESNTFGLQL	4024	1
	177	SNTFGLQLE	1	CAA52630.1	39219.9	38000	SNTFGLQLE	45229.8	42000	SNTFGLQLE	35795.1	47000	SNTFGLQLE	46938.4	39000	SNTFGLQLE	32607.6	13000	SNTFGLQLE	45071.5	50000	SNTFGLQLE	30933	0
	178	NTFGLQLEL	1	CAA52630.1	10201.7	3500	NTFGLQLEL	17581.2	6000	NTFGLQLEL	3181.9	0.04	NTFGLQLEL	507.4	0.5	NTFGLQLEL	24236.1	5500	NTFGLQLEL	37500.6	17000	NTFGLQLEL	0.217	2
	179	TFGLQLELT	1	CAA52630.1	44148.2	65000	TFGLQLELT	47231.8	60000	TFGLQLELT	38396.1	70000	TFGLQLELT	47919.5	55000	TFGLQLELT	44182.1	48000	TFGLQLELT	42910.5	35000	TFGLQLELT	52667	0
	180	FGLQLELTE	1	CAA52630.1	37083.4	32000	FGLQLELTE	40341.1	25000	FGLQLELTE	25370.9	10000	FGLQLELTE	46800.4	37000	FGLQLELTE	33430.3	14000	FGLQLELTE	46402.6	65000	FGLQLELTE	21046	0
	181	GLQLELTEG	1	CAA52630.1	39109.7	38000	GLQLELTEG	43994.2	36000	GLQLELTEG	37080.2	60000	GLQLELTEG	35001.2	10000	GLQLELTEG	44513.2	50000	GLQLELTEG	38630.3	20000	GLQLELTEG	24921	0
	182	LQLELTEGM	1	CAA52630.1	907.3	0.4	LQLELTEGM	1230	1000	LQLELTEGM	21462.2	5500	LQLELTEGM	42238	18000	LQLELTEGM	39189.8	25000	LQLELTEGM	22792.8	4500	LQLELTEGM	1500	2
	183	QLELTEGMR	1	CAA52630.1	40212.9	42000	QLELTEGMR	35683.7	17000	QLELTEGMR	37715.1	65000	QLELTEGMR	44804.1	25000	QLELTEGMR	43287.8	42000	QLELTEGMR	44409.8	44000	QLELTEGMR	32511	0
	184	LELTEGMRF	1	CAA52630.1	16793.1	6500	LELTEGMRF	28561.4	11000	LELTEGMRF	35382.3	44000	LELTEGMRF	46879.5	38000	LELTEGMRF	37744.1	21000	LELTEGMRF	14201.3	1800	LELTEGMRF	6689	1
	185	ELTEGMRFD	1	CAA52630.1	33800.5	24000	ELTEGMRFD	42158.6	29000	ELTEGMRFD	35632	46000	ELTEGMRFD	31817.8	8500	ELTEGMRFD	39741.9	27000	ELTEGMRFD	37424.8	17000	ELTEGMRFD	19268	0
	186	LTEGMRFDK	1	CAA52630.1	39894.4	41000	LTEGMRFDK	44833.2	40000	LTEGMRFDK	27036.5	13000	LTEGMRFDK	47498.8	45000	LTEGMRFDK	5845.7	0.6	LTEGMRFDK	45239.1	55000	LTEGMRFDK	3273	1
	187	TEGMRFDKG	1	CAA52630.1	40258.6	42000	TEGMRFDKG	31901.9	14000	TEGMRFDKG	35759.9	47000	TEGMRFDKG	48788.5	75000	TEGMRFDKG	40189.9	29000	TEGMRFDKG	23083.9	4500	TEGMRFDKG	15522	0
	188	EGMRFDKGY	1	CAA52630.1	36067.6	29000	EGMRFDKGY	44484.3	38000	EGMRFDKGY	21178.3	5500	EGMRFDKGY	45843.2	30000	EGMRFDKGY	24285.2	5500	EGMRFDKGY	26053.2	6000	EGMRFDKGY	9609	0
	189	GMRFDKGYI	1	CAA52630.1	8446.3	3000	GMRFDKGYI	115.2	0.3	GMRFDKGYI	25862.3	11000	GMRFDKGYI	41736.5	17000	GMRFDKGYI	44632.8	55000	GMRFDKGYI	5852.8	0.5	GMRFDKGYI	1028	2
	190	MRFDKGYIS	1	CAA52630.1	7375.8	2500	MRFDKGYIS	22700	8000	MRFDKGYIS	35811.4	47000	MRFDKGYIS	45737.2	30000	MRFDKGYIS	33461.4	14000	MRFDKGYIS	42424	32000	MRFDKGYIS	8794	0
	191	RFDKGYISG	1	CAA52630.1	29965.4	18000	RFDKGYISG	40579.2	25000	RFDKGYISG	37585.5	65000	RFDKGYISG	46957.7	39000	RFDKGYISG	42623.7	39000	RFDKGYISG	43035.6	36000	RFDKGYISG	31579	0
	192	FDKGYISGY	1	CAA52630.1	22790.3	11000	FDKGYISGY	41319.1	27000	FDKGYISGY	20824	5000	FDKGYISGY	45138.4	27000	FDKGYISGY	15102.6	2500	FDKGYISGY	42565.6	33000	FDKGYISGY	7544	0
	193	DKGYISGYF	1	CAA52630.1	16270.6	6000	DKGYISGYF	27062.9	10000	DKGYISGYF	22985.2	7000	DKGYISGYF	42234.8	18000	DKGYISGYF	38053.2	22000	DKGYISGYF	37020.1	17000	DKGYISGYF	10538	0
	194	KGYISGYFV	1	CAA52630.1	24196	12000	KGYISGYFV	16621	6000	KGYISGYFV	32238.5	28000	KGYISGYFV	43961.8	22000	KGYISGYFV	20381.1	4000	KGYISGYFV	36605.1	16000	KGYISGYFV	9322	0
	195	GYISGYFVT	1	CAA52630.1	32902.4	23000	GYISGYFVT	30849.7	13000	GYISGYFVT	36542.1	55000	GYISGYFVT	47770.9	49000	GYISGYFVT	41122.4	32000	GYISGYFVT	24430.7	5000	GYISGYFVT	15375	0
	196	YISGYFVTD	1	CAA52630.1	36833.1	31000	YISGYFVTD	37965.6	20000	YISGYFVTD	22334.5	6500	YISGYFVTD	24183.5	5500	YISGYFVTD	29505.3	9000	YISGYFVTD	44125.3	42000	YISGYFVTD	10853	0
	197	ISGYFVTDA	1	CAA52630.1	42907.8	55000	ISGYFVTDA	47865.1	70000	ISGYFVTDA	20398.1	5000	ISGYFVTDA	48301.6	60000	ISGYFVTDA	31380.2	11000	ISGYFVTDA	42987.2	35000	ISGYFVTDA	16277	0
	198	SGYFVTDAE	1	CAA52630.1	20690.6	9000	SGYFVTDAE	29900.6	12000	SGYFVTDAE	31236.2	24000	SGYFVTDAE	44913.8	26000	SGYFVTDAE	18945.5	3500	SGYFVTDAE	35102	14000	SGYFVTDAE	9498	0
	199	GYFVTDAER	1	CAA52630.1	31386.3	20000	GYFVTDAER	32480.4	14000	GYFVTDAER	35434.8	45000	GYFVTDAER	45479.6	28000	GYFVTDAER	22381.9	4500	GYFVTDAER	39013.8	21000	GYFVTDAER	13357	0
	200	YFVTDAERQ	1	CAA52630.1	41182.1	46000	YFVTDAERQ	46554	55000	YFVTDAERQ	36937.7	55000	YFVTDAERQ	47915.4	55000	YFVTDAERQ	39307	26000	YFVTDAERQ	43366.1	37000	YFVTDAERQ	42321	0
	201	FVTDAERQE	1	CAA52630.1	36423.3	30000	FVTDAERQE	37987	20000	FVTDAERQE	35709.2	46000	FVTDAERQE	46039	31000	FVTDAERQE	37532.3	21000	FVTDAERQE	47776.1	85000	FVTDAERQE	30501	0
	202	VTDAERQEA	1	CAA52630.1	38658.7	37000	VTDAERQEA	45130.1	42000	VTDAERQEA	30451.7	21000	VTDAERQEA	47884.3	50000	VTDAERQEA	41479	33000	VTDAERQEA	48002	90000	VTDAERQEA	37531	0
	203	TDAERQEAV	1	CAA52630.1	20229.8	8500	TDAERQEAV	29212.7	12000	TDAERQEAV	20606.8	5000	TDAERQEAV	45375.9	28000	TDAERQEAV	40454.2	29000	TDAERQEAV	38818.8	20000	TDAERQEAV	11512	0
	204	DAERQEAVL	1	CAA52630.1	31822.3	21000	DAERQEAVL	9029.5	3500	DAERQEAVL	15538.6	2500	DAERQEAVL	7663.7	2000	DAERQEAVL	43701	45000	DAERQEAVL	23487.7	4500	DAERQEAVL	4060	1
	205	AERQEAVLE	1	CAA52630.1	27100.7	15000	AERQEAVLE	32403.2	14000	AERQEAVLE	36573	55000	AERQEAVLE	47977.1	55000	AERQEAVLE	41399.6	33000	AERQEAVLE	16867.6	2500	AERQEAVLE	9921	0
	206	ERQEAVLED	1	CAA52630.1	20356.9	8500	ERQEAVLED	46471.4	55000	ERQEAVLED	34179.7	37000	ERQEAVLED	45577.6	29000	ERQEAVLED	42684.6	39000	ERQEAVLED	42154.9	31000	ERQEAVLED	23507	0
	207	RQEAVLEDP	1	CAA52630.1	15536.2	6000	RQEAVLEDP	11477.3	4500	RQEAVLEDP	34280.4	38000	RQEAVLEDP	47719.3	48000	RQEAVLEDP	41671.5	34000	RQEAVLEDP	33589.8	12000	RQEAVLEDP	10933	0
	208	QEAVLEDPF	1	CAA52630.1	27359.3	15000	QEAVLEDPF	12055.2	4500	QEAVLEDPF	12391.7	1200	QEAVLEDPF	46186.7	32000	QEAVLEDPF	44506.9	50000	QEAVLEDPF	10483.7	1100	QEAVLEDPF	2881	2
	209	EAVLEDPFI	1	CAA52630.1	41917.5	49000	EAVLEDPFI	37130.4	19000	EAVLEDPFI	32638.3	30000	EAVLEDPFI	46609.9	36000	EAVLEDPFI	44063.7	47000	EAVLEDPFI	30367.5	8500	EAVLEDPFI	21972	0
	210	AVLEDPFIL	1	CAA52630.1	6831.4	2500	AVLEDPFIL	6719.4	3000	AVLEDPFIL	19936.6	4500	AVLEDPFIL	7369.5	2000	AVLEDPFIL	37733	21000	AVLEDPFIL	10485.4	1100	AVLEDPFIL	2487	2
	211	VLEDPFILL	1	CAA52630.1	10475.3	3500	VLEDPFILL	5195.3	2500	VLEDPFILL	26274.3	12000	VLEDPFILL	745.1	0.6	VLEDPFILL	42814.1	40000	VLEDPFILL	15670.6	2500	VLEDPFILL	2097	1
	212	LEDPFILLV	1	CAA52630.1	38148.4	35000	LEDPFILLV	44737.2	39000	LEDPFILLV	26649.1	12000	LEDPFILLV	47397.7	43000	LEDPFILLV	43991.3	47000	LEDPFILLV	30238.9	8500	LEDPFILLV	20018	0
	213	EDPFILLVS	1	CAA52630.1	41362.9	47000	EDPFILLVS	43887.7	35000	EDPFILLVS	34653	40000	EDPFILLVS	48932.8	80000	EDPFILLVS	42408.4	38000	EDPFILLVS	43065.9	36000	EDPFILLVS	42420	0
	214	DPFILLVSS	1	CAA52630.1	44595.6	70000	DPFILLVSS	44245.7	37000	DPFILLVSS	32367.8	28000	DPFILLVSS	38861.3	13000	DPFILLVSS	39878	27000	DPFILLVSS	43575.9	39000	DPFILLVSS	27697	0
	215	PFILLVSSK	1	CAA52630.1	40828	44000	PFILLVSSK	44926.4	40000	PFILLVSSK	31253.8	24000	PFILLVSSK	47799.4	49000	PFILLVSSK	15973.2	2500	PFILLVSSK	45231.3	55000	PFILLVSSK	11364	0
	216	FILLVSSKV	1	CAA52630.1	33570.9	24000	FILLVSSKV	16329.4	5500	FILLVSSKV	24437.8	8500	FILLVSSKV	38403.1	13000	FILLVSSKV	28415.9	8000	FILLVSSKV	45762.9	60000	FILLVSSKV	10720	0
	217	ILLVSSKVS	1	CAA52630.1	35892.1	29000	ILLVSSKVS	35154.5	17000	ILLVSSKVS	38123.7	70000	ILLVSSKVS	25650.7	6000	ILLVSSKVS	38864.6	24000	ILLVSSKVS	43065	36000	ILLVSSKVS	17457	0
	218	LLVSSKVST	1	CAA52630.1	31607.2	21000	LLVSSKVST	38463.9	21000	LLVSSKVST	37780.8	65000	LLVSSKVST	29209.3	7000	LLVSSKVST	44827.8	55000	LLVSSKVST	42657.3	34000	LLVSSKVST	19929	0
	219	LVSSKVSTV	1	CAA52630.1	34980	27000	LVSSKVSTV	8450.5	3500	LVSSKVSTV	26752.5	12000	LVSSKVSTV	39559.6	14000	LVSSKVSTV	42584.9	39000	LVSSKVSTV	42929.6	35000	LVSSKVSTV	11284	0
	220	VSSKVSTVK	1	CAA52630.1	33248.5	23000	VSSKVSTVK	41142	26000	VSSKVSTVK	33664.4	34000	VSSKVSTVK	45737.2	30000	VSSKVSTVK	1053.4	0.05	VSSKVSTVK	45549	55000	VSSKVSTVK	0.298	1
	221	SSKVSTVKD	1	CAA52630.1	37290.6	32000	SSKVSTVKD	42619.5	31000	SSKVSTVKD	35816.4	47000	SSKVSTVKD	46829.8	38000	SSKVSTVKD	19391.6	3500	SSKVSTVKD	44078.1	42000	SSKVSTVKD	14265	0
	222	SKVSTVKDL	1	CAA52630.1	3346.2	1100	SKVSTVKDL	33176.6	15000	SKVSTVKDL	20866.2	5000	SKVSTVKDL	11318.6	3000	SKVSTVKDL	44154.9	48000	SKVSTVKDL	24823.7	5000	SKVSTVKDL	3468	1
	223	KVSTVKDLL	1	CAA52630.1	26567.9	14000	KVSTVKDLL	3415	1800	KVSTVKDLL	24981.9	9500	KVSTVKDLL	29720.9	7500	KVSTVKDLL	43509.9	44000	KVSTVKDLL	34632	13000	KVSTVKDLL	6216	1
	224	VSTVKDLLP	1	CAA52630.1	40155.5	42000	VSTVKDLLP	31595.9	13000	VSTVKDLLP	36242.5	50000	VSTVKDLLP	48761.6	75000	VSTVKDLLP	29181.1	9000	VSTVKDLLP	46514.2	65000	VSTVKDLLP	23027	0
	225	STVKDLLPL	1	CAA52630.1	10071.5	3500	STVKDLLPL	19259.4	6500	STVKDLLPL	9148.9	0.6	STVKDLLPL	7992.3	2500	STVKDLLPL	19117.4	3500	STVKDLLPL	21071.5	4000	STVKDLLPL	1972	1
	226	TVKDLLPLL	1	CAA52630.1	16875.6	6500	TVKDLLPLL	8996.6	3500	TVKDLLPLL	13823.9	1600	TVKDLLPLL	3682	1300	TVKDLLPLL	43406.5	43000	TVKDLLPLL	37046.1	17000	TVKDLLPLL	3132	2
	227	VKDLLPLLE	1	CAA52630.1	32223.5	22000	VKDLLPLLE	47867.7	70000	VKDLLPLLE	33960.4	36000	VKDLLPLLE	49131.2	90000	VKDLLPLLE	43228.4	42000	VKDLLPLLE	46403.6	65000	VKDLLPLLE	43534	0
	228	KDLLPLLEK	1	CAA52630.1	29748	18000	KDLLPLLEK	43487.8	34000	KDLLPLLEK	37837.3	65000	KDLLPLLEK	48450.2	65000	KDLLPLLEK	4912.8	0.5	KDLLPLLEK	45246.4	55000	KDLLPLLEK	2812	1
	229	DLLPLLEKV	1	CAA52630.1	39755.2	40000	DLLPLLEKV	34978.1	16000	DLLPLLEKV	26340.7	12000	DLLPLLEKV	731.2	0.6	DLLPLLEKV	44483.8	50000	DLLPLLEKV	44642	46000	DLLPLLEKV	3193	1
	230	LLPLLEKVI	1	CAA52630.1	42116.6	50000	LLPLLEKVI	19255.5	6500	LLPLLEKVI	18624.5	3500	LLPLLEKVI	43784.8	22000	LLPLLEKVI	46946.5	80000	LLPLLEKVI	43257.4	37000	LLPLLEKVI	11018	0
	231	LPLLEKVIQ	1	CAA52630.1	43763.9	60000	LPLLEKVIQ	46519.8	55000	LPLLEKVIQ	39289.6	80000	LPLLEKVIQ	48677.2	70000	LPLLEKVIQ	36700.6	19000	LPLLEKVIQ	46184.7	60000	LPLLEKVIQ	45825	0
	232	PLLEKVIQA	1	CAA52630.1	23582.7	11000	PLLEKVIQA	9611	4000	PLLEKVIQA	31816.5	26000	PLLEKVIQA	28262.9	7000	PLLEKVIQA	38938.7	25000	PLLEKVIQA	44132	42000	PLLEKVIQA	10238	0
	233	LLEKVIQAG	1	CAA52630.1	36523.2	30000	LLEKVIQAG	36147.3	18000	LLEKVIQAG	34378.5	38000	LLEKVIQAG	22297.1	5000	LLEKVIQAG	40729.2	30000	LLEKVIQAG	42991.4	35000	LLEKVIQAG	15911	0
	234	LEKVIQAGK	1	CAA52630.1	41028.6	45000	LEKVIQAGK	32987.3	14000	LEKVIQAGK	35717.7	46000	LEKVIQAGK	48745.2	75000	LEKVIQAGK	12238	1600	LEKVIQAGK	37749.8	18000	LEKVIQAGK	7414	1
	235	EKVIQAGKP	1	CAA52630.1	39733.7	40000	EKVIQAGKP	46581.2	55000	EKVIQAGKP	37962.3	65000	EKVIQAGKP	48270.8	60000	EKVIQAGKP	44153.4	48000	EKVIQAGKP	35054.6	14000	EKVIQAGKP	35822	0
	236	KVIQAGKPL	1	CAA52630.1	2452.5	0.8	KVIQAGKPL	759.8	0.8	KVIQAGKPL	15960.1	2500	KVIQAGKPL	1658.1	0.8	KVIQAGKPL	30489.3	10000	KVIQAGKPL	28452.8	7000	KVIQAGKPL	1366	3
	237	VIQAGKPLL	1	CAA52630.1	18646.5	7500	VIQAGKPLL	2976.7	1700	VIQAGKPLL	24712	9000	VIQAGKPLL	16725.1	4000	VIQAGKPLL	43834.1	46000	VIQAGKPLL	34422.4	13000	VIQAGKPLL	5079	1
	238	IQAGKPLLI	1	CAA52630.1	969.5	0.4	IQAGKPLLI	58.2	0.175	IQAGKPLLI	20177.7	4500	IQAGKPLLI	43332.8	21000	IQAGKPLLI	41631.4	34000	IQAGKPLLI	11365.1	1300	IQAGKPLLI	0.646	3
	239	QAGKPLLII	1	CAA52630.1	30096.6	18000	QAGKPLLII	31877.4	14000	QAGKPLLII	30175.5	21000	QAGKPLLII	47822.7	49000	QAGKPLLII	40563.8	30000	QAGKPLLII	37716.7	18000	QAGKPLLII	21134	0
	240	AGKPLLIIA	1	CAA52630.1	33799.1	24000	AGKPLLIIA	45767.9	46000	AGKPLLIIA	28954.7	17000	AGKPLLIIA	47103.7	40000	AGKPLLIIA	39810.7	27000	AGKPLLIIA	43605.1	39000	AGKPLLIIA	28584	0
	241	GKPLLIIAE	1	CAA52630.1	24213.8	12000	GKPLLIIAE	47344.9	60000	GKPLLIIAE	25682.4	11000	GKPLLIIAE	47611.5	46000	GKPLLIIAE	36567	19000	GKPLLIIAE	36603.9	16000	GKPLLIIAE	18305	0
	242	KPLLIIAED	1	CAA52630.1	35817.6	29000	KPLLIIAED	31873.7	14000	KPLLIIAED	37031.7	60000	KPLLIIAED	46968.3	39000	KPLLIIAED	30909.5	11000	KPLLIIAED	46047	60000	KPLLIIAED	23456	0
	243	PLLIIAEDV	1	CAA52630.1	41667.5	48000	PLLIIAEDV	29181.8	12000	PLLIIAEDV	35221.9	43000	PLLIIAEDV	35672.5	11000	PLLIIAEDV	43925.7	46000	PLLIIAEDV	42484.6	33000	PLLIIAEDV	22192	0
	244	LLIIAEDVE	1	CAA52630.1	42254.9	55000	LLIIAEDVE	29709.4	12000	LLIIAEDVE	38913	75000	LLIIAEDVE	45448.1	28000	LLIIAEDVE	42474	38000	LLIIAEDVE	43478.4	38000	LLIIAEDVE	29528	0
	245	LIIAEDVEG	1	CAA52630.1	44084.2	65000	LIIAEDVEG	36560.3	18000	LIIAEDVEG	36788.9	55000	LIIAEDVEG	47448.5	44000	LIIAEDVEG	42012.4	36000	LIIAEDVEG	46658.4	70000	LIIAEDVEG	38983	0
	246	IIAEDVEGE	1	CAA52630.1	41337.9	47000	IIAEDVEGE	44682.1	39000	IIAEDVEGE	32060.4	27000	IIAEDVEGE	46816.7	37000	IIAEDVEGE	34912.3	16000	IIAEDVEGE	44367	44000	IIAEDVEGE	30580	0
	247	IAEDVEGEA	1	CAA52630.1	37824.2	34000	IAEDVEGEA	44923.5	40000	IAEDVEGEA	35165.5	43000	IAEDVEGEA	47489.6	45000	IAEDVEGEA	44442	50000	IAEDVEGEA	46844	70000	IAEDVEGEA	44718	0
	248	AEDVEGEAL	1	CAA52630.1	26398.6	14000	AEDVEGEAL	24536.6	9000	AEDVEGEAL	27522.7	14000	AEDVEGEAL	34144.2	9500	AEDVEGEAL	44145.8	48000	AEDVEGEAL	1387.5	0.1	AEDVEGEAL	0.578	1
	249	EDVEGEALS	1	CAA52630.1	38695.5	37000	EDVEGEALS	43881	35000	EDVEGEALS	37733.4	65000	EDVEGEALS	48195.1	60000	EDVEGEALS	42284.7	37000	EDVEGEALS	43414.5	38000	EDVEGEALS	42555	0
	250	DVEGEALST	1	CAA52630.1	37350.4	33000	DVEGEALST	46615	55000	DVEGEALST	38532.2	70000	DVEGEALST	38966.9	13000	DVEGEALST	42723.4	39000	DVEGEALST	44807	47000	DVEGEALST	32152	0
	251	VEGEALSTL	1	CAA52630.1	6653.4	2500	VEGEALSTL	16114	5500	VEGEALSTL	15153.9	2000	VEGEALSTL	6291.7	1800	VEGEALSTL	41638.2	34000	VEGEALSTL	3772.3	0.3	VEGEALSTL	1200	3
	252	EGEALSTLV	1	CAA52630.1	40016.7	41000	EGEALSTLV	44900.7	40000	EGEALSTLV	24842.8	9000	EGEALSTLV	47036.5	39000	EGEALSTLV	44062.8	47000	EGEALSTLV	39505.7	22000	EGEALSTLV	23727	0
	253	GEALSTLVV	1	CAA52630.1	23730.9	11000	GEALSTLVV	35492.7	17000	GEALSTLVV	35134.7	43000	GEALSTLVV	46887.1	38000	GEALSTLVV	40844.4	31000	GEALSTLVV	7794.7	0.8	GEALSTLVV	4050	1
	254	EALSTLVVN	1	CAA52630.1	34862.1	27000	EALSTLVVN	42111.2	29000	EALSTLVVN	36704.6	55000	EALSTLVVN	47244.6	42000	EALSTLVVN	36522.8	19000	EALSTLVVN	45065.2	49000	EALSTLVVN	32163	0
	255	ALSTLVVNK	1	CAA52630.1	37700	34000	ALSTLVVNK	41927.5	28000	ALSTLVVNK	29136.6	18000	ALSTLVVNK	25166.4	6000	ALSTLVVNK	14239.7	2000	ALSTLVVNK	44782.3	47000	ALSTLVVNK	7420	1
	256	LSTLVVNKI	1	CAA52630.1	39204.6	38000	LSTLVVNKI	27990.2	11000	LSTLVVNKI	25525.3	10000	LSTLVVNKI	47465.4	44000	LSTLVVNKI	34195.2	15000	LSTLVVNKI	42767.8	34000	LSTLVVNKI	17856	0
	257	STLVVNKIR	1	CAA52630.1	36996.1	32000	STLVVNKIR	43972.3	36000	STLVVNKIR	31058.3	23000	STLVVNKIR	43267.7	20000	STLVVNKIR	7043.1	0.7	STLVVNKIR	46040.5	60000	STLVVNKIR	3755	1
	258	TLVVNKIRG	1	CAA52630.1	36599.1	31000	TLVVNKIRG	44357.9	38000	TLVVNKIRG	38339.2	70000	TLVVNKIRG	41588.2	17000	TLVVNKIRG	41947	36000	TLVVNKIRG	42788.2	34000	TLVVNKIRG	31767	0
	259	LVVNKIRGT	1	CAA52630.1	40494.1	43000	LVVNKIRGT	35347.5	17000	LVVNKIRGT	37794.3	65000	LVVNKIRGT	47836.1	50000	LVVNKIRGT	37962.3	22000	LVVNKIRGT	44595.6	46000	LVVNKIRGT	32493	0
	260	VVNKIRGTF	1	CAA52630.1	16666.2	6500	VVNKIRGTF	2284.8	1400	VVNKIRGTF	20784.4	5000	VVNKIRGTF	42789.6	19000	VVNKIRGTF	42295.7	37000	VVNKIRGTF	39482.2	22000	VVNKIRGTF	5028	1
	261	VNKIRGTFK	1	CAA52630.1	41983.3	50000	VNKIRGTFK	42427.2	30000	VNKIRGTFK	35416.8	44000	VNKIRGTFK	48542.1	65000	VNKIRGTFK	2159.8	0.15	VNKIRGTFK	39424.1	22000	VNKIRGTFK	0.882	1
	262	NKIRGTFKS	1	CAA52630.1	32161.9	22000	NKIRGTFKS	42613.1	31000	NKIRGTFKS	36041.5	49000	NKIRGTFKS	46538.4	35000	NKIRGTFKS	36120.7	18000	NKIRGTFKS	42109.3	31000	NKIRGTFKS	27971	0
	263	KIRGTFKSV	1	CAA52630.1	24914.1	13000	KIRGTFKSV	10425.9	4000	KIRGTFKSV	28303.9	16000	KIRGTFKSV	23272.7	5500	KIRGTFKSV	38068.9	22000	KIRGTFKSV	43011.4	35000	KIRGTFKSV	9298	0
	264	IRGTFKSVA	1	CAA52630.1	36553.2	31000	IRGTFKSVA	47568.3	65000	IRGTFKSVA	32509.3	29000	IRGTFKSVA	48185.2	60000	IRGTFKSVA	43789.5	45000	IRGTFKSVA	44449.2	45000	IRGTFKSVA	41889	0
	265	RGTFKSVAV	1	CAA52630.1	25858.1	13000	RGTFKSVAV	5053.4	2500	RGTFKSVAV	23728.9	8000	RGTFKSVAV	45716.9	30000	RGTFKSVAV	36986.4	20000	RGTFKSVAV	42701.2	34000	RGTFKSVAV	8396	0
	266	GTFKSVAVK	1	CAA52630.1	22054	10000	GTFKSVAVK	30104.1	12000	GTFKSVAVK	31981.4	27000	GTFKSVAVK	46096.4	32000	GTFKSVAVK	436.2	0.015	GTFKSVAVK	37941	18000	GTFKSVAVK	0.09	1
	267	TFKSVAVKA	1	CAA52630.1	36943.2	32000	TFKSVAVKA	42744.7	31000	TFKSVAVKA	36445.8	55000	TFKSVAVKA	45378.3	28000	TFKSVAVKA	44158.2	48000	TFKSVAVKA	44659.9	46000	TFKSVAVKA	37505	0
	268	FKSVAVKAP	1	CAA52630.1	29088.2	17000	FKSVAVKAP	46930.7	55000	FKSVAVKAP	29938.1	20000	FKSVAVKAP	46529.3	35000	FKSVAVKAP	38802	24000	FKSVAVKAP	45240.1	55000	FKSVAVKAP	27852	0
	269	KSVAVKAPG	1	CAA52630.1	21202.6	9000	KSVAVKAPG	33429.6	15000	KSVAVKAPG	24091.8	8500	KSVAVKAPG	47113.9	40000	KSVAVKAPG	18331.6	3000	KSVAVKAPG	43545.7	38000	KSVAVKAPG	8823	0
	270	SVAVKAPGF	1	CAA52630.1	21331	9500	SVAVKAPGF	2674.1	1600	SVAVKAPGF	26992.4	13000	SVAVKAPGF	39908.7	14000	SVAVKAPGF	36740.4	19000	SVAVKAPGF	37351.2	17000	SVAVKAPGF	6060	1
	271	VAVKAPGFG	1	CAA52630.1	38866.3	37000	VAVKAPGFG	44825.9	40000	VAVKAPGFG	37266.4	60000	VAVKAPGFG	48045.1	55000	VAVKAPGFG	40261.7	29000	VAVKAPGFG	43279.4	37000	VAVKAPGFG	40435	0
	272	AVKAPGFGD	1	CAA52630.1	33942.4	25000	AVKAPGFGD	36308	18000	AVKAPGFGD	37929.9	65000	AVKAPGFGD	46371.5	34000	AVKAPGFGD	31459.8	11000	AVKAPGFGD	29241.2	8000	AVKAPGFGD	16842	0
	273	VKAPGFGDR	1	CAA52630.1	20392.1	8500	VKAPGFGDR	40893	26000	VKAPGFGDR	34498.1	39000	VKAPGFGDR	43557.5	21000	VKAPGFGDR	37100.3	20000	VKAPGFGDR	40525.7	25000	VKAPGFGDR	18787	0
	274	KAPGFGDRR	1	CAA52630.1	33521.9	24000	KAPGFGDRR	45240.1	42000	KAPGFGDRR	29071.2	18000	KAPGFGDRR	48625.7	70000	KAPGFGDRR	19765	3500	KAPGFGDRR	43320.1	37000	KAPGFGDRR	13391	0
	275	APGFGDRRK	1	CAA52630.1	44995	70000	APGFGDRRK	42275.1	30000	APGFGDRRK	39426.2	80000	APGFGDRRK	48909	80000	APGFGDRRK	13987.8	1900	APGFGDRRK	44454	45000	APGFGDRRK	9659	1
	276	PGFGDRRKA	1	CAA52630.1	36767.4	31000	PGFGDRRKA	43768.2	35000	PGFGDRRKA	32979.4	31000	PGFGDRRKA	47822.1	49000	PGFGDRRKA	33744.3	14000	PGFGDRRKA	46165.2	60000	PGFGDRRKA	29763	0
	277	GFGDRRKAM	1	CAA52630.1	12751.3	4500	GFGDRRKAM	27521.2	11000	GFGDRRKAM	26171.6	11000	GFGDRRKAM	32604	8500	GFGDRRKAM	39935.4	28000	GFGDRRKAM	33208.2	11000	GFGDRRKAM	9255	0
	278	FGDRRKAML	1	CAA52630.1	26792.5	14000	FGDRRKAML	1109.5	1000	FGDRRKAML	7620.5	0.4	FGDRRKAML	43494.4	21000	FGDRRKAML	38949.7	25000	FGDRRKAML	20075.6	3500	FGDRRKAML	1521	2
	279	GDRRKAMLQ	1	CAA52630.1	32432	22000	GDRRKAMLQ	9112.4	3500	GDRRKAMLQ	35241.7	43000	GDRRKAMLQ	48619.9	70000	GDRRKAMLQ	36422.1	18000	GDRRKAMLQ	34238.2	12000	GDRRKAMLQ	11820	0
	280	DRRKAMLQD	1	CAA52630.1	27205.6	15000	DRRKAMLQD	39453.1	23000	DRRKAMLQD	37269.6	60000	DRRKAMLQD	43996.1	22000	DRRKAMLQD	39800.4	27000	DRRKAMLQD	45123.2	50000	DRRKAMLQD	26166	0
	281	RRKAMLQDM	1	CAA52630.1	7008	2500	RRKAMLQDM	15497.3	5500	RRKAMLQDM	16147.9	2500	RRKAMLQDM	42611.7	19000	RRKAMLQDM	40357.2	29000	RRKAMLQDM	34665.7	13000	RRKAMLQDM	5236	0
	282	RKAMLQDMA	1	CAA52630.1	30398.7	19000	RKAMLQDMA	27421.6	11000	RKAMLQDMA	25549.9	10000	RKAMLQDMA	47793.2	49000	RKAMLQDMA	41521.7	34000	RKAMLQDMA	42697.1	34000	RKAMLQDMA	18589	0
	283	KAMLQDMAI	1	CAA52630.1	17967.4	7000	KAMLQDMAI	1989.8	1300	KAMLQDMAI	16367.8	2500	KAMLQDMAI	44197.9	23000	KAMLQDMAI	33015.1	13000	KAMLQDMAI	28024.5	7000	KAMLQDMAI	3809	1
	284	AMLQDMAIL	1	CAA52630.1	229	0.1	AMLQDMAIL	500.2	0.7	AMLQDMAIL	11636.7	1100	AMLQDMAIL	617.1	0.5	AMLQDMAIL	33879.3	14000	AMLQDMAIL	2519.4	0.2	AMLQDMAIL	0.309	5
	285	MLQDMAILT	1	CAA52630.1	23484.2	11000	MLQDMAILT	35653.2	17000	MLQDMAILT	32845.5	30000	MLQDMAILT	22164.6	5000	MLQDMAILT	42780.3	40000	MLQDMAILT	41170	27000	MLQDMAILT	13480	0
	286	LQDMAILTG	1	CAA52630.1	16618.3	6500	LQDMAILTG	27654.6	11000	LQDMAILTG	36974.4	60000	LQDMAILTG	47004.4	39000	LQDMAILTG	40722.6	30000	LQDMAILTG	28521.3	7500	LQDMAILTG	13224	0
	287	QDMAILTGG	1	CAA52630.1	36977.6	32000	QDMAILTGG	41009.1	26000	QDMAILTGG	31331	24000	QDMAILTGG	46717.5	37000	QDMAILTGG	31930.3	12000	QDMAILTGG	41946.6	30000	QDMAILTGG	23523	0
	288	DMAILTGGQ	1	CAA52630.1	27671.9	15000	DMAILTGGQ	31799.2	13000	DMAILTGGQ	26188.6	11000	DMAILTGGQ	36661.3	11000	DMAILTGGQ	39143.2	25000	DMAILTGGQ	34446.6	13000	DMAILTGGQ	13565	0
	289	MAILTGGQV	1	CAA52630.1	26990.7	15000	MAILTGGQV	13169.3	5000	MAILTGGQV	32957.3	31000	MAILTGGQV	47669.2	47000	MAILTGGQV	37691	21000	MAILTGGQV	41427	28000	MAILTGGQV	14869	0
	290	AILTGGQVI	1	CAA52630.1	19426.6	8000	AILTGGQVI	8759.7	3500	AILTGGQVI	36356	55000	AILTGGQVI	29393.8	7500	AILTGGQVI	32369.2	12000	AILTGGQVI	37632.7	18000	AILTGGQVI	8558	0
	291	ILTGGQVIS	1	CAA52630.1	33609.5	24000	ILTGGQVIS	42105.2	29000	ILTGGQVIS	34880.9	41000	ILTGGQVIS	31620.8	8000	ILTGGQVIS	40460.8	29000	ILTGGQVIS	46743.8	70000	ILTGGQVIS	21873	0
	292	LTGGQVISE	1	CAA52630.1	38320.6	35000	LTGGQVISE	46732.1	55000	LTGGQVISE	30115.5	20000	LTGGQVISE	44335.9	23000	LTGGQVISE	21070.2	4000	LTGGQVISE	46010.7	60000	LTGGQVISE	14746	0
	293	TGGQVISEE	1	CAA52630.1	34517.2	26000	TGGQVISEE	43413.5	33000	TGGQVISEE	34461.2	39000	TGGQVISEE	44192.6	23000	TGGQVISEE	26147.3	6500	TGGQVISEE	46218.2	65000	TGGQVISEE	19537	0
	294	GGQVISEEV	1	CAA52630.1	39913.8	41000	GGQVISEEV	36417.4	18000	GGQVISEEV	33108.5	32000	GGQVISEEV	46657.4	36000	GGQVISEEV	41927.5	35000	GGQVISEEV	43007.7	35000	GGQVISEEV	30594	0
	295	GQVISEEVG	1	CAA52630.1	29461.6	18000	GQVISEEVG	25027.1	9000	GQVISEEVG	39634.5	85000	GQVISEEVG	48222.2	60000	GQVISEEVG	44565.7	55000	GQVISEEVG	26362.9	6000	GQVISEEVG	15792	0
	296	QVISEEVGL	1	CAA52630.1	35575	28000	QVISEEVGL	12309	4500	QVISEEVGL	24659.4	9000	QVISEEVGL	30638.1	8000	QVISEEVGL	43500.5	44000	QVISEEVGL	36442.6	16000	QVISEEVGL	10358	0
	297	VISEEVGLS	1	CAA52630.1	40089.6	41000	VISEEVGLS	42784.9	31000	VISEEVGLS	35849.3	47000	VISEEVGLS	47387.4	43000	VISEEVGLS	41540.1	34000	VISEEVGLS	45279.2	55000	VISEEVGLS	40330	0
	298	ISEEVGLSL	1	CAA52630.1	5397.2	1700	ISEEVGLSL	21654.7	7500	ISEEVGLSL	14751.7	1900	ISEEVGLSL	11279.1	3000	ISEEVGLSL	29478.2	9000	ISEEVGLSL	28995.8	7500	ISEEVGLSL	3286	2
	299	SEEVGLSLE	1	CAA52630.1	38908	37000	SEEVGLSLE	44460.3	38000	SEEVGLSLE	37310.4	60000	SEEVGLSLE	48160.2	55000	SEEVGLSLE	37400.1	21000	SEEVGLSLE	33326.3	11000	SEEVGLSLE	26464	0
	300	EEVGLSLES	1	CAA52630.1	34097.3	25000	EEVGLSLES	46179.2	49000	EEVGLSLES	32389.9	28000	EEVGLSLES	46547.9	35000	EEVGLSLES	39741	27000	EEVGLSLES	28104.3	7000	EEVGLSLES	19699	0
	301	EVGLSLESA	1	CAA52630.1	44757.1	70000	EVGLSLESA	47270.2	60000	EVGLSLESA	39064.9	75000	EVGLSLESA	47819	49000	EVGLSLESA	43784.8	45000	EVGLSLESA	40438.5	25000	EVGLSLESA	47275	0
	302	VGLSLESAD	1	CAA52630.1	38734.9	37000	VGLSLESAD	43706.2	35000	VGLSLESAD	28340.1	16000	VGLSLESAD	46557.5	35000	VGLSLESAD	38886.9	24000	VGLSLESAD	47223.6	75000	VGLSLESAD	29752	0
	303	GLSLESADI	1	CAA52630.1	32926.6	23000	GLSLESADI	20773	7500	GLSLESADI	32452	29000	GLSLESADI	11070.8	3000	GLSLESADI	41165.1	32000	GLSLESADI	18594.9	3000	GLSLESADI	6599	0
	304	LSLESADIS	1	CAA52630.1	32998.3	23000	LSLESADIS	43074.8	32000	LSLESADIS	36970.4	60000	LSLESADIS	48058.2	55000	LSLESADIS	28126.5	8000	LSLESADIS	44763.9	47000	LSLESADIS	23451	0
	305	SLESADISL	1	CAA52630.1	10088	3500	SLESADISL	5669.8	2500	SLESADISL	22127.9	6000	SLESADISL	11.8	0.04	SLESADISL	44775	55000	SLESADISL	20299.7	3500	SLESADISL	0.229	1
	306	LESADISLL	1	CAA52630.1	29926.8	18000	LESADISLL	12901.6	4500	LESADISLL	21424	5500	LESADISLL	20801.5	5000	LESADISLL	42774.7	40000	LESADISLL	2817.5	0.25	LESADISLL	1281	1
	307	ESADISLLG	1	CAA52630.1	35573.5	28000	ESADISLLG	43171.4	33000	ESADISLLG	33028.3	31000	ESADISLLG	46412.1	34000	ESADISLLG	25410.7	6000	ESADISLLG	42435	32000	ESADISLLG	18427	0
	308	SADISLLGK	1	CAA52630.1	41317.7	47000	SADISLLGK	47913.3	70000	SADISLLGK	37362.9	60000	SADISLLGK	48623.6	70000	SADISLLGK	3115.2	0.25	SADISLLGK	45029.1	49000	SADISLLGK	1468	1
	309	ADISLLGKA	1	CAA52630.1	39250	38000	ADISLLGKA	40683.4	25000	ADISLLGKA	31544.3	25000	ADISLLGKA	48737.3	75000	ADISLLGKA	41683.2	34000	ADISLLGKA	42630.1	33000	ADISLLGKA	33452	0
	310	DISLLGKAR	1	CAA52630.1	41957.5	50000	DISLLGKAR	46761	55000	DISLLGKAR	32737.3	30000	DISLLGKAR	35174.7	10000	DISLLGKAR	29997.5	9500	DISLLGKAR	44927.9	48000	DISLLGKAR	20161	0
	311	ISLLGKARK	1	CAA52630.1	37045.3	32000	ISLLGKARK	43996.1	36000	ISLLGKARK	36988.8	60000	ISLLGKARK	48799.1	75000	ISLLGKARK	544.1	0.02	ISLLGKARK	44804.6	47000	ISLLGKARK	0.12	1
	312	SLLGKARKV	1	CAA52630.1	15136.7	5500	SLLGKARKV	3160.8	1700	SLLGKARKV	29925.2	20000	SLLGKARKV	8196.4	2500	SLLGKARKV	36485.6	19000	SLLGKARKV	39901.7	23000	SLLGKARKV	4559	1
	313	LLGKARKVV	1	CAA52630.1	30395.4	19000	LLGKARKVV	22430.7	8000	LLGKARKVV	32629.1	30000	LLGKARKVV	28933.1	7000	LLGKARKVV	45443.2	60000	LLGKARKVV	44900.2	48000	LLGKARKVV	15333	0
	314	LGKARKVVV	1	CAA52630.1	34496.3	26000	LGKARKVVV	17755.4	6000	LGKARKVVV	27794.4	14000	LGKARKVVV	48566.2	65000	LGKARKVVV	43291.5	42000	LGKARKVVV	41665.7	29000	LGKARKVVV	17131	0
	315	GKARKVVVT	1	CAA52630.1	19076.5	8000	GKARKVVVT	16840.9	6000	GKARKVVVT	28213.4	15000	GKARKVVVT	45856.1	30000	GKARKVVVT	42842.4	40000	GKARKVVVT	31071.7	9000	GKARKVVVT	11368	0
	316	KARKVVVTK	1	CAA52630.1	20284.5	8500	KARKVVVTK	21808.7	7500	KARKVVVTK	27906.5	15000	KARKVVVTK	46853.6	38000	KARKVVVTK	6582	0.7	KARKVVVTK	45042.8	49000	KARKVVVTK	3346	1
	317	ARKVVVTKD	1	CAA52630.1	34233.4	25000	ARKVVVTKD	43385.3	33000	ARKVVVTKD	36229.9	50000	ARKVVVTKD	47527.1	45000	ARKVVVTKD	40651.3	30000	ARKVVVTKD	43305.1	37000	ARKVVVTKD	34705	0
	318	RKVVVTKDE	1	CAA52630.1	24874.5	12000	RKVVVTKDE	44525.3	38000	RKVVVTKDE	37005.7	60000	RKVVVTKDE	47829.4	49000	RKVVVTKDE	36664.5	19000	RKVVVTKDE	44682.6	46000	RKVVVTKDE	27138	0
	319	KVVVTKDET	1	CAA52630.1	37511.2	33000	KVVVTKDET	38338	21000	KVVVTKDET	38497.6	70000	KVVVTKDET	48328.2	60000	KVVVTKDET	42704	39000	KVVVTKDET	46701.8	70000	KVVVTKDET	40322	0
	320	VVVTKDETT	1	CAA52630.1	42537	55000	VVVTKDETT	28294.7	11000	VVVTKDETT	37755.5	65000	VVVTKDETT	47168	41000	VVVTKDETT	43879.6	46000	VVVTKDETT	44617.4	46000	VVVTKDETT	31194	0
	321	VVTKDETTI	1	CAA52630.1	35415.2	28000	VVTKDETTI	25401.3	9500	VVTKDETTI	31414.5	25000	VVTKDETTI	35523.9	11000	VVTKDETTI	44089	47000	VVTKDETTI	40583.6	25000	VVTKDETTI	18009	0
	322	VTKDETTIV	1	CAA52630.1	29566.3	18000	VTKDETTIV	40928	26000	VTKDETTIV	30383.6	21000	VTKDETTIV	46010.7	31000	VTKDETTIV	36030.9	18000	VTKDETTIV	44875.4	48000	VTKDETTIV	23973	0
	323	TKDETTIVE	1	CAA52630.1	6310	2000	TKDETTIVE	46983.6	60000	TKDETTIVE	36795.7	55000	TKDETTIVE	46992.2	39000	TKDETTIVE	38464.3	23000	TKDETTIVE	45776.3	60000	TKDETTIVE	9668	1
	324	KDETTIVEG	1	CAA52630.1	34987.5	27000	KDETTIVEG	44452.1	38000	KDETTIVEG	37603	65000	KDETTIVEG	46214.7	33000	KDETTIVEG	42002.9	36000	KDETTIVEG	47142.5	75000	KDETTIVEG	39960	0
	325	DETTIVEGA	1	CAA52630.1	42650	55000	DETTIVEGA	46302.3	50000	DETTIVEGA	38066.4	65000	DETTIVEGA	46900.3	38000	DETTIVEGA	44234.8	48000	DETTIVEGA	37754.7	18000	DETTIVEGA	38395	0
	326	ETTIVEGAG	1	CAA52630.1	43200.3	60000	ETTIVEGAG	45432.4	43000	ETTIVEGAG	32156.7	28000	ETTIVEGAG	46690.7	36000	ETTIVEGAG	39676.6	27000	ETTIVEGAG	39778.9	23000	ETTIVEGAG	32621	0
	327	TTIVEGAGD	1	CAA52630.1	40230.8	42000	TTIVEGAGD	44578.3	39000	TTIVEGAGD	36783.3	55000	TTIVEGAGD	48461.8	65000	TTIVEGAGD	17427.8	3000	TTIVEGAGD	45078.4	50000	TTIVEGAGD	13750	0
	328	TIVEGAGDS	1	CAA52630.1	33696.8	24000	TIVEGAGDS	42664.7	31000	TIVEGAGDS	37697.9	65000	TIVEGAGDS	47130.2	40000	TIVEGAGDS	41781.7	35000	TIVEGAGDS	42622.3	33000	TIVEGAGDS	34645	0
	329	IVEGAGDSD	1	CAA52630.1	33761.1	24000	IVEGAGDSD	46803.5	55000	IVEGAGDSD	38479.7	70000	IVEGAGDSD	43554.2	21000	IVEGAGDSD	40290	29000	IVEGAGDSD	43701.5	39000	IVEGAGDSD	32989	0
	330	VEGAGDSDA	1	CAA52630.1	42256.3	55000	VEGAGDSDA	41973.8	29000	VEGAGDSDA	36240.5	50000	VEGAGDSDA	48272.9	60000	VEGAGDSDA	44102.8	48000	VEGAGDSDA	35835	15000	VEGAGDSDA	33931	0
	331	EGAGDSDAI	1	CAA52630.1	35316.5	28000	EGAGDSDAI	38604.8	21000	EGAGDSDAI	27922.2	15000	EGAGDSDAI	37527.4	12000	EGAGDSDAI	39126.2	25000	EGAGDSDAI	21890	4000	EGAGDSDAI	11465	0
	332	GAGDSDAIA	1	CAA52630.1	38611	36000	GAGDSDAIA	43192.8	33000	GAGDSDAIA	37403.8	60000	GAGDSDAIA	48139.9	55000	GAGDSDAIA	37829.5	22000	GAGDSDAIA	44084.7	42000	GAGDSDAIA	36993	0
	333	AGDSDAIAG	1	CAA52630.1	33092.4	23000	AGDSDAIAG	47184.8	60000	AGDSDAIAG	35754.1	47000	AGDSDAIAG	47882.2	50000	AGDSDAIAG	42327.2	37000	AGDSDAIAG	40223.4	24000	AGDSDAIAG	35270	0
	334	GDSDAIAGR	1	CAA52630.1	35074.3	27000	GDSDAIAGR	45222.5	42000	GDSDAIAGR	39028.6	75000	GDSDAIAGR	45760.4	30000	GDSDAIAGR	15105.1	2500	GDSDAIAGR	41585.9	29000	GDSDAIAGR	11070	0
	335	DSDAIAGRV	1	CAA52630.1	40520	43000	DSDAIAGRV	40545.8	25000	DSDAIAGRV	29383	18000	DSDAIAGRV	47633.2	47000	DSDAIAGRV	37155.7	20000	DSDAIAGRV	43413.5	38000	DSDAIAGRV	27726	0
	336	SDAIAGRVA	1	CAA52630.1	33909	25000	SDAIAGRVA	43630.6	34000	SDAIAGRVA	36413.9	55000	SDAIAGRVA	45708	29000	SDAIAGRVA	38628.6	24000	SDAIAGRVA	41232.4	27000	SDAIAGRVA	29883	0
	337	DAIAGRVAQ	1	CAA52630.1	29350.2	17000	DAIAGRVAQ	36221.7	18000	DAIAGRVAQ	32016.1	27000	DAIAGRVAQ	45449.1	28000	DAIAGRVAQ	25129.4	6000	DAIAGRVAQ	45394	55000	DAIAGRVAQ	16130	0
	338	AIAGRVAQI	1	CAA52630.1	18728.6	7500	AIAGRVAQI	207.9	0.4	AIAGRVAQI	15332.8	2500	AIAGRVAQI	21841.5	5000	AIAGRVAQI	21949.3	4500	AIAGRVAQI	29415.4	8000	AIAGRVAQI	1676	1
	339	IAGRVAQIR	1	CAA52630.1	36466.7	30000	IAGRVAQIR	43109.7	32000	IAGRVAQIR	30008.8	20000	IAGRVAQIR	47883.7	50000	IAGRVAQIR	24714.6	6000	IAGRVAQIR	43996.1	41000	IAGRVAQIR	18425	0
	340	AGRVAQIRT	1	CAA52630.1	30427.7	19000	AGRVAQIRT	40767.5	26000	AGRVAQIRT	36296.6	50000	AGRVAQIRT	47939.2	55000	AGRVAQIRT	34798	16000	AGRVAQIRT	40556.4	25000	AGRVAQIRT	25887	0
	341	GRVAQIRTE	1	CAA52630.1	31845.7	21000	GRVAQIRTE	45402.4	43000	GRVAQIRTE	36112.1	49000	GRVAQIRTE	44983.8	26000	GRVAQIRTE	39755.2	27000	GRVAQIRTE	32376.9	10000	GRVAQIRTE	22490	0
	342	RVAQIRTEI	1	CAA52630.1	10193.8	3500	RVAQIRTEI	147.7	0.4	RVAQIRTEI	12639	1300	RVAQIRTEI	29470.8	7500	RVAQIRTEI	36622.1	19000	RVAQIRTEI	44100.5	42000	RVAQIRTEI	1594	2
	343	VAQIRTEIE	1	CAA52630.1	39497.1	39000	VAQIRTEIE	41920.7	28000	VAQIRTEIE	35348.3	44000	VAQIRTEIE	49070.7	90000	VAQIRTEIE	33390.2	14000	VAQIRTEIE	44615.9	46000	VAQIRTEIE	31854	0
	344	AQIRTEIEN	1	CAA52630.1	4532	1400	AQIRTEIEN	8128.1	3500	AQIRTEIEN	34667.6	40000	AQIRTEIEN	46152.8	32000	AQIRTEIEN	37468.6	21000	AQIRTEIEN	33654.6	12000	AQIRTEIEN	5054	1
	345	QIRTEIENS	1	CAA52630.1	43390	60000	QIRTEIENS	38812.9	22000	QIRTEIENS	39268.3	80000	QIRTEIENS	47569.3	46000	QIRTEIENS	42951.9	41000	QIRTEIENS	44420.8	44000	QIRTEIENS	41818	0
	346	IRTEIENSD	1	CAA52630.1	28807.2	17000	IRTEIENSD	44325.8	37000	IRTEIENSD	34653	40000	IRTEIENSD	44942	26000	IRTEIENSD	44353.1	49000	IRTEIENSD	45147.7	50000	IRTEIENSD	31626	0
	347	RTEIENSDS	1	CAA52630.1	40545.4	43000	RTEIENSDS	43405.5	33000	RTEIENSDS	32519.5	29000	RTEIENSDS	47898.8	55000	RTEIENSDS	33301.8	13000	RTEIENSDS	45657.6	55000	RTEIENSDS	29802	0
	348	TEIENSDSD	1	CAA52630.1	21352.2	9500	TEIENSDSD	37926.2	20000	TEIENSDSD	36106.3	49000	TEIENSDSD	46669	36000	TEIENSDSD	42007	36000	TEIENSDSD	23259.4	4500	TEIENSDSD	13232	0
	349	EIENSDSDY	1	CAA52630.1	29627.8	18000	EIENSDSDY	45252.8	42000	EIENSDSDY	36594.4	55000	EIENSDSDY	44761	25000	EIENSDSDY	33935.4	14000	EIENSDSDY	36958	16000	EIENSDSDY	22101	0
	350	IENSDSDYD	1	CAA52630.1	38894.1	37000	IENSDSDYD	41815.2	28000	IENSDSDYD	35120.3	43000	IENSDSDYD	48144	55000	IENSDSDYD	43437.5	43000	IENSDSDYD	25764.8	5500	IENSDSDYD	19402	0
	351	ENSDSDYDR	1	CAA52630.1	40389.1	43000	ENSDSDYDR	46423.2	55000	ENSDSDYDR	37549.3	65000	ENSDSDYDR	44633.3	25000	ENSDSDYDR	34255.6	15000	ENSDSDYDR	36937.3	16000	ENSDSDYDR	26550	0
	352	NSDSDYDRE	1	CAA52630.1	44164.4	65000	NSDSDYDRE	47253.3	60000	NSDSDYDRE	35999.4	48000	NSDSDYDRE	48674.6	70000	NSDSDYDRE	37845.1	22000	NSDSDYDRE	40421.9	25000	NSDSDYDRE	39312	0
	353	SDSDYDREK	1	CAA52630.1	39122.4	38000	SDSDYDREK	43592.9	34000	SDSDYDREK	34519	39000	SDSDYDREK	43223.7	20000	SDSDYDREK	12791	1700	SDSDYDREK	47186.4	75000	SDSDYDREK	8186	1
	354	DSDYDREKL	1	CAA52630.1	35869.5	29000	DSDYDREKL	31072.1	13000	DSDYDREKL	21763.7	6000	DSDYDREKL	33032.3	9000	DSDYDREKL	40516.4	30000	DSDYDREKL	42804.4	34000	DSDYDREKL	13276	0
	355	SDYDREKLQ	1	CAA52630.1	23101.4	11000	SDYDREKLQ	28527.7	11000	SDYDREKLQ	34203	37000	SDYDREKLQ	47030.4	39000	SDYDREKLQ	24767.4	6000	SDYDREKLQ	42244.9	32000	SDYDREKLQ	13876	0
	356	DYDREKLQE	1	CAA52630.1	40424.9	43000	DYDREKLQE	44398.7	38000	DYDREKLQE	37373.8	60000	DYDREKLQE	47727.6	48000	DYDREKLQE	43185.4	42000	DYDREKLQE	43558	39000	DYDREKLQE	43949	0
	357	YDREKLQER	1	CAA52630.1	15240.2	5500	YDREKLQER	8700.9	3500	YDREKLQER	24842	9000	YDREKLQER	45871.5	30000	YDREKLQER	30845.7	11000	YDREKLQER	46006.7	60000	YDREKLQER	8339	0
	358	DREKLQERL	1	CAA52630.1	33163.7	23000	DREKLQERL	31011.6	13000	DREKLQERL	20657.1	5000	DREKLQERL	27469.1	6500	DREKLQERL	45602.3	60000	DREKLQERL	36631.2	16000	DREKLQERL	10842	0
	359	REKLQERLA	1	CAA52630.1	39644	40000	REKLQERLA	33563.3	15000	REKLQERLA	36961.2	60000	REKLQERLA	48913.8	80000	REKLQERLA	43256.4	42000	REKLQERLA	32361.5	10000	REKLQERLA	24526	0
	360	EKLQERLAK	1	CAA52630.1	14440.6	5500	EKLQERLAK	45499.8	44000	EKLQERLAK	35261.6	43000	EKLQERLAK	47074.7	40000	EKLQERLAK	10097.3	1200	EKLQERLAK	41087.2	27000	EKLQERLAK	5342	1
	361	KLQERLAKL	1	CAA52630.1	2115.5	0.7	KLQERLAKL	34.1	0.125	KLQERLAKL	5138.2	0.15	KLQERLAKL	469.9	0.5	KLQERLAKL	37549.3	21000	KLQERLAKL	16574.8	2500	KLQERLAKL	0.324	4
	362	LQERLAKLA	1	CAA52630.1	27076.3	15000	LQERLAKLA	24964.9	9000	LQERLAKLA	29291.2	18000	LQERLAKLA	48519	65000	LQERLAKLA	46239.2	70000	LQERLAKLA	34436.2	13000	LQERLAKLA	17651	0
	363	QERLAKLAG	1	CAA52630.1	25893.6	13000	QERLAKLAG	41278	27000	QERLAKLAG	36715.3	55000	QERLAKLAG	48664.1	70000	QERLAKLAG	42350.1	37000	QERLAKLAG	25302.6	5500	QERLAKLAG	16888	0
	364	ERLAKLAGG	1	CAA52630.1	39233	38000	ERLAKLAGG	37686.5	20000	ERLAKLAGG	35926.2	48000	ERLAKLAGG	47499.8	45000	ERLAKLAGG	38755.4	24000	ERLAKLAGG	40682.9	25000	ERLAKLAGG	29845	0
	365	RLAKLAGGV	1	CAA52630.1	30374.4	19000	RLAKLAGGV	1909.8	1300	RLAKLAGGV	19200.1	4000	RLAKLAGGV	22412.5	5000	RLAKLAGGV	42824.8	40000	RLAKLAGGV	37439	17000	RLAKLAGGV	4426	1
	366	LAKLAGGVA	1	CAA52630.1	33822.9	24000	LAKLAGGVA	39639.7	23000	LAKLAGGVA	38257.2	70000	LAKLAGGVA	48657.2	70000	LAKLAGGVA	42762.7	40000	LAKLAGGVA	41248.5	27000	LAKLAGGVA	34139	0
	367	AKLAGGVAV	1	CAA52630.1	3372	1100	AKLAGGVAV	34511.2	16000	AKLAGGVAV	32340.2	28000	AKLAGGVAV	38072.2	13000	AKLAGGVAV	32612.5	13000	AKLAGGVAV	33253.5	11000	AKLAGGVAV	4792	1
	368	KLAGGVAVI	1	CAA52630.1	11202.4	4000	KLAGGVAVI	314	0.5	KLAGGVAVI	21173.9	5500	KLAGGVAVI	4039.3	1300	KLAGGVAVI	38215.4	23000	KLAGGVAVI	36361.1	15000	KLAGGVAVI	1812	2
	369	LAGGVAVIK	1	CAA52630.1	38752.5	37000	LAGGVAVIK	45571.2	44000	LAGGVAVIK	33812.6	35000	LAGGVAVIK	47889.5	50000	LAGGVAVIK	5477	0.5	LAGGVAVIK	47150.1	75000	LAGGVAVIK	2841	1
	370	AGGVAVIKA	1	CAA52630.1	38948.4	37000	AGGVAVIKA	47014.1	60000	AGGVAVIKA	36062.5	49000	AGGVAVIKA	48057.6	55000	AGGVAVIKA	36294.7	18000	AGGVAVIKA	45241	55000	AGGVAVIKA	38456	0
	371	GGVAVIKAG	1	CAA52630.1	39524.5	39000	GGVAVIKAG	45968.4	47000	GGVAVIKAG	34145	37000	GGVAVIKAG	44173	23000	GGVAVIKAG	38224.9	23000	GGVAVIKAG	37256.8	17000	GGVAVIKAG	27307	0
	372	GVAVIKAGA	1	CAA52630.1	41631	48000	GVAVIKAGA	37297.5	19000	GVAVIKAGA	35228.4	43000	GVAVIKAGA	47690.9	47000	GVAVIKAGA	35539.2	17000	GVAVIKAGA	41930.7	30000	GVAVIKAGA	28550	0
	373	VAVIKAGAA	1	CAA52630.1	38115.9	35000	VAVIKAGAA	34871.9	16000	VAVIKAGAA	33500.9	34000	VAVIKAGAA	48652	70000	VAVIKAGAA	40231.6	29000	VAVIKAGAA	41857.2	30000	VAVIKAGAA	29617	0
	374	AVIKAGAAT	1	CAA52630.1	19227.1	8000	AVIKAGAAT	32749.7	14000	AVIKAGAAT	35705.3	46000	AVIKAGAAT	37866	12000	AVIKAGAAT	19458.6	3500	AVIKAGAAT	37661.6	18000	AVIKAGAAT	9335	0
	375	VIKAGAATE	1	CAA52630.1	35400.3	28000	VIKAGAATE	27812.4	11000	VIKAGAATE	37176.6	60000	VIKAGAATE	45996.2	31000	VIKAGAATE	31846.8	12000	VIKAGAATE	43299.1	37000	VIKAGAATE	20986	0
	376	IKAGAATEV	1	CAA52630.1	6271.3	2000	IKAGAATEV	43577.8	34000	IKAGAATEV	28039.7	15000	IKAGAATEV	27529.2	6500	IKAGAATEV	40890.3	31000	IKAGAATEV	41130.9	27000	IKAGAATEV	7324	1
	377	KAGAATEVE	1	CAA52630.1	29519.7	18000	KAGAATEVE	39390.4	23000	KAGAATEVE	36373.3	55000	KAGAATEVE	48561.5	65000	KAGAATEVE	35008.7	16000	KAGAATEVE	46526.3	65000	KAGAATEVE	28506	0
	378	AGAATEVEL	1	CAA52630.1	23279.3	11000	AGAATEVEL	12676.2	4500	AGAATEVEL	13814.6	1600	AGAATEVEL	2356.3	1000	AGAATEVEL	42422.6	38000	AGAATEVEL	37389.6	17000	AGAATEVEL	2965	2
	379	GAATEVELK	1	CAA52630.1	41116.6	46000	GAATEVELK	46410.6	55000	GAATEVELK	35786.6	47000	GAATEVELK	47837.2	50000	GAATEVELK	16896.1	3000	GAATEVELK	43972.3	41000	GAATEVELK	13670	0
	380	AATEVELKE	1	CAA52630.1	20262.6	8500	AATEVELKE	42686	31000	AATEVELKE	34365.5	38000	AATEVELKE	47007	39000	AATEVELKE	29955.6	9500	AATEVELKE	46054	60000	AATEVELKE	18530	0
	381	ATEVELKER	1	CAA52630.1	40592.8	43000	ATEVELKER	47158.8	60000	ATEVELKER	35592.4	46000	ATEVELKER	47662.5	47000	ATEVELKER	22007.1	4500	ATEVELKER	45911.2	60000	ATEVELKER	18644	0
	382	TEVELKERK	1	CAA52630.1	29894.1	18000	TEVELKERK	44507.4	38000	TEVELKERK	33788.1	35000	TEVELKERK	48600.4	70000	TEVELKERK	20204.8	4000	TEVELKERK	32993.7	11000	TEVELKERK	12886	0
	383	EVELKERKH	1	CAA52630.1	42486.9	55000	EVELKERKH	40530.5	25000	EVELKERKH	37068.6	60000	EVELKERKH	48902.1	80000	EVELKERKH	43200.3	42000	EVELKERKH	45615.6	55000	EVELKERKH	46389	0
	384	VELKERKHR	1	CAA52630.1	33083.8	23000	VELKERKHR	40350.2	25000	VELKERKHR	38222.8	70000	VELKERKHR	47634.2	47000	VELKERKHR	35895.5	17000	VELKERKHR	40551.1	25000	VELKERKHR	27540	0
	385	ELKERKHRI	1	CAA52630.1	15815.9	6000	ELKERKHRI	3526.4	1900	ELKERKHRI	28544.4	16000	ELKERKHRI	29029.3	7000	ELKERKHRI	40391.3	29000	ELKERKHRI	9435.1	1000	ELKERKHRI	3104	2
	386	LKERKHRIE	1	CAA52630.1	34159.7	25000	LKERKHRIE	42102.5	29000	LKERKHRIE	35303.1	44000	LKERKHRIE	48772.7	75000	LKERKHRIE	43232.1	42000	LKERKHRIE	41335.6	28000	LKERKHRIE	35280	0
	387	KERKHRIED	1	CAA52630.1	10418.4	3500	KERKHRIED	6924.4	3000	KERKHRIED	33948.2	36000	KERKHRIED	47200.6	41000	KERKHRIED	40567.3	30000	KERKHRIED	32605.1	11000	KERKHRIED	7543	0
	388	ERKHRIEDA	1	CAA52630.1	38235.6	35000	ERKHRIEDA	39312.5	22000	ERKHRIEDA	36027.4	49000	ERKHRIEDA	48562.6	65000	ERKHRIEDA	43234.9	42000	ERKHRIEDA	25050.9	5500	ERKHRIEDA	19021	0
	389	RKHRIEDAV	1	CAA52630.1	23688.1	11000	RKHRIEDAV	8853.8	3500	RKHRIEDAV	22005.9	6000	RKHRIEDAV	47004.4	39000	RKHRIEDAV	38161.3	22000	RKHRIEDAV	35583.9	14000	RKHRIEDAV	8749	0
	390	KHRIEDAVR	1	CAA52630.1	33737.3	24000	KHRIEDAVR	14091.7	5000	KHRIEDAVR	35123.3	43000	KHRIEDAVR	48498.5	65000	KHRIEDAVR	39018.8	25000	KHRIEDAVR	40539.3	25000	KHRIEDAVR	16652	0
	391	HRIEDAVRN	1	CAA52630.1	27218.5	15000	HRIEDAVRN	43713.8	35000	HRIEDAVRN	35528.1	45000	HRIEDAVRN	48407.8	65000	HRIEDAVRN	40376	29000	HRIEDAVRN	44545.5	45000	HRIEDAVRN	31654	0
	392	RIEDAVRNA	1	CAA52630.1	35228	27000	RIEDAVRNA	41139.8	26000	RIEDAVRNA	37064.6	60000	RIEDAVRNA	47378.7	43000	RIEDAVRNA	37559.1	21000	RIEDAVRNA	47382.3	80000	RIEDAVRNA	34180	0
	393	IEDAVRNAK	1	CAA52630.1	34577.3	26000	IEDAVRNAK	43538.6	34000	IEDAVRNAK	29645.8	19000	IEDAVRNAK	47475.2	44000	IEDAVRNAK	20617.3	4000	IEDAVRNAK	31418.9	9500	IEDAVRNAK	12036	0
	394	EDAVRNAKA	1	CAA52630.1	41403.7	47000	EDAVRNAKA	37200.8	19000	EDAVRNAKA	30029.3	20000	EDAVRNAKA	47772.5	49000	EDAVRNAKA	38239	23000	EDAVRNAKA	36697.9	16000	EDAVRNAKA	23972	0
	395	DAVRNAKAA	1	CAA52630.1	38694.7	37000	DAVRNAKAA	46273.3	49000	DAVRNAKAA	31655.1	26000	DAVRNAKAA	44885.1	26000	DAVRNAKAA	43202.2	42000	DAVRNAKAA	41740.1	29000	DAVRNAKAA	32850	0
	396	AVRNAKAAV	1	CAA52630.1	7518.7	2500	AVRNAKAAV	13280.6	5000	AVRNAKAAV	31666.4	26000	AVRNAKAAV	32358	8500	AVRNAKAAV	36432.4	19000	AVRNAKAAV	34825.1	13000	AVRNAKAAV	6775	0
	397	VRNAKAAVE	1	CAA52630.1	27710	15000	VRNAKAAVE	15048.6	5500	VRNAKAAVE	35230.3	43000	VRNAKAAVE	48088.3	55000	VRNAKAAVE	41273.1	33000	VRNAKAAVE	43979	41000	VRNAKAAVE	17411	0
	398	RNAKAAVEE	1	CAA52630.1	25466.3	13000	RNAKAAVEE	35647.1	17000	RNAKAAVEE	32432	29000	RNAKAAVEE	43334.2	21000	RNAKAAVEE	28636.9	8500	RNAKAAVEE	45881.9	60000	RNAKAAVEE	17038	0
	399	NAKAAVEEG	1	CAA52630.1	38672.5	37000	NAKAAVEEG	44523.8	38000	NAKAAVEEG	35391.1	44000	NAKAAVEEG	44795.9	25000	NAKAAVEEG	44266.4	49000	NAKAAVEEG	46511.2	65000	NAKAAVEEG	39509	0
	400	AKAAVEEGI	1	CAA52630.1	26403.4	14000	AKAAVEEGI	26725.6	10000	AKAAVEEGI	28855.2	17000	AKAAVEEGI	43641.9	21000	AKAAVEEGI	43085.9	41000	AKAAVEEGI	36040.3	15000	AKAAVEEGI	16263	0
	401	KAAVEEGIV	1	CAA52630.1	39354.6	39000	KAAVEEGIV	26412.3	10000	KAAVEEGIV	26617.7	12000	KAAVEEGIV	48290.6	60000	KAAVEEGIV	45480.6	60000	KAAVEEGIV	43079.4	36000	KAAVEEGIV	22215	0
	402	AAVEEGIVA	1	CAA52630.1	11416.4	4000	AAVEEGIVA	44576.8	39000	AAVEEGIVA	36163	50000	AAVEEGIVA	46968.3	39000	AAVEEGIVA	34623.4	15000	AAVEEGIVA	38343.8	19000	AAVEEGIVA	13618	0
	403	AVEEGIVAG	1	CAA52630.1	26594.1	14000	AVEEGIVAG	40938.6	26000	AVEEGIVAG	34465.7	39000	AVEEGIVAG	43392.8	21000	AVEEGIVAG	34198.9	15000	AVEEGIVAG	40128.2	24000	AVEEGIVAG	20584	0
	404	VEEGIVAGG	1	CAA52630.1	38437.7	36000	VEEGIVAGG	43523.1	34000	VEEGIVAGG	34463	39000	VEEGIVAGG	48002.5	55000	VEEGIVAGG	35160.2	16000	VEEGIVAGG	38698.9	20000	VEEGIVAGG	28101	0
	405	EEGIVAGGG	1	CAA52630.1	44540.2	70000	EEGIVAGGG	44875.9	40000	EEGIVAGGG	38604.4	70000	EEGIVAGGG	48703.6	70000	EEGIVAGGG	44666.6	55000	EEGIVAGGG	16484.9	2500	EEGIVAGGG	12345	0
	406	EGIVAGGGV	1	CAA52630.1	41051.7	45000	EGIVAGGGV	42912.9	32000	EGIVAGGGV	37150.5	60000	EGIVAGGGV	48094.6	55000	EGIVAGGGV	39829.3	27000	EGIVAGGGV	35723.1	14000	EGIVAGGGV	30490	0
	407	GIVAGGGVA	1	CAA52630.1	37704.9	34000	GIVAGGGVA	36759.4	18000	GIVAGGGVA	38836.1	75000	GIVAGGGVA	47159.8	41000	GIVAGGGVA	40119.5	28000	GIVAGGGVA	38222.8	19000	GIVAGGGVA	28431	0
	408	IVAGGGVAL	1	CAA52630.1	13205.3	5000	IVAGGGVAL	11273.6	4000	IVAGGGVAL	13730.5	1600	IVAGGGVAL	102.1	0.2	IVAGGGVAL	31421	11000	IVAGGGVAL	27321.5	6500	IVAGGGVAL	0.949	2
	409	VAGGGVALL	1	CAA52630.1	23346.6	11000	VAGGGVALL	15424	5500	VAGGGVALL	16677.6	3000	VAGGGVALL	30109	7500	VAGGGVALL	34094.4	15000	VAGGGVALL	38475.1	19000	VAGGGVALL	6987	0
	410	AGGGVALLH	1	CAA52630.1	27246.8	15000	AGGGVALLH	45296.4	43000	AGGGVALLH	36026.3	49000	AGGGVALLH	47670.2	47000	AGGGVALLH	22857.2	5000	AGGGVALLH	43710	39000	AGGGVALLH	16795	0
	411	GGGVALLHA	1	CAA52630.1	43355.8	60000	GGGVALLHA	47452.6	65000	GGGVALLHA	38142.3	70000	GGGVALLHA	48790.6	75000	GGGVALLHA	36793.7	19000	GGGVALLHA	44299.9	43000	GGGVALLHA	44262	0
	412	GGVALLHAI	1	CAA52630.1	36190.8	30000	GGVALLHAI	41038.4	26000	GGVALLHAI	17316.4	3000	GGVALLHAI	41165.1	16000	GGVALLHAI	39611	27000	GGVALLHAI	30758.7	9000	GGVALLHAI	9744	0
	413	GVALLHAIP	1	CAA52630.1	40439.4	43000	GVALLHAIP	42148.5	29000	GVALLHAIP	28556.2	16000	GVALLHAIP	47499.8	45000	GVALLHAIP	36391.8	18000	GVALLHAIP	39181.7	21000	GVALLHAIP	24426	0
	414	VALLHAIPA	1	CAA52630.1	18206.9	7500	VALLHAIPA	37881.9	20000	VALLHAIPA	31120.5	24000	VALLHAIPA	47135.8	40000	VALLHAIPA	20084.1	4000	VALLHAIPA	40324.5	24000	VALLHAIPA	11077	0
	415	ALLHAIPAL	1	CAA52630.1	659.4	0.25	ALLHAIPAL	232	0.4	ALLHAIPAL	18091.5	3500	ALLHAIPAL	4.6	0.01	ALLHAIPAL	34967.1	16000	ALLHAIPAL	8106.6	0.8	ALLHAIPAL	0.056	4
	416	LLHAIPALD	1	CAA52630.1	36387.5	30000	LLHAIPALD	24417.7	9000	LLHAIPALD	34145.7	37000	LLHAIPALD	40848.8	16000	LLHAIPALD	42069.7	36000	LLHAIPALD	43300	37000	LLHAIPALD	20777	0
	417	LHAIPALDE	1	CAA52630.1	38572.2	36000	LHAIPALDE	44100	36000	LHAIPALDE	36654.2	55000	LHAIPALDE	47968.3	55000	LHAIPALDE	42106.6	36000	LHAIPALDE	36070	15000	LHAIPALDE	32195	0
	418	HAIPALDEL	1	CAA52630.1	14399.2	5500	HAIPALDEL	15964.1	5500	HAIPALDEL	19416.6	4000	HAIPALDEL	9748.3	2500	HAIPALDEL	41690.9	34000	HAIPALDEL	35223.4	14000	HAIPALDEL	5384	0
	419	AIPALDELK	1	CAA52630.1	44261.1	65000	AIPALDELK	40231.2	24000	AIPALDELK	30021.2	20000	AIPALDELK	48463.4	65000	AIPALDELK	19426.4	3500	AIPALDELK	45314	55000	AIPALDELK	14074	0
	420	IPALDELKP	1	CAA52630.1	45065.7	70000	IPALDELKP	46869.9	55000	IPALDELKP	36423.7	55000	IPALDELKP	48233.7	60000	IPALDELKP	42132.6	36000	IPALDELKP	46032.1	60000	IPALDELKP	53686	0
	421	PALDELKPE	1	CAA52630.1	31790	21000	PALDELKPE	45007.2	41000	PALDELKPE	34928.5	41000	PALDELKPE	44963.4	26000	PALDELKPE	25574.5	6500	PALDELKPE	46637.7	70000	PALDELKPE	19802	0
	422	ALDELKPEG	1	CAA52630.1	19692	8000	ALDELKPEG	37901.6	20000	ALDELKPEG	30197.1	21000	ALDELKPEG	31515.3	8000	ALDELKPEG	45103.2	55000	ALDELKPEG	44562.8	45000	ALDELKPEG	15463	0
	423	LDELKPEGE	1	CAA52630.1	42981.6	55000	LDELKPEGE	42424.9	30000	LDELKPEGE	39424.1	80000	LDELKPEGE	49224.4	95000	LDELKPEGE	44282.2	49000	LDELKPEGE	45860.5	60000	LDELKPEGE	53756	0
	424	DELKPEGEE	1	CAA52630.1	36076.6	29000	DELKPEGEE	36792.5	19000	DELKPEGEE	39133.4	80000	DELKPEGEE	40244.3	15000	DELKPEGEE	44008	47000	DELKPEGEE	28520	7500	DELKPEGEE	18698	0
	425	ELKPEGEEA	1	CAA52630.1	37103.5	32000	ELKPEGEEA	39920.7	24000	ELKPEGEEA	38452.2	70000	ELKPEGEEA	22602.7	5000	ELKPEGEEA	45665	60000	ELKPEGEEA	39262.8	21000	ELKPEGEEA	17070	0
	426	LKPEGEEAT	1	CAA52630.1	31099.3	20000	LKPEGEEAT	45470.7	44000	LKPEGEEAT	33285.6	33000	LKPEGEEAT	48180.5	60000	LKPEGEEAT	43854.9	46000	LKPEGEEAT	45679.8	55000	LKPEGEEAT	37590	0
	427	KPEGEEATG	1	CAA52630.1	40555.9	43000	KPEGEEATG	43981.3	36000	KPEGEEATG	37132	60000	KPEGEEATG	46966.3	39000	KPEGEEATG	41539.2	34000	KPEGEEATG	45167.7	50000	KPEGEEATG	42031	0
	428	PEGEEATGA	1	CAA52630.1	38237.3	35000	PEGEEATGA	46395.6	50000	PEGEEATGA	37487.2	60000	PEGEEATGA	48338.7	60000	PEGEEATGA	44016.1	47000	PEGEEATGA	31351.7	9500	PEGEEATGA	28785	0
	429	EGEEATGAN	1	CAA52630.1	25475.4	13000	EGEEATGAN	45883.9	46000	EGEEATGAN	34437.7	38000	EGEEATGAN	47152.1	41000	EGEEATGAN	41510.4	34000	EGEEATGAN	37268	17000	EGEEATGAN	25252	0
	430	GEEATGANI	1	CAA52630.1	24355	12000	GEEATGANI	19311.8	6500	GEEATGANI	34389.7	38000	GEEATGANI	40993.1	16000	GEEATGANI	42246.3	37000	GEEATGANI	9174.7	0.9	GEEATGANI	4098	1
	431	EEATGANIV	1	CAA52630.1	38442.2	36000	EEATGANIV	41227.5	27000	EEATGANIV	35245.1	43000	EEATGANIV	46645.8	36000	EEATGANIV	45253.3	60000	EEATGANIV	10437.4	1100	EEATGANIV	5760	1
	432	EATGANIVR	1	CAA52630.1	18193.5	7500	EATGANIVR	46464.4	55000	EATGANIVR	35269.2	44000	EATGANIVR	42501.2	19000	EATGANIVR	18543.9	3500	EATGANIVR	39639.2	22000	EATGANIVR	10752	0
	433	ATGANIVRV	1	CAA52630.1	37155.7	32000	ATGANIVRV	36475.4	18000	ATGANIVRV	23215.6	7000	ATGANIVRV	45913.7	31000	ATGANIVRV	26663.2	7000	ATGANIVRV	39992.9	23000	ATGANIVRV	13385	0
	434	TGANIVRVA	1	CAA52630.1	32976.9	23000	TGANIVRVA	41188.8	27000	TGANIVRVA	32932.7	31000	TGANIVRVA	46475	35000	TGANIVRVA	41389.8	33000	TGANIVRVA	45566.3	55000	TGANIVRVA	31607	0
	435	GANIVRVAL	1	CAA52630.1	16975	6500	GANIVRVAL	7195.3	3000	GANIVRVAL	11050.3	0.9	GANIVRVAL	18882.6	4500	GANIVRVAL	40950.1	31000	GANIVRVAL	25763.7	5500	GANIVRVAL	2949	1
	436	ANIVRVALE	1	CAA52630.1	36636.7	31000	ANIVRVALE	32472.7	14000	ANIVRVALE	31548.7	25000	ANIVRVALE	49018.7	85000	ANIVRVALE	15679.6	2500	ANIVRVALE	38151.3	19000	ANIVRVALE	9867	0
	437	NIVRVALER	1	CAA52630.1	36524.7	30000	NIVRVALER	44001.8	36000	NIVRVALER	35156.4	43000	NIVRVALER	36926.5	12000	NIVRVALER	23325.1	5000	NIVRVALER	44432.4	44000	NIVRVALER	15368	0
	438	IVRVALERP	1	CAA52630.1	42297.5	55000	IVRVALERP	41624.2	28000	IVRVALERP	36850.2	55000	IVRVALERP	48527.9	65000	IVRVALERP	36703.8	19000	IVRVALERP	43295.8	37000	IVRVALERP	35902	0
	439	VRVALERPL	1	CAA52630.1	13957.5	5000	VRVALERPL	19591.9	7000	VRVALERPL	5484.2	0.175	VRVALERPL	22396.7	5000	VRVALERPL	44072.3	47000	VRVALERPL	32820.3	11000	VRVALERPL	0.942	1
	440	RVALERPLK	1	CAA52630.1	30123.3	18000	RVALERPLK	29126.3	12000	RVALERPLK	35017.1	42000	RVALERPLK	47337.2	43000	RVALERPLK	14294	2000	RVALERPLK	46295.3	65000	RVALERPLK	8555	1
	441	VALERPLKQ	1	CAA52630.1	8964.1	3000	VALERPLKQ	36765	18000	VALERPLKQ	31028.1	23000	VALERPLKQ	48340.3	60000	VALERPLKQ	12564.3	1600	VALERPLKQ	45151.1	50000	VALERPLKQ	5484	1
	442	ALERPLKQI	1	CAA52630.1	26963.2	15000	ALERPLKQI	3688.4	1900	ALERPLKQI	29989	20000	ALERPLKQI	17962.1	4000	ALERPLKQI	42790.5	40000	ALERPLKQI	18956.1	3000	ALERPLKQI	4795	1
	443	LERPLKQIA	1	CAA52630.1	33885.9	25000	LERPLKQIA	35546.9	17000	LERPLKQIA	29754.4	19000	LERPLKQIA	48241.5	60000	LERPLKQIA	45854.1	65000	LERPLKQIA	37010.1	16000	LERPLKQIA	24390	0
	444	ERPLKQIAF	1	CAA52630.1	16492	6500	ERPLKQIAF	34707.8	16000	ERPLKQIAF	19381.7	4000	ERPLKQIAF	48195.1	60000	ERPLKQIAF	43501.9	44000	ERPLKQIAF	31279.5	9500	ERPLKQIAF	9820	0
	445	RPLKQIAFN	1	CAA52630.1	41326.7	47000	RPLKQIAFN	21455	7500	RPLKQIAFN	37878.7	65000	RPLKQIAFN	44655	25000	RPLKQIAFN	19619.3	3500	RPLKQIAFN	41780.8	30000	RPLKQIAFN	11341	0
	446	PLKQIAFNG	1	CAA52630.1	38959.3	38000	PLKQIAFNG	21539.2	7500	PLKQIAFNG	35853.6	47000	PLKQIAFNG	35901	11000	PLKQIAFNG	42364.3	38000	PLKQIAFNG	42701.2	34000	PLKQIAFNG	18317	0
	447	LKQIAFNGG	1	CAA52630.1	40708	44000	LKQIAFNGG	46636.7	55000	LKQIAFNGG	37994.8	65000	LKQIAFNGG	47935.6	55000	LKQIAFNGG	41523	34000	LKQIAFNGG	40336.7	24000	LKQIAFNGG	41222	0
	448	KQIAFNGGL	1	CAA52630.1	2108.4	0.7	KQIAFNGGL	22.2	0.08	KQIAFNGGL	6856.8	0.3	KQIAFNGGL	23499.9	5500	KQIAFNGGL	41853.2	35000	KQIAFNGGL	3907.9	0.4	KQIAFNGGL	0.3	4
	449	QIAFNGGLE	1	CAA52630.1	40353.3	42000	QIAFNGGLE	35388.8	17000	QIAFNGGLE	35273.8	44000	QIAFNGGLE	46724	37000	QIAFNGGLE	40791.4	31000	QIAFNGGLE	42605.2	33000	QIAFNGGLE	30777	0
	450	IAFNGGLEP	1	CAA52630.1	12887.4	4500	IAFNGGLEP	40246.4	24000	IAFNGGLEP	36244.1	50000	IAFNGGLEP	46724.5	37000	IAFNGGLEP	18851.8	3500	IAFNGGLEP	44068.5	42000	IAFNGGLEP	9671	0
	451	AFNGGLEPG	1	CAA52630.1	31688.3	21000	AFNGGLEPG	42718.8	31000	AFNGGLEPG	35005.3	42000	AFNGGLEPG	44071.9	23000	AFNGGLEPG	37288.2	20000	AFNGGLEPG	40631.9	25000	AFNGGLEPG	25299	0
	452	FNGGLEPGV	1	CAA52630.1	41153.5	46000	FNGGLEPGV	44676.8	39000	FNGGLEPGV	11309.9	1000	FNGGLEPGV	46747.8	37000	FNGGLEPGV	42061.5	36000	FNGGLEPGV	46753.9	70000	FNGGLEPGV	5374	1
	453	NGGLEPGVV	1	CAA52630.1	41339.2	47000	NGGLEPGVV	43716.1	35000	NGGLEPGVV	34628.6	40000	NGGLEPGVV	47579.6	46000	NGGLEPGVV	46273.3	70000	NGGLEPGVV	40988.2	26000	NGGLEPGVV	40178	0
	454	GGLEPGVVA	1	CAA52630.1	21603.7	9500	GGLEPGVVA	38907.5	22000	GGLEPGVVA	36859	55000	GGLEPGVVA	45273.4	27000	GGLEPGVVA	33714.4	14000	GGLEPGVVA	36242.5	15000	GGLEPGVVA	17440	0
	455	GLEPGVVAE	1	CAA52630.1	29853.4	18000	GLEPGVVAE	39846.5	23000	GLEPGVVAE	33276.9	32000	GLEPGVVAE	23674	5500	GLEPGVVAE	39452.3	26000	GLEPGVVAE	42355.6	32000	GLEPGVVAE	15714	0
	456	LEPGVVAEK	1	CAA52630.1	35424.8	28000	LEPGVVAEK	42602	31000	LEPGVVAEK	29248.5	18000	LEPGVVAEK	46539.4	35000	LEPGVVAEK	11757.7	1500	LEPGVVAEK	39757.8	23000	LEPGVVAEK	6959	1
	457	EPGVVAEKV	1	CAA52630.1	46274.2	85000	EPGVVAEKV	44107.1	36000	EPGVVAEKV	37320.5	60000	EPGVVAEKV	48378	60000	EPGVVAEKV	45332.2	60000	EPGVVAEKV	42938	35000	EPGVVAEKV	50798	0
	458	PGVVAEKVR	1	CAA52630.1	43894.3	65000	PGVVAEKVR	46855.2	55000	PGVVAEKVR	39169.4	80000	PGVVAEKVR	47996.8	55000	PGVVAEKVR	37257.6	20000	PGVVAEKVR	46766	70000	PGVVAEKVR	46680	0
	459	GVVAEKVRN	1	CAA52630.1	40286.9	42000	GVVAEKVRN	44522.9	38000	GVVAEKVRN	38444.7	70000	GVVAEKVRN	48423.5	65000	GVVAEKVRN	39596.8	27000	GVVAEKVRN	42632	33000	GVVAEKVRN	40779	0
	460	VVAEKVRNS	1	CAA52630.1	33626.5	24000	VVAEKVRNS	21941.9	7500	VVAEKVRNS	30495.2	22000	VVAEKVRNS	46635.2	36000	VVAEKVRNS	41631.9	34000	VVAEKVRNS	46691.7	70000	VVAEKVRNS	20553	0
	461	VAEKVRNSP	1	CAA52630.1	31844.4	21000	VAEKVRNSP	40945.3	26000	VAEKVRNSP	36193.9	50000	VAEKVRNSP	47356.7	43000	VAEKVRNSP	41858.6	35000	VAEKVRNSP	46614	70000	VAEKVRNSP	34845	0
	462	AEKVRNSPA	1	CAA52630.1	21271	9500	AEKVRNSPA	21700.6	7500	AEKVRNSPA	27289.9	13000	AEKVRNSPA	47590.4	46000	AEKVRNSPA	32605.4	13000	AEKVRNSPA	5374.8	0.5	AEKVRNSPA	2485	1
	463	EKVRNSPAG	1	CAA52630.1	22826.6	11000	EKVRNSPAG	46137.3	48000	EKVRNSPAG	31955.5	27000	EKVRNSPAG	43456.3	21000	EKVRNSPAG	41862.7	35000	EKVRNSPAG	29669.8	8000	EKVRNSPAG	17144	0
	464	KVRNSPAGT	1	CAA52630.1	23364.5	11000	KVRNSPAGT	24152.9	8500	KVRNSPAGT	36718.5	55000	KVRNSPAGT	46869.9	38000	KVRNSPAGT	36029.4	18000	KVRNSPAGT	42229.8	31000	KVRNSPAGT	17602	0
	465	VRNSPAGTG	1	CAA52630.1	31090.2	20000	VRNSPAGTG	40482.7	25000	VRNSPAGTG	37646.2	65000	VRNSPAGTG	47547.7	45000	VRNSPAGTG	46526.3	70000	VRNSPAGTG	36697	16000	VRNSPAGTG	29355	0
	466	RNSPAGTGL	1	CAA52630.1	12611.9	4500	RNSPAGTGL	17129.8	6000	RNSPAGTGL	19996.2	4500	RNSPAGTGL	5093.3	1500	RNSPAGTGL	33182	13000	RNSPAGTGL	29154	7500	RNSPAGTGL	4032	1
	467	NSPAGTGLN	1	CAA52630.1	40083	41000	NSPAGTGLN	44129.1	36000	NSPAGTGLN	33395.6	33000	NSPAGTGLN	47786.4	49000	NSPAGTGLN	36750.7	19000	NSPAGTGLN	45558.9	55000	NSPAGTGLN	34544	0
	468	SPAGTGLNA	1	CAA52630.1	35096	27000	SPAGTGLNA	45651.6	45000	SPAGTGLNA	36717.7	55000	SPAGTGLNA	40951.5	16000	SPAGTGLNA	32378.3	12000	SPAGTGLNA	44427.1	44000	SPAGTGLNA	24390	0
	469	PAGTGLNAA	1	CAA52630.1	42991	55000	PAGTGLNAA	47443.4	65000	PAGTGLNAA	35974.1	48000	PAGTGLNAA	48121.6	55000	PAGTGLNAA	39321.4	26000	PAGTGLNAA	45213.7	55000	PAGTGLNAA	46431	0
	470	AGTGLNAAT	1	CAA52630.1	26921.8	15000	AGTGLNAAT	42718.8	31000	AGTGLNAAT	22728.2	7000	AGTGLNAAT	38496.7	13000	AGTGLNAAT	27712.7	7500	AGTGLNAAT	40149.5	24000	AGTGLNAAT	12153	0
	471	GTGLNAATG	1	CAA52630.1	39434.3	39000	GTGLNAATG	44236.7	37000	GTGLNAATG	33915.6	36000	GTGLNAATG	48146.1	55000	GTGLNAATG	34630.9	15000	GTGLNAATG	40209.9	24000	GTGLNAATG	28991	0
	472	TGLNAATGE	1	CAA52630.1	29490.3	18000	TGLNAATGE	46792.3	55000	TGLNAATGE	39292.9	80000	TGLNAATGE	45803.5	30000	TGLNAATGE	21513.6	4500	TGLNAATGE	45487	55000	TGLNAATGE	16668	0
	473	GLNAATGEY	1	CAA52630.1	7752	2500	GLNAATGEY	30153.7	12000	GLNAATGEY	32649.2	30000	GLNAATGEY	15665.7	3500	GLNAATGEY	37479.9	21000	GLNAATGEY	37786.6	18000	GLNAATGEY	6626	0
	474	LNAATGEYE	1	CAA52630.1	39641.8	40000	LNAATGEYE	43738.4	35000	LNAATGEYE	34184.5	37000	LNAATGEYE	46409.6	34000	LNAATGEYE	25928.4	6500	LNAATGEYE	46003.7	60000	LNAATGEYE	21389	0
	475	NAATGEYED	1	CAA52630.1	38957.7	38000	NAATGEYED	45018.9	41000	NAATGEYED	35995.9	48000	NAATGEYED	35455.9	11000	NAATGEYED	42761.8	40000	NAATGEYED	47159.8	75000	NAATGEYED	29883	0
	476	AATGEYEDL	1	CAA52630.1	15550.5	6000	AATGEYEDL	26460.6	10000	AATGEYEDL	21676.9	6000	AATGEYEDL	20498.6	4500	AATGEYEDL	43264.9	42000	AATGEYEDL	12742.2	1500	AATGEYEDL	4458	1
	477	ATGEYEDLL	1	CAA52630.1	27353.1	15000	ATGEYEDLL	15725.1	5500	ATGEYEDLL	9078.9	0.6	ATGEYEDLL	23368.1	5500	ATGEYEDLL	39212.7	25000	ATGEYEDLL	30389.2	8500	ATGEYEDLL	2661	1
	478	TGEYEDLLK	1	CAA52630.1	40815.2	44000	TGEYEDLLK	46672	55000	TGEYEDLLK	38130.7	70000	TGEYEDLLK	48745.8	75000	TGEYEDLLK	17600.7	3000	TGEYEDLLK	46917.5	70000	TGEYEDLLK	14418	0
	479	GEYEDLLKA	1	CAA52630.1	14006.3	5000	GEYEDLLKA	39002	22000	GEYEDLLKA	33270.8	32000	GEYEDLLKA	47723.4	48000	GEYEDLLKA	34402.3	15000	GEYEDLLKA	17700.9	3000	GEYEDLLKA	8602	0
	480	EYEDLLKAG	1	CAA52630.1	41173.6	46000	EYEDLLKAG	47770.4	70000	EYEDLLKAG	30882.7	23000	EYEDLLKAG	46474	35000	EYEDLLKAG	44026.6	47000	EYEDLLKAG	41653.5	29000	EYEDLLKAG	36622	0
	481	YEDLLKAGI	1	CAA52630.1	34508.9	26000	YEDLLKAGI	25652.7	9500	YEDLLKAGI	17493.9	3000	YEDLLKAGI	48572.5	65000	YEDLLKAGI	43185.4	42000	YEDLLKAGI	29379.8	8000	YEDLLKAGI	9357	0
	482	EDLLKAGIA	1	CAA52630.1	40330.6	42000	EDLLKAGIA	36698.6	18000	EDLLKAGIA	38002.2	65000	EDLLKAGIA	48946.1	80000	EDLLKAGIA	44719.3	55000	EDLLKAGIA	36505	16000	EDLLKAGIA	31927	0
	483	DLLKAGIAD	1	CAA52630.1	20052.4	8500	DLLKAGIAD	42035.6	29000	DLLKAGIAD	37459.3	60000	DLLKAGIAD	697.6	0.5	DLLKAGIAD	35612.4	17000	DLLKAGIAD	42817.3	34000	DLLKAGIAD	2658	1
	484	LLKAGIADP	1	CAA52630.1	37510.8	33000	LLKAGIADP	20337.5	7000	LLKAGIADP	36242.1	50000	LLKAGIADP	34348.4	9500	LLKAGIADP	39180	25000	LLKAGIADP	38789	20000	LLKAGIADP	15447	0
	485	LKAGIADPV	1	CAA52630.1	12780.2	4500	LKAGIADPV	31234.9	13000	LKAGIADPV	21820.2	6000	LKAGIADPV	40744.2	16000	LKAGIADPV	39121.1	25000	LKAGIADPV	34850.8	13000	LKAGIADPV	9299	0
	486	KAGIADPVK	1	CAA52630.1	34379.3	26000	KAGIADPVK	37808.2	20000	KAGIADPVK	36465.1	55000	KAGIADPVK	48337.1	60000	KAGIADPVK	16476	2500	KAGIADPVK	46760.4	70000	KAGIADPVK	11161	0
	487	AGIADPVKV	1	CAA52630.1	34745.7	26000	AGIADPVKV	39692	23000	AGIADPVKV	31872.6	26000	AGIADPVKV	47639.3	47000	AGIADPVKV	39793.1	27000	AGIADPVKV	42223.9	31000	AGIADPVKV	28440	0
	488	GIADPVKVT	1	CAA52630.1	33178.4	23000	GIADPVKVT	38593.1	21000	GIADPVKVT	36395.7	55000	GIADPVKVT	41752.8	17000	GIADPVKVT	40558.1	30000	GIADPVKVT	39087.3	21000	GIADPVKVT	24091	0
	489	IADPVKVTR	1	CAA52630.1	29383.9	17000	IADPVKVTR	45512.6	44000	IADPVKVTR	31491.4	25000	IADPVKVTR	45751	30000	IADPVKVTR	35216.6	16000	IADPVKVTR	43912.4	41000	IADPVKVTR	24817	0
	490	ADPVKVTRS	1	CAA52630.1	40112.1	42000	ADPVKVTRS	36162.2	18000	ADPVKVTRS	34735.2	40000	ADPVKVTRS	48811.7	75000	ADPVKVTRS	39689.5	27000	ADPVKVTRS	42507.6	33000	ADPVKVTRS	32426	0
	491	DPVKVTRSA	1	CAA52630.1	42239.9	55000	DPVKVTRSA	46799.9	55000	DPVKVTRSA	39097	75000	DPVKVTRSA	43168.5	20000	DPVKVTRSA	43795.2	46000	DPVKVTRSA	45720.8	55000	DPVKVTRSA	42974	0
	492	PVKVTRSAL	1	CAA52630.1	22272.7	10000	PVKVTRSAL	3615.7	1900	PVKVTRSAL	19719.7	4500	PVKVTRSAL	17439.1	4000	PVKVTRSAL	40122.5	28000	PVKVTRSAL	35343.7	14000	PVKVTRSAL	4976	1
	493	VKVTRSALQ	1	CAA52630.1	17474.7	7000	VKVTRSALQ	43313.6	33000	VKVTRSALQ	35195.2	43000	VKVTRSALQ	48051.9	55000	VKVTRSALQ	20493	4000	VKVTRSALQ	40936.4	26000	VKVTRSALQ	11927	0
	494	KVTRSALQN	1	CAA52630.1	29417.3	17000	KVTRSALQN	24774.9	9000	KVTRSALQN	36368.2	55000	KVTRSALQN	47915.9	55000	KVTRSALQN	34471.6	15000	KVTRSALQN	44774.1	47000	KVTRSALQN	20391	0
	495	VTRSALQNA	1	CAA52630.1	36698.6	31000	VTRSALQNA	42166.8	29000	VTRSALQNA	32332.8	28000	VTRSALQNA	47371	43000	VTRSALQNA	37174.6	20000	VTRSALQNA	46792.3	70000	VTRSALQNA	31580	0
	496	TRSALQNAA	1	CAA52630.1	35661	28000	TRSALQNAA	46166.2	49000	TRSALQNAA	24152.9	8500	TRSALQNAA	46015.6	31000	TRSALQNAA	42879.9	40000	TRSALQNAA	44320.5	44000	TRSALQNAA	23645	0
	497	RSALQNAAS	1	CAA52630.1	31460.4	20000	RSALQNAAS	31683.9	13000	RSALQNAAS	24487.6	9000	RSALQNAAS	44102.8	23000	RSALQNAAS	13435.7	1800	RSALQNAAS	40591.5	25000	RSALQNAAS	6841	1
	498	SALQNAASI	1	CAA52630.1	7779.4	2500	SALQNAASI	8734.9	3500	SALQNAASI	25514	10000	SALQNAASI	27820.9	6500	SALQNAASI	33501.3	14000	SALQNAASI	34591.2	13000	SALQNAASI	5515	0
	499	ALQNAASIA	1	CAA52630.1	17758.7	7000	ALQNAASIA	40104.3	24000	ALQNAASIA	36528.3	55000	ALQNAASIA	29745.7	7500	ALQNAASIA	42280.6	37000	ALQNAASIA	38239	19000	ALQNAASIA	14434	0
	500	LQNAASIAG	1	CAA52630.1	6536.5	2500	LQNAASIAG	22672.7	8000	LQNAASIAG	31696.5	26000	LQNAASIAG	42418.5	18000	LQNAASIAG	40319.2	29000	LQNAASIAG	30628.8	9000	LQNAASIAG	7847	0
	501	QNAASIAGL	1	CAA52630.1	26470.9	14000	QNAASIAGL	13839.7	5000	QNAASIAGL	14593.9	1800	QNAASIAGL	5718.4	1700	QNAASIAGL	35208.2	16000	QNAASIAGL	17424.6	2500	QNAASIAGL	3195	2
	502	NAASIAGLF	1	CAA52630.1	20167.7	8500	NAASIAGLF	21402.4	7500	NAASIAGLF	20938.6	5000	NAASIAGLF	41147.3	16000	NAASIAGLF	44057.1	47000	NAASIAGLF	37766.1	18000	NAASIAGLF	10164	0
	503	AASIAGLFL	1	CAA52630.1	23164.4	11000	AASIAGLFL	23281.3	8500	AASIAGLFL	26998.2	13000	AASIAGLFL	23562.6	5500	AASIAGLFL	26734.6	7000	AASIAGLFL	17635	3000	AASIAGLFL	6359	0
	504	ASIAGLFLT	1	CAA52630.1	36183.7	30000	ASIAGLFLT	38477.2	21000	ASIAGLFLT	33527.4	34000	ASIAGLFLT	48173.2	60000	ASIAGLFLT	14011	1900	ASIAGLFLT	38520.1	19000	ASIAGLFLT	8499	1
	505	SIAGLFLTT	1	CAA52630.1	31575.4	21000	SIAGLFLTT	35647.8	17000	SIAGLFLTT	21504.5	5500	SIAGLFLTT	25403.6	6000	SIAGLFLTT	24832.3	6000	SIAGLFLTT	37384.4	17000	SIAGLFLTT	8818	0
	506	IAGLFLTTE	1	CAA52630.1	40477	43000	IAGLFLTTE	47737.9	65000	IAGLFLTTE	27672.9	14000	IAGLFLTTE	47876.5	50000	IAGLFLTTE	30883.4	11000	IAGLFLTTE	41761.8	29000	IAGLFLTTE	23487	0
	507	AGLFLTTEA	1	CAA52630.1	33831.3	25000	AGLFLTTEA	43735.5	35000	AGLFLTTEA	31029.4	23000	AGLFLTTEA	46152.8	32000	AGLFLTTEA	35142	16000	AGLFLTTEA	45063.2	49000	AGLFLTTEA	26524	0
	508	GLFLTTEAV	1	CAA52630.1	21391.1	9500	GLFLTTEAV	18887.1	6500	GLFLTTEAV	31639	26000	GLFLTTEAV	15371.8	3500	GLFLTTEAV	35339.5	17000	GLFLTTEAV	27380.4	6500	GLFLTTEAV	7538	0
	509	LFLTTEAVV	1	CAA52630.1	37442.6	33000	LFLTTEAVV	36424.9	18000	LFLTTEAVV	34419.5	38000	LFLTTEAVV	41294.1	16000	LFLTTEAVV	41906.2	35000	LFLTTEAVV	43868.2	40000	LFLTTEAVV	26287	0
	510	FLTTEAVVA	1	CAA52630.1	33731.1	24000	FLTTEAVVA	37908.6	20000	FLTTEAVVA	34419.8	38000	FLTTEAVVA	35614.7	11000	FLTTEAVVA	44886.6	55000	FLTTEAVVA	43626.8	39000	FLTTEAVVA	23742	0
	511	LTTEAVVAD	1	CAA52630.1	26531.1	14000	LTTEAVVAD	45670.4	45000	LTTEAVVAD	25843.2	11000	LTTEAVVAD	44278.8	23000	LTTEAVVAD	29000.2	8500	LTTEAVVAD	46061.4	60000	LTTEAVVAD	16558	0
	512	TTEAVVADK	1	CAA52630.1	37535.5	33000	TTEAVVADK	45146.2	42000	TTEAVVADK	27506.6	14000	TTEAVVADK	46590.8	35000	TTEAVVADK	3778.7	0.3	TTEAVVADK	45629.9	55000	TTEAVVADK	1712	1
	513	TEAVVADKP	1	CAA52630.1	39075.4	38000	TEAVVADKP	39699.8	23000	TEAVVADKP	36208.8	50000	TEAVVADKP	47049.2	40000	TEAVVADKP	43275.2	42000	TEAVVADKP	29540.1	8000	TEAVVADKP	22761	0
	514	EAVVADKPE	1	CAA52630.1	38701.8	37000	EAVVADKPE	45572.2	44000	EAVVADKPE	34023.3	36000	EAVVADKPE	47345.9	43000	EAVVADKPE	33814.4	14000	EAVVADKPE	40809.5	26000	EAVVADKPE	28479	0
	515	AVVADKPEK	1	CAA52630.1	28980.1	17000	AVVADKPEK	44173.5	37000	AVVADKPEK	38103.1	70000	AVVADKPEK	45866	30000	AVVADKPEK	15575.8	2500	AVVADKPEK	44960.9	49000	AVVADKPEK	10833	0
	516	VVADKPEKA	1	CAA52630.1	37901.6	34000	VVADKPEKA	28683.7	11000	VVADKPEKA	35967.5	48000	VVADKPEKA	47142	41000	VVADKPEKA	43126.5	42000	VVADKPEKA	46873.9	70000	VVADKPEKA	29464	0
	517	VADKPEKAA	1	CAA52630.1	40398.3	43000	VADKPEKAA	46746.3	55000	VADKPEKAA	35144.6	43000	VADKPEKAA	48362.3	60000	VADKPEKAA	43565	44000	VADKPEKAA	45664.5	55000	VADKPEKAA	49072	0
	518	ADKPEKAAA	1	CAA52630.1	25767.8	13000	ADKPEKAAA	40770.6	26000	ADKPEKAAA	35505.4	45000	ADKPEKAAA	46765	37000	ADKPEKAAA	39653.8	27000	ADKPEKAAA	37554.2	17000	ADKPEKAAA	23033	0
	519	DKPEKAAAP	1	CAA52630.1	12803.2	4500	DKPEKAAAP	34048.7	15000	DKPEKAAAP	27579.9	14000	DKPEKAAAP	44480.5	24000	DKPEKAAAP	40650.4	30000	DKPEKAAAP	41280.2	28000	DKPEKAAAP	12738	0
	520	KPEKAAAPA	1	CAA52630.1	29077.8	17000	KPEKAAAPA	39075.4	22000	KPEKAAAPA	35064.9	42000	KPEKAAAPA	47602.8	46000	KPEKAAAPA	37898.3	22000	KPEKAAAPA	44081.9	42000	KPEKAAAPA	27386	0
	521	PEKAAAPAG	1	CAA52630.1	27787.5	15000	PEKAAAPAG	41568.4	28000	PEKAAAPAG	35964.7	48000	PEKAAAPAG	45687.2	29000	PEKAAAPAG	44246.2	48000	PEKAAAPAG	28222.3	7000	PEKAAAPAG	18669	0
	522	EKAAAPAGD	1	CAA52630.1	26338.4	14000	EKAAAPAGD	46281.3	49000	EKAAAPAGD	34541.1	39000	EKAAAPAGD	45485.5	28000	EKAAAPAGD	40713.8	30000	EKAAAPAGD	35847	15000	EKAAAPAGD	23697	0
	523	KAAAPAGDP	1	CAA52630.1	27431.4	15000	KAAAPAGDP	32159.8	14000	KAAAPAGDP	30163.8	21000	KAAAPAGDP	47487.5	45000	KAAAPAGDP	42461.2	38000	KAAAPAGDP	35965.9	15000	KAAAPAGDP	19939	0
	524	AAAPAGDPT	1	CAA52630.1	11609.4	4000	AAAPAGDPT	37631.1	20000	AAAPAGDPT	30729.7	22000	AAAPAGDPT	34790.5	10000	AAAPAGDPT	32198.1	12000	AAAPAGDPT	34578.5	13000	AAAPAGDPT	9906	0
	525	AAPAGDPTG	1	CAA52630.1	32510	22000	AAPAGDPTG	38571.4	21000	AAPAGDPTG	33690.3	34000	AAPAGDPTG	46322.9	33000	AAPAGDPTG	42663.3	39000	AAPAGDPTG	42036.5	31000	AAPAGDPTG	28478	0
	526	APAGDPTGG	1	CAA52630.1	39474.5	39000	APAGDPTGG	46808.5	55000	APAGDPTGG	36673.6	55000	APAGDPTGG	44265.4	23000	APAGDPTGG	38972	25000	APAGDPTGG	38578.1	20000	APAGDPTGG	30693	0
	527	PAGDPTGGM	1	CAA52630.1	22191.4	10000	PAGDPTGGM	36090.6	18000	PAGDPTGGM	35364.7	44000	PAGDPTGGM	46520.2	35000	PAGDPTGGM	39417.7	26000	PAGDPTGGM	39504.4	22000	PAGDPTGGM	20635	0
	528	AGDPTGGMG	1	CAA52630.1	33939.1	25000	AGDPTGGMG	42967.2	32000	AGDPTGGMG	37474.3	60000	AGDPTGGMG	46721.5	37000	AGDPTGGMG	42027.9	36000	AGDPTGGMG	42412.1	32000	AGDPTGGMG	34488	0
	529	GDPTGGMGG	1	CAA52630.1	40440.2	43000	GDPTGGMGG	46789.8	55000	GDPTGGMGG	39235.2	80000	GDPTGGMGG	48624.1	70000	GDPTGGMGG	39608.8	27000	GDPTGGMGG	43911.9	41000	GDPTGGMGG	46278	0
	530	DPTGGMGGM	1	CAA52630.1	32430.6	22000	DPTGGMGGM	42426.3	30000	DPTGGMGGM	36450.1	55000	DPTGGMGGM	33711.8	9500	DPTGGMGGM	40084.3	28000	DPTGGMGGM	38740.3	20000	DPTGGMGGM	20837	0
	531	PTGGMGGMD	1	CAA52630.1	41188.3	46000	PTGGMGGMD	43509	34000	PTGGMGGMD	32504	29000	PTGGMGGMD	47416.2	44000	PTGGMGGMD	30936.2	11000	PTGGMGGMD	44517.5	45000	PTGGMGGMD	27089	0
	532	TGGMGGMDF	1	CAA52630.1	28015.1	16000	TGGMGGMDF	37368.2	19000	TGGMGGMDF	35006.8	42000	TGGMGGMDF	47374.6	43000	TGGMGGMDF	36013.4	18000	TGGMGGMDF	42020.1	31000	TGGMGGMDF	23999	0
	0	MAKTIAYDEE	1	CAA52630.1	45887.9	80000	AKTIAYDEE	48871.4	95000	MAKTIAYEE	40703.2	95000	MAKTIAYDE	49238.2	99000	MAKTIAYEE	47112.9	80000	MAKTIAYEE	47625.4	85000	AKTIAYDEE	88341	0
	1	AKTIAYDEEA	1	CAA52630.1	45988.3	80000	AKTIAYDEE	48685.7	85000	KTIAYDEEA	38817.5	75000	KTIAYDEEA	49221.7	95000	AKTAYDEEA	47007.5	80000	ATIAYDEEA	47604.8	85000	AKTIAYDEE	82885	0
	2	KTIAYDEEAR	1	CAA52630.1	47570.8	99000	KTIAYEEAR	48661.5	85000	KTIAYDEEA	37706.9	65000	KTIAYEEAR	49138.7	90000	TIAYDEEAR	37880.7	22000	KTIYDEEAR	48599.9	99000	TIAYDEEAR	57738	0
	3	TIAYDEEARR	1	CAA52630.1	44764.8	70000	TAYDEEARR	48670.4	85000	TIYDEEARR	40840	95000	IAYDEEARR	48993.2	85000	TIYDEEARR	37673.1	21000	TIYDEEARR	48435.6	99000	IAYDEEARR	56571	0
	4	IAYDEEARRG	1	CAA52630.1	44423.7	65000	IAYDEEARR	48808	90000	IAYDEEARR	40769.7	95000	IAYDEEARR	49339.5	99000	IAYDEEARR	39170.7	25000	IAYDEEARR	48156	95000	AYDEEARRG	61444	0
	5	AYDEEARRGL	1	CAA52630.1	40536.6	43000	AYEEARRGL	47244.1	60000	YDEEARRGL	34207.8	37000	YDEEARRGL	48087.3	55000	AYEEARRGL	48280.2	99000	ADEEARRGL	43632.5	39000	AYDEEARRL	49639	0
	6	YDEEARRGLE	1	CAA52630.1	42026.5	50000	YDEEARRGL	47344.4	60000	YDEEARRGL	34433.6	38000	YDEEARRGL	48365.4	60000	YDEEARRGL	48002	95000	YDEEARRGE	45281.7	55000	DEEARRGLE	55372	0
	7	DEEARRGLER	1	CAA52630.1	46124.8	85000	EEARRGLER	48340.8	80000	EEARRGLER	40433.7	90000	EEARRGLER	49058.4	85000	DEARRGLER	46256.7	70000	EEARRGLER	38254.7	19000	EEARRGLER	52605	0
	8	EEARRGLERG	1	CAA52630.1	46214.7	85000	EEARRGLER	48494.8	80000	EEARRGLER	40602	95000	EEARRGLER	49285.1	99000	EEARRGLER	46261.2	70000	EEARRGLER	34772.4	13000	EEARRGLER	44085	0
	9	EARRGLERGL	1	CAA52630.1	44284.1	65000	ARRGLERGL	44717.4	39000	EARRGLERL	29606.3	19000	EARRLERGL	48071.2	55000	ARRGLERGL	48153.4	99000	EARRGLERG	42087	31000	EARRGLERL	38911	0
	10	ARRGLERGLN	1	CAA52630.1	44058.5	65000	ARRGLERGL	47351.6	60000	ARRGLERGL	32889.3	31000	ARRGLERGL	48095.6	55000	ARRGLERGL	48224.8	99000	ARRGLERGN	45255.8	55000	ARRGLERGL	54164	0
	11	RRGLERGLNA	1	CAA52630.1	41164.7	46000	RRLERGLNA	47911.7	70000	RGLERGLNA	40775.5	95000	RGLERGLNA	49386	99000	RRLERGLNA	44998.4	55000	RGLERGLNA	48152.4	95000	RGLERGLNA	70290	0
	12	RGLERGLNAL	1	CAA52630.1	33214.7	23000	RGLERGLAL	36463.5	18000	RLERGLNAL	29251.9	18000	RGLERLNAL	33680.4	9000	GLERGLNAL	44440.1	50000	RGLERGLAL	35784.3	15000	GLERGLNAL	17028	0
	13	GLERGLNALA	1	CAA52630.1	45568.2	75000	GLERGLNAL	45364.6	43000	GLERGLNAL	35490.8	45000	GLERGLNAL	34590.8	9500	GLERGLNAL	48057.6	95000	GLRGLNALA	35806.7	15000	GLERGLNAL	24869	0
	14	LERGLNALAD	1	CAA52630.1	46560	90000	LERGNALAD	48501.6	80000	LERGLNALA	37904.9	65000	LERGLNALA	49200.4	95000	LERGLNAAD	47922.6	95000	LERGLNAAD	45773.3	60000	LERGLNALA	78212	0
	15	ERGLNALADA	1	CAA52630.1	46359	85000	RGLNALADA	48931.2	95000	RGLNALADA	41246.7	99000	RGLNALADA	49159.4	95000	ERLNALADA	46445.3	70000	RGLNALADA	47609.4	85000	ERLNALADA	86996	0
	16	RGLNALADAV	1	CAA52630.1	44854.5	70000	RGLNALAAV	45286.6	42000	RLNALADAV	35539.6	45000	RLNALADAV	47225.7	41000	GLNALADAV	45999.2	65000	RGLNALAAV	45855.6	60000	GLNALADAV	51388	0
	17	GLNALADAVK	1	CAA52630.1	47220.1	95000	GLNALADAV	46970.4	60000	GLNALADAV	37292.2	60000	GLNALADAV	47229.8	41000	GLNALADAV	40031	28000	LNALADAVK	45885.4	60000	GLNALADAV	49739	0
	18	LNALADAVKV	1	CAA52630.1	47180.7	95000	NALADAVKV	48604.1	85000	LNALADAVV	38400.7	70000	LNAADAVKV	48726.2	70000	NALADAVKV	40829.3	31000	LNALADAVK	48009.3	90000	LNALADAVK	63673	0
	19	NALADAVKVT	1	CAA52630.1	44530.5	70000	ALADAVKVT	48519	85000	ALADAVKVT	39868.5	85000	NALADAVKV	41244	16000	NLADAVKVT	47732.7	90000	NALADAVKT	47885.3	90000	ALADAVKVT	48965	0
	20	ALADAVKVTL	1	CAA52630.1	25920	13000	ALADAKVTL	37280.5	19000	ALAAVKVTL	29083.4	18000	ALAAVKVTL	2382.5	1000	ALADAVVTL	48203.4	99000	ALADAVKVT	39289.1	21000	ALAAVKVTL	4828	1
	21	LADAVKVTLG	1	CAA52630.1	45738.6	80000	LADAVKVTL	47102.2	60000	LADAVKVTL	32003.6	27000	LADAVKVTL	48130	55000	LADAVKVTL	48066.5	95000	LAAVKVTLG	46925.7	70000	LADAVKVTL	54946	0
	22	ADAVKVTLGP	1	CAA52630.1	46945.5	95000	AAVKVTLGP	48469.1	80000	ADAVKVTLG	40818.7	95000	AAVKVTLGP	49249.4	99000	DAVKVTLGP	44128.6	48000	AAVKVTLGP	47906	90000	ADAVKVTLG	79367	0
	23	DAVKVTLGPK	1	CAA52630.1	46411.6	85000	DAVKVTLPK	48670.9	85000	AVKVTLGPK	40588	95000	DAVKVLGPK	48936	80000	DAVKVLGPK	28659.2	8500	DAVKVTLPK	47804	85000	AVKVTLGPK	34097	0
	24	AVKVTLGPKG	1	CAA52630.1	45349.4	75000	AKVTLGPKG	48683.6	85000	AVKVTLGPK	41120.6	99000	AVKVTLGPK	49166.3	95000	AVVTLGPKG	32801.1	13000	AVKVTLGPK	47824.7	85000	AVKVTLGPK	44638	0
	25	VKVTLGPKGR	1	CAA52630.1	44521.9	65000	VKVTLGPKR	49195.1	99000	KVTLGPKGR	41026	95000	VKVTLPKGR	49280.3	99000	VKVTLGPKG	43712.8	45000	KVTLGPKGR	48722.6	99000	VKVTLGPGR	76495	0
	26	KVTLGPKGRN	1	CAA52630.1	46472.4	85000	KTLGPKGRN	48716.7	90000	KVLGPKGRN	41685.5	99000	KTLGPKGRN	49370	99000	VTLGPKGRN	43360.5	43000	KVTLGPKGR	48395.7	99000	KVTLPKGRN	78498	0
	27	VTLGPKGRNV	1	CAA52630.1	46041	80000	TLGPKGRNV	46718	55000	TLGPKGRNV	39194.8	80000	VTGPKGRNV	44118.6	23000	TLGPKGRNV	44860.4	55000	VTLGPKGRN	47561.5	80000	VTLGPKGRN	51133	0
	28	TLGPKGRNVV	1	CAA52630.1	45725.8	80000	TLGPKGRVV	44621.7	39000	TLGPKRNVV	38794.5	75000	TLGPKRNVV	44264	23000	TLGPKGRNV	48559.4	99000	TLGPKGNVV	46755.4	70000	TLGPKGNVV	50277	0
	29	LGPKGRNVVL	1	CAA52630.1	45336.1	75000	GPKGRNVVL	43847.8	35000	GPKGRNVVL	28705.2	17000	LGPGRNVVL	47733.7	48000	GPKGRNVVL	47923.7	95000	LGKGRNVVL	38050.8	18000	GPKGRNVVL	31976	0
	30	GPKGRNVVLE	1	CAA52630.1	45484.5	75000	GPKGRNVVL	44227.1	37000	GPKGRNVVL	36257	50000	GPKGRNVVL	47719.3	48000	GPKGRNVVL	46930.3	80000	GPKGRVVLE	38112.6	19000	GPKGRNVVL	41005	0
	31	PKGRNVVLEK	1	CAA52630.1	44457.4	65000	PKRNVVLEK	48654.6	85000	KGRNVVLEK	40828	95000	PKGRVVLEK	49312.3	99000	PKGRNVVEK	38423.5	23000	KGRNVVLEK	48607.8	99000	PKGRNVVLE	59197	0
	32	KGRNVVLEKK	1	CAA52630.1	45946.5	80000	KGRNVVLEK	48652.5	85000	KGRNVVLEK	41248.5	99000	KGRNVVLEK	49367.8	99000	KGRNVVLEK	37970.1	22000	KGRNVVLEK	48726.2	99000	GRNVVLEKK	59987	0
	33	GRNVVLEKKW	1	CAA52630.1	47631.6	99000	GRNVVLKKW	49037.8	99000	RNVVLEKKW	37053.3	60000	RNVVLEKKW	49336.3	99000	GRNVVLKKW	44606.3	55000	GRNVVLEKK	48339.8	95000	GRNVVLEKW	79283	0
	34	RNVVLEKKWG	1	CAA52630.1	47739.4	99000	RNVVLEKKW	49007	95000	RNVVLEKKW	37174.2	60000	RNVVLEKKW	49296.8	99000	NVVLEKKWG	47257.9	85000	RNVVLEKKW	48701.5	99000	RNVVLEKKW	86629	0
	35	NVVLEKKWGA	1	CAA52630.1	46824.2	90000	VVLEKKWGA	48070.6	75000	VVLEKKWGA	40632.8	95000	VVLEKKWGA	49046.3	85000	NVLEKKWGA	47307	85000	VVLEKKWGA	48383.2	99000	NVVLEKWGA	87462	0
	36	VVLEKKWGAP	1	CAA52630.1	45428.9	75000	VVLEKKWAP	46612.5	55000	VLEKKWGAP	39801.3	85000	VLEKKWGAP	48583.6	70000	VLEKKWGAP	46626.1	75000	VVLEKKWGP	48314.1	95000	VLEKKWGAP	73687	0
	37	VLEKKWGAPT	1	CAA52630.1	43941.4	65000	VLKKWGAPT	44988.2	41000	VLEKKWAPT	37574.9	65000	VLKKWGAPT	41272.2	16000	VLKKWGAPT	46762.5	75000	VLKKWGAPT	44575.9	46000	LEKKWGAPT	39285	0
	38	LEKKWGAPTI	1	CAA52630.1	35497.4	28000	LKKWGAPTI	44947.3	41000	LEKKGAPTI	31725.4	26000	LEKKWGAPI	46058.5	32000	LEKKWGPTI	47309.6	85000	LEKKWGAPT	37475.5	17000	LEKWGAPTI	29939	0
	39	EKKWGAPTIT	1	CAA52630.1	27179.4	15000	KKWGAPTIT	48016.6	70000	EKKWGAPTI	38036.3	65000	EKKWGAPTI	48422.5	65000	EKKWGAPTI	47846	95000	KKWGAPTIT	41811.1	30000	EKKWGAPTI	38565	0
	40	KKWGAPTITN	1	CAA52630.1	22261.9	10000	KKWGAPITN	48716.7	90000	KWGAPTITN	40404.8	90000	KKWGAPTIT	49029.8	85000	KKWGAPTIT	47057.4	80000	KKWGATITN	47185.8	75000	KKWGAPTIT	37542	0
	41	KWGAPTITND	1	CAA52630.1	45815.4	80000	KWGAPTITN	48818.1	90000	KWGAPTITN	41086.8	99000	WGAPTITND	48450.2	65000	KWAPTITND	47828.9	95000	WGAPTITND	47816.4	85000	KWGAPTITN	84048	0
	42	WGAPTITNDG	1	CAA52630.1	47221.6	95000	WGAPTITND	49190.3	99000	WGAPTITNG	40344.5	90000	WAPTITNDG	48536.8	65000	WGAPTITND	47885.8	95000	WGAPTITND	48421.9	99000	GAPTITNDG	88560	0
	43	GAPTITNDGV	1	CAA52630.1	47965.7	99000	GAPTITNDV	49095.6	99000	APTITNDGV	38206.3	70000	GAPTITNDV	49297.9	99000	APTITNDGV	48010.3	95000	GATITNDGV	47602.8	85000	GAPTITNDG	89713	0
	44	APTITNDGVS	1	CAA52630.1	47963.6	99000	ATITNDGVS	48793.8	90000	APTITNDGV	41337.9	99000	PTITNDGVS	49292.6	99000	APTITNDGV	47528.1	90000	ATITNDGVS	47603.2	85000	APTITNDGV	93327	0
	45	PTITNDGVSI	1	CAA52630.1	44777.9	70000	TITNDGVSI	47650.7	65000	PTITNDGVI	39293.8	80000	PTITNDVSI	43266.7	20000	TITNDGVSI	47375.1	85000	PTITNGVSI	47198.6	75000	TITNDGVSI	51165	0
	46	TITNDGVSIA	1	CAA52630.1	44744	70000	TITNDGVSI	48437.1	80000	TITNDGVSI	39538.2	80000	TITNDGVSI	43682.1	21000	TITNDGVSI	46639.2	75000	ITNDGVSIA	47533.8	80000	TITNDGVSI	53221	0
	47	ITNDGVSIAK	1	CAA52630.1	45985.8	80000	TNDGVSIAK	49246.2	99000	ITNDGVSIA	38722.3	75000	ITNGVSIAK	48897.4	80000	ITNGVSIAK	19134	3500	ITNGVSIAK	48582	99000	TNDGVSIAK	17429	0
	48	TNDGVSIAKE	1	CAA52630.1	46597.8	90000	TNDGVSIAK	49174.3	99000	TDGVSIAKE	40467.4	90000	TNDGVSIAK	49071.2	90000	TNDGVSIAK	32669	13000	TNDGVSIAK	48515.8	99000	NDGVSIAKE	45992	0
	49	NDGVSIAKEI	1	CAA52630.1	47449	99000	NGVSIAKEI	48318.8	80000	NDGVSIAKI	39046.3	75000	NGVSIAKEI	48337.7	60000	DGVSIAKEI	46899.8	80000	NDGVSIAKE	47630.1	85000	NDGVSIAEI	78058	0
	50	DGVSIAKEIE	1	CAA52630.1	47779.2	99000	DGVSIAKEI	48815.4	90000	DGVSIAKEI	39940.2	85000	DGVSIAKEI	48586.2	70000	DGVSIAKEI	47876	95000	GVSIAKEIE	48444.5	99000	GVSIAKEIE	88378	0
	51	GVSIAKEIEL	1	CAA52630.1	43521.2	60000	VSIAKEIEL	37946.7	20000	GVIAKEIEL	28861.5	17000	VSIAKEIEL	45540.2	29000	GVSAKEIEL	46720	75000	VSIAKEIEL	44272.6	43000	GVSIAKEIL	30525	0
	52	VSIAKEIELE	1	CAA52630.1	43826.5	60000	VSIAKEIEL	40340.6	25000	VSIAKEIEL	29305.5	18000	VSIAKEIEL	48298.5	60000	VSIAKEIEL	41787.5	35000	VSIAKIELE	46865.8	70000	VSIAKEIEL	34935	0
	53	SIAKEIELED	1	CAA52630.1	46167.7	85000	SAKEIELED	48714.1	90000	SIKEIELED	40590.6	95000	IAKEIELED	48722.6	70000	SIAEIELED	46326.9	70000	SIAKEIELE	48171.6	95000	SIAKEIELE	82759	0
	54	IAKEIELEDP	1	CAA52630.1	46588.7	90000	IAKEIELED	48925.4	95000	IAKEIELEP	40204.2	90000	IAKEIELEP	49380.7	99000	IAKEIELED	47801.5	95000	IAKEIELED	48052.4	90000	AKEIELEDP	93042	0
	55	AKEIELEDPY	1	CAA52630.1	28302.4	16000	AKIELEDPY	47650.1	65000	KEIELEDPY	33757.1	35000	KEIELEDPY	49296.3	99000	AKEELEDPY	46099.8	65000	AKIELEDPY	41971.1	30000	AEIELEDPY	36303	0
	56	KEIELEDPYE	1	CAA52630.1	34089.6	25000	KEIELEDPY	47589.3	65000	KEIELEDPY	34024	36000	KEIELEDPY	49311.8	99000	EIELEDPYE	46752.4	75000	KEIELEDPY	44787.6	47000	KEIELEDPY	46921	0
	57	EIELEDPYEK	1	CAA52630.1	44600	70000	IELEDPYEK	49057.9	99000	IELEDPYEK	41311.5	99000	IELEDPYEK	48854.5	75000	EILEDPYEK	41091.7	32000	EILEDPYEK	45180.4	50000	EELEDPYEK	60563	0
	58	IELEDPYEKI	1	CAA52630.1	41826	49000	IELEDPYEI	46882.6	55000	IELEPYEKI	38814.6	75000	IELEDPYEI	47182.3	41000	ELEDPYEKI	42772.4	40000	IELEDPYEK	37520.1	17000	IELEPYEKI	37468	0
	59	ELEDPYEKIG	1	CAA52630.1	46528.8	90000	ELEDPYEKI	47578.5	65000	ELEDPYEKI	40373.3	90000	ELEDPYEKI	47165.9	41000	ELEDPYEKI	48908	99000	ELEDPYEKI	44325.8	44000	ELEDPYEKI	63274	0
	60	LEDPYEKIGA	1	CAA52630.1	48038.4	99000	LEDPYKIGA	49316.6	99000	LEPYEKIGA	40375.5	90000	LEDPYEIGA	49378.5	99000	LEDPYEKIG	48590.4	99000	LDPYEKIGA	47646.6	85000	LEPYEKIGA	94817	0
	61	EDPYEKIGAE	1	CAA52630.1	44001.8	65000	EDYEKIGAE	46321.8	50000	DPYEKIGAE	40038	85000	EDPEKIGAE	48670.4	70000	DPYEKIGAE	46750.3	75000	EDYEKIGAE	43906.2	41000	EPYEKIGAE	60509	0
	62	DPYEKIGAEL	1	CAA52630.1	38963.6	38000	DPYEKGAEL	30989.5	13000	DPYEKIAEL	34195.2	37000	DPYEKIGAL	28909.9	7000	DPYEIGAEL	46566.6	75000	DPYEKIGAE	34159.4	12000	DPYEKIGAL	16225	0
	63	PYEKIGAELV	1	CAA52630.1	45175	75000	PYEKIGAEL	46191.2	49000	PYEKIGAEL	36750.3	55000	PYEKIGAEL	45476.6	28000	PYEKIGAEL	48163.8	99000	PYEKIGAEL	44724.2	47000	PYEKIGAEL	50414	0
	64	YEKIGAELVK	1	CAA52630.1	43187.2	60000	YKIGAELVK	47684.7	65000	YEKIGAELV	39866.4	85000	YEKIGAELV	49310.7	99000	YEKGAELVK	37853.2	22000	YKIGAELVK	45679.8	55000	YEKIGAELV	51041	0
	65	EKIGAELVKE	1	CAA52630.1	45479.1	75000	EKIGAELVK	49006.5	95000	KIGAELVKE	41087.2	99000	KIGAELVKE	49214.8	95000	EKIGALVKE	40059.6	28000	EKIGAELVK	48042.5	90000	EKIGAELVK	65709	0
	66	KIGAELVKEV	1	CAA52630.1	45820.4	80000	KIAELVKEV	47850.1	70000	KIAELVKEV	31459.1	25000	IGAELVKEV	47829.4	49000	KIAELVKEV	46594.3	75000	KIGAELVKE	48531	99000	IGAELVKEV	54236	0
	67	IGAELVKEVA	1	CAA52630.1	47119	95000	IGAELVKEV	48983.1	95000	IGAELVKEV	32904.9	31000	IGAELVKEV	48873.6	80000	IGAELVKEV	48337.1	99000	IGAELVKEV	48383.2	99000	GAELVKEVA	69757	0
	68	GAELVKEVAK	1	CAA52630.1	46854.1	90000	AELVKEVAK	48219.6	75000	AELVKEVAK	40886.8	95000	GALVKEVAK	49297.4	99000	AELVKEVAK	35958.9	18000	GALVKEVAK	45558.4	55000	AELVKEVAK	50501	0
	69	AELVKEVAKK	1	CAA52630.1	46525.3	90000	AELKEVAKK	47809.7	70000	AELVKVAKK	41260.1	99000	AELVKEVAK	48501.1	65000	ELVKEVAKK	35099.8	16000	AELVKVAKK	45607.2	55000	AELVKEVAK	45605	0
	70	ELVKEVAKKT	1	CAA52630.1	46645.8	90000	ELVEVAKKT	48588.8	85000	ELKEVAKKT	40641.1	95000	LVKEVAKKT	47951.7	55000	ELVEVAKKT	41896.7	35000	ELVKEVAKK	47587.3	80000	ELVKEVAKT	64756	0
	71	LVKEVAKKTD	1	CAA52630.1	46519.2	90000	LVKEVAKKT	48725.2	90000	LVKEVAKKT	40772.8	95000	LVKEVAKKT	49119	90000	LVKEVAKKT	48337.7	99000	LVKEVAKKT	48548.9	99000	VKEVAKKTD	93660	0
	72	VKEVAKKTDD	1	CAA52630.1	46150.3	85000	VKVAKKTDD	48413.6	80000	KEVAKKTDD	41895.3	99000	KEVAKKTDD	49393	99000	VKEVAKKTD	48554.7	99000	VKVAKKTDD	46178.7	60000	KEVAKKTDD	84229	0
	73	KEVAKKTDDV	1	CAA52630.1	43837.9	60000	KEVAKKTDV	44037.5	36000	KVAKKTDDV	39038.7	75000	KVAKKTDDV	48860.9	80000	EVAKKTDDV	48544.7	99000	KVAKKTDDV	41980.2	30000	KEAKKTDDV	52765	0
	74	EVAKKTDDVA	1	CAA52630.1	47675.4	99000	EVAKKTDDV	46893.2	55000	EVAKKTDDV	40010.7	85000	EVAKKTDDV	48879.9	80000	EVAKKTDDV	48491.2	99000	VAKKTDDVA	46554.5	65000	EVAKKTDDV	76890	0
	75	VAKKTDDVAG	1	CAA52630.1	47029.4	95000	AKKTDDVAG	48603.6	85000	VAKKTDDVA	41112.6	99000	VAKKTDVAG	49252	99000	AKKTDDVAG	48098.2	99000	VAKKTDVAG	47878.1	90000	AKKTDDVAG	94184	0
	76	AKKTDDVAGD	1	CAA52630.1	46061	80000	KKTDDVAGD	49164.2	99000	AKKTDDVAG	41995.1	99000	AKKTDDVAG	49251.5	99000	AKKTDDVAG	47540	90000	AKKDDVAGD	47871.3	90000	AKKTDDVAG	92272	0
	77	KKTDDVAGDG	1	CAA52630.1	44869.6	70000	KKTDVAGDG	49069.1	99000	KKTDDVADG	41398.7	99000	KTDDVAGDG	49352.3	99000	KKTDVAGDG	47826.8	95000	KKTDDVAGD	48573.6	99000	KKTDDAGDG	92002	0
	78	KTDDVAGDGT	1	CAA52630.1	47646.6	99000	KTDDVAGDT	49114.8	99000	KTDDVAGGT	40910.7	95000	KTDDVAGDG	49411.1	99000	KTDDVAGDG	47067	80000	KTDDAGDGT	48585.2	99000	TDDVAGDGT	94592	0
	79	TDDVAGDGTT	1	CAA52630.1	47791.6	99000	TDVAGDGTT	48911.6	95000	TDVAGDGTT	42133.5	99000	TDVAGDGTT	49122.7	90000	DDVAGDGTT	48337.7	99000	TDDVAGDGT	47763.7	85000	DDVAGDGTT	94184	0
	80	DDVAGDGTTT	1	CAA52630.1	47498.3	99000	DVAGDGTTT	48987.9	95000	DDVAGDGTT	41695.9	99000	DVAGDGTTT	45164.3	27000	DVAGDGTTT	47888.4	95000	DVAGDGTTT	47546.1	80000	DVAGDGTTT	66085	0
	81	DVAGDGTTTA	1	CAA52630.1	46870.9	90000	VAGDGTTTA	49183.4	99000	VAGDGTTTA	41381.3	99000	VAGDGTTTA	45420.1	28000	DVAGDGTTT	47319.8	85000	VAGDGTTTA	47885.8	90000	DVAGDGTTT	66738	0
	82	VAGDGTTTAT	1	CAA52630.1	45923.1	80000	AGDGTTTAT	49239.3	99000	VAGDGTTTT	40285.2	90000	VAGGTTTAT	49101.5	90000	AGDGTTTAT	45972.3	65000	VAGGTTTAT	48514.2	99000	VAGGTTTAT	85338	0
	83	AGDGTTTATV	1	CAA52630.1	46219.2	85000	AGGTTTATV	48950.8	95000	ADGTTTATV	39531.3	80000	AGDGTTTAV	48938.7	80000	GDGTTTATV	46717.5	75000	AGDGTTTAT	47219	75000	GDGTTTATV	81127	0
	84	GDGTTTATVL	1	CAA52630.1	44822.5	70000	GGTTTATVL	47686.3	65000	GDGTTTAVL	38246.8	70000	GDGTTTATL	44321.9	23000	DGTTTATVL	47894.6	95000	GDGTTTATV	43225.6	37000	GDTTTATVL	48005	0
	85	DGTTTATVLA	1	CAA52630.1	46085.4	85000	DGTTTATVL	48511.6	80000	DGTTTATVL	39495.8	80000	DGTTTATVL	44345.4	24000	DGTTTATVL	46509.2	70000	GTTTATVLA	46938.4	70000	DGTTTATVL	56073	0
	86	GTTTATVLAQ	1	CAA52630.1	45647.2	80000	GTTTATLAQ	49250.5	99000	TTTATVLAQ	39653	85000	TTTATVLAQ	49031.4	85000	GTTTATVAQ	32105.2	12000	TTTATVLAQ	48405.7	99000	GTTTATLAQ	42991	0
	87	TTTATVLAQA	1	CAA52630.1	45921.1	80000	TTTATVLAQ	48924.9	95000	TTTATVAQA	38147.2	70000	TTATVLAQA	48931.2	80000	TTATVLAQA	33095.9	13000	TTTATVLAQ	48593.1	99000	TTTATVLAQ	43848	0
	88	TTATVLAQAL	1	CAA52630.1	43121.4	60000	TTATVAQAL	45344	43000	TTATVLAQL	18348.7	3500	TTATVLAAL	37594.9	12000	TTATVLAAL	44425.6	50000	TTATVLAQA	45753.5	60000	TTATVLAAL	13464	0
	89	TATVLAQALV	1	CAA52630.1	44458.4	65000	TATVLAQAL	46851.6	55000	TATVLAQAL	29255.7	18000	TATVLAQAL	47226.2	41000	TATVLAQAL	46390.1	70000	ATVLAQALV	46291.8	65000	TATVLAQAL	41905	0
	90	ATVLAQALVR	1	CAA52630.1	46019.1	80000	ATLAQALVR	48358.6	80000	ATVLAQALV	39101.7	75000	ATVLAQALV	49106.2	90000	TVLAQALVR	31213.6	11000	ATLAQALVR	47603.2	85000	ATVLAQALV	39443	0
	91	TVLAQALVRE	1	CAA52630.1	46210.2	85000	TVLAQALVR	48855.6	95000	TVLAQALVR	40614.3	95000	VLAQALVRE	47345.9	43000	TLAQALVRE	38827.2	24000	TVLQALVRE	48214.9	95000	TVLAQALVR	55419	0
	92	VLAQALVREG	1	CAA52630.1	46703.8	90000	VLAQALVRE	48721	90000	VLAQALVRE	38084.5	65000	LAQALVREG	46586.2	35000	VLAQALVEG	45726.3	65000	VLAQALVRE	48575.2	99000	VLAQALVRE	65457	0
	93	LAQALVREGL	1	CAA52630.1	32861.1	23000	AQALVREGL	26565.9	10000	AQALVREGL	24474.6	8500	LAQALVREL	47739.9	48000	LAQALVREL	48230.6	99000	AQALVREGL	31889.2	10000	AQALVREGL	15304	0
	94	AQALVREGLR	1	CAA52630.1	32703	22000	AQALVREGL	27018.1	10000	AQALVREGL	35640.1	46000	AQALVREGL	47940.8	55000	AQALVREGL	44156.8	48000	AALVREGLR	31822	9500	AQALVREGL	19263	0
	95	QALVREGLRN	1	CAA52630.1	46887.1	90000	ALVREGLRN	48442.4	80000	QALVREGLR	41184.3	99000	QALVREGLR	48991.1	85000	ALVREGLRN	44646.8	55000	QALVRGLRN	47180.2	75000	ALVREGLRN	77930	0
	96	ALVREGLRNV	1	CAA52630.1	43629.6	60000	ALREGLRNV	46391.1	50000	ALREGLRNV	39384.9	80000	ALREGLRNV	46982.6	39000	ALVREGLNV	47098.6	80000	ALVREGLRN	44580.7	46000	ALVREGLNV	55022	0
	97	LVREGLRNVA	1	CAA52630.1	46312.3	85000	LVREGLRNV	47090	60000	LVREGLRNV	38866.3	75000	LVRELRNVA	49000.6	85000	LVREGLRNV	48143.5	99000	LVREGLRNV	48495.3	99000	LVREGLNVA	81376	0
	98	VREGLRNVAA	1	CAA52630.1	46470.4	85000	VREGRNVAA	48095.6	75000	REGLRNVAA	38186.9	70000	VREGLNVAA	49182.3	95000	VREGLNVAA	47493.2	90000	REGLRNVAA	44626.5	46000	REGLRNVAA	72499	0
	99	REGLRNVAAG	1	CAA52630.1	46508.7	90000	RELRNVAAG	47501.9	65000	RELRNVAAG	38706.8	75000	REGLRNVAA	49207.8	95000	EGLRNVAAG	46182.7	70000	RGLRNVAAG	44454	45000	REGLRNVAA	69074	0
	100	EGLRNVAAGA	1	CAA52630.1	46361	85000	GLRNVAAGA	48053.5	70000	GLRNVAAGA	39611.4	85000	EGLRNVAAA	48395.7	60000	GLRNVAAGA	47006	80000	EGLRNVAAG	46832.8	70000	GLRNVAAGA	73830	0
	101	GLRNVAAGAN	1	CAA52630.1	44379.1	65000	GLRNVAAAN	47418.2	65000	GLRNVAAGA	41024.6	95000	GLRNVAAGA	48090.9	55000	GLRNVAAAN	47934.6	95000	GLRNVAAGN	46896.2	70000	GLRVAAGAN	71183	0
	102	LRNVAAGANP	1	CAA52630.1	46721	90000	RNVAAGANP	48831.3	90000	RNVAAGANP	41610.2	99000	RNVAAGANP	49263.8	99000	LRVAAGANP	45102.7	55000	RNVAAGANP	48385.8	99000	LRNVAAGAP	84857	0
	103	RNVAAGANPL	1	CAA52630.1	34853.4	27000	RNVAAGAPL	34228.2	16000	RVAAGANPL	29410	18000	RNAAGANPL	22702.2	5500	NVAAGANPL	44610.1	55000	RNVAAGAPL	42688.3	34000	RNVAAGNPL	15605	0
	104	NVAAGANPLG	1	CAA52630.1	44436.7	65000	NVAAGANPL	45571.2	44000	NVAAGANPL	33881.5	35000	NVAAGANPL	23713.7	5500	NVAAGANPL	47688.8	90000	VAAGANPLG	43986.1	41000	NVAAGANPL	21127	0
	105	VAAGANPLGL	1	CAA52630.1	41211.9	46000	VAAGANPLL	47201.7	60000	VAAGANPLL	33445.5	33000	VAAGANPLL	40466.5	15000	VAAGANPLL	46708.4	75000	VAAGANLGL	45105.2	50000	AAGANPLGL	35564	0
	106	AAGANPLGLK	1	CAA52630.1	44535.4	70000	AAGANPLGL	47866.1	70000	AAGANPLGL	36524	55000	AAGANPLGL	48738.9	75000	AAGANPLGL	36036.8	18000	AAGANPLGK	45208.8	55000	AAGANPLGL	44835	0
	107	AGANPLGLKR	1	CAA52630.1	45809	80000	AGANPGLKR	49064.3	99000	AANPLGLKR	40034.5	85000	GANPLGLKR	49124.9	90000	AGAPLGLKR	37738.3	21000	AGANPLGLK	47412.6	80000	AGANPLGLK	56820	0
	108	GANPLGLKRG	1	CAA52630.1	46752.9	90000	GANPLGLKR	49179.6	99000	GANPLGLKR	40268.7	90000	GANPLGLKR	49310.2	99000	GANPLGLKR	43306.5	43000	GANPLGLKR	48418.3	99000	GANPLGLKR	79175	0
	109	ANPLGLKRGI	1	CAA52630.1	46777.2	90000	ANLGLKRGI	48803.8	90000	APLGLKRGI	34030.6	36000	ANPGLKRGI	48765.8	75000	NPLGLKRGI	47620.8	90000	ANLGLKRGI	47619.2	85000	ANLGLKRGI	69598	0
	110	NPLGLKRGIE	1	CAA52630.1	47905	99000	NPLGLKRGI	47520.4	65000	PLGLKRGIE	38694.7	75000	NPLGLKRGI	48700.4	70000	NPLGLKRGI	47491.6	90000	NPLGLKRGE	48307.3	95000	NPLGLKRGI	80276	0
	111	PLGLKRGIEK	1	CAA52630.1	46020.1	80000	PLLKRGIEK	47478.8	65000	PLGLKRGIE	41290	99000	LGLKRGIEK	48149.7	55000	PLLKRGIEK	27172	7500	LGLKRGIEK	48431.4	99000	PLGLKRGIE	30060	0
	112	LGLKRGIEKA	1	CAA52630.1	46842.5	90000	LGLKRGIEK	48076.4	75000	GLKRGIEKA	40983.4	95000	GLKRGIEKA	48759	75000	GLKRGIEKA	27871.5	8000	LGLKRGIEK	47419.7	80000	GLKRGIEKA	32292	0
	113	GLKRGIEKAV	1	CAA52630.1	43916.2	65000	GKRGIEKAV	46435.3	55000	GLKRGIEKV	36169.6	50000	LKRGIEKAV	45322.4	27000	GLRGIEKAV	48096.1	99000	GLKRGIEKA	44878.3	48000	GLKRGIEAV	49367	0
	114	LKRGIEKAVE	1	CAA52630.1	43570.2	60000	LKRGIKAVE	47893.1	70000	LKRGIEKAV	36577.7	55000	LKRGIEKAV	49034.6	85000	LKRGIEKAV	47570.3	90000	LKRGIKAVE	48034.8	90000	LKRIEKAVE	72184	0
	115	KRGIEKAVEK	1	CAA52630.1	40281.7	42000	KRIEKAVEK	46067.5	48000	RGIEKAVEK	40887.7	95000	RGIEKAVEK	49358.8	99000	KRGEKAVEK	29739.6	9500	RGIEKAVEK	48407.3	99000	KRGIEKAVE	33216	0
	116	RGIEKAVEKV	1	CAA52630.1	44053.2	65000	RGIEKAVEV	43286.4	33000	RGIEKVEKV	38244.8	70000	RGIEKAVEV	48718.9	70000	GIEKAVEKV	30292	10000	RGIEKAVEK	48190.4	95000	GIEKAVEKV	32470	0
	117	GIEKAVEKVT	1	CAA52630.1	47522.4	99000	IEKAVEKVT	48285.4	75000	GIEKAVEKV	40438.9	90000	IEKAVEKVT	48738.4	75000	GIEKAVEKV	48330.3	99000	GIEKAVEKT	45796.1	60000	GEKAVEKVT	80379	0
	118	IEKAVEKVTE	1	CAA52630.1	46682.1	90000	IEKAVKVTE	48692	85000	IEKAVEKVT	40561.2	95000	IEKAVEKVT	49176.4	95000	IEKAVEVTE	48255.1	99000	IKAVEKVTE	44958	49000	IEKVEKVTE	80604	0
	119	EKAVEKVTET	1	CAA52630.1	42965.4	55000	KAVEKVTET	47579.1	65000	KAVEKVTET	39349.1	80000	KAVEKVTET	49019.2	85000	EKAEKVTET	46991.7	80000	KAVEKVTET	46482	65000	EKAVEKVTE	69999	0
	120	KAVEKVTETL	1	CAA52630.1	30303.8	19000	KAVEKVTTL	29467	12000	KAVEKVTTL	28758	17000	KAVEKVTTL	44746	25000	AVEKVTETL	46933.3	80000	KAVEKVTET	42323.6	32000	AVEKVTETL	21541	0
	121	AVEKVTETLL	1	CAA52630.1	44100.9	65000	AVEKVTETL	44345.9	37000	AVEKVTETL	35104.3	42000	VEKVTETLL	45171.1	27000	AVEKVTETL	48107.6	99000	AVEKVTTLL	29047.9	7500	AEKVTETLL	24322	0
	122	VEKVTETLLK	1	CAA52630.1	46120.3	85000	VKVTETLLK	45836.2	46000	VEKVTETLL	37964.4	65000	VEKVTETLL	48602	70000	VEKVTETLL	40644.7	30000	VKVTETLLK	34680	13000	VEKVTETLL	34596	0
	123	EKVTETLLKS	1	CAA52630.1	45442.2	75000	EKTETLLKS	49012.3	95000	KVTETLLKS	41357.1	99000	KVTETLLKS	49253.1	99000	EVTETLLKS	43082.7	41000	EKVTETLLK	47927.3	90000	EKVTETLLK	75412	0
	124	KVTETLLKSA	1	CAA52630.1	45690.7	80000	KVTETLLSA	48953	95000	KVTETLLKS	38588.9	70000	KTETLLKSA	48994.8	85000	KVTETLKSA	46589.8	75000	KVTETLLKS	48872.5	99000	KVTETLLSA	82746	0
	125	VTETLLKSAK	1	CAA52630.1	46682.1	90000	TETLLKSAK	49262.7	99000	TETLLKSAK	37500.6	60000	VTETLLSAK	49299	99000	TETLLKSAK	30537.5	10000	VTTLLKSAK	46915.5	70000	TETLLKSAK	36976	0
	126	TETLLKSAKE	1	CAA52630.1	46471.4	85000	TETLLKSAK	48228.5	75000	TELLKSAKE	40257.3	90000	TETLLKSAK	49326.2	99000	TETLLSAKE	35277.9	16000	TETLLKSAK	46330.4	65000	TETLLKSAK	48311	0
	127	ETLLKSAKEV	1	CAA52630.1	44067.6	65000	TLLKSAKEV	47366.4	60000	ETLLKSAKV	38597.7	70000	ETLLKSAEV	39291.7	14000	TLLKSAKEV	40776.4	31000	ETLLKSAKE	47138.9	75000	ELLKSAKEV	36729	0
	128	TLLKSAKEVE	1	CAA52630.1	43915.2	65000	TLLKSAKEV	47638.8	65000	TLLKSAKEV	40424.9	90000	TLLKSAKEV	39971.3	15000	TLLKSAKEV	47376.7	85000	TLLKSAKEE	47629	85000	TLLKSAKEV	45428	0
	129	LLKSAKEVET	1	CAA52630.1	46503.6	90000	LLKSAKVET	45899.8	47000	LLKAKEVET	40607.3	95000	LKSAKEVET	48128.4	55000	LLSAKEVET	48600.4	99000	LKSAKEVET	48384.8	99000	LLKSAKEVE	73803	0
	130	LKSAKEVETK	1	CAA52630.1	46979	95000	LKSAKEVET	48646.7	85000	LKSAKEVET	40259.1	90000	KSAKEVETK	49244.1	99000	LKSAKEVET	34667.6	15000	KSAKEVETK	48306.8	95000	LKAKEVETK	49712	0
	131	KSAKEVETKD	1	CAA52630.1	46485	85000	SAKEVETKD	48793.2	90000	KAKEVETKD	39587.8	85000	KSAEVETKD	49189.7	95000	SAKEVETKD	35005.3	16000	KSAKEVETK	48537.3	99000	KSAKEVETK	50948	0
	132	SAKEVETKDQ	1	CAA52630.1	43969.9	65000	SAKEVTKDQ	48939.2	95000	SAKEVETKQ	40400.4	90000	SAKEVETKQ	49116.3	90000	SAKEVTKDQ	45684.7	60000	SAKEVETKQ	47915.9	90000	AKEVETKDQ	79040	0
	133	AKEVETKDQI	1	CAA52630.1	36159.4	30000	AKVETKDQI	40952.3	26000	KEVETKDQI	39692.5	85000	KEVETKDQI	49165.3	95000	AKVETKDQI	48104.5	99000	AKEVETKDQ	40874.4	26000	AEVETKDQI	42061	0
	134	KEVETKDQIA	1	CAA52630.1	40748.6	44000	KEVETKDQI	41268.1	27000	KEVETKDQI	39469.8	80000	KEVETKDQI	49223.8	95000	KEVETKDQI	48528.4	99000	KEVETKDQI	43793.3	40000	KEVETKDQI	50894	0
	135	EVETKDQIAA	1	CAA52630.1	46745.3	90000	VETKDQIAA	48854.5	95000	EVETKDQAA	40973.6	95000	EVETKQIAA	49148.3	95000	EVTKDQIAA	48355.5	99000	EVTKDQIAA	44989.2	49000	EETKDQIAA	81968	0
	136	VETKDQIAAT	1	CAA52630.1	46095.9	85000	VETDQIAAT	48606.2	85000	VEKDQIAAT	39666.7	85000	ETKDQIAAT	48817	75000	ETKDQIAAT	44971.6	55000	VTKDQIAAT	43629.2	39000	VEKDQIAAT	64900	0
	137	ETKDQIAATA	1	CAA52630.1	45806.5	80000	TKDQIAATA	48688.8	85000	ETKDQIAAT	39264.9	80000	ETKQIAATA	48858.2	75000	ETKDQIAAT	45542.6	60000	ETKDQIAAT	46688.7	70000	ETKDQIAAT	74028	0
	138	TKDQIAATAA	1	CAA52630.1	45008.2	70000	TKDQAATAA	49087.7	99000	KDQIAATAA	40354.1	90000	TKDQIAAAA	49222.8	95000	TKQIAATAA	47732.7	90000	TKDQIAAAA	47746.7	85000	TKQIAATAA	87083	0
	139	KDQIAATAAI	1	CAA52630.1	16204.4	6000	KQIAATAAI	25063.6	9000	KQIAATAAI	35326.9	44000	KQIAATAAI	44357	24000	DQIAATAAI	47126.7	80000	KDIAATAAI	37076.6	17000	DQIAATAAI	14510	0
	140	DQIAATAAIS	1	CAA52630.1	31033.5	20000	DQIAATAAI	40805.5	26000	DQIAATAAI	37892.2	65000	DQIAATAAI	44667.1	25000	DQIAATAAI	47132.3	80000	DQIAATAAI	37167.4	17000	DQIAATAAI	27885	0
	141	QIAATAAISA	1	CAA52630.1	46407.1	85000	IAATAAISA	48771.1	90000	QIAATAASA	40748.6	95000	IAATAAISA	48434	65000	QIAATAASA	47480.8	90000	QIAATAAIS	48347.6	99000	IAATAAISA	85716	0
	142	IAATAAISAG	1	CAA52630.1	45606.7	80000	AATAAISAG	49148.8	99000	AATAAISAG	39410	80000	IAAAAISAG	48782.2	75000	AATAAISAG	46435.8	70000	AATAAISAG	47928.3	90000	AATAAISAG	81266	0
	143	AATAAISAGD	1	CAA52630.1	45501.2	75000	AATAAISAG	48751	90000	ATAAISAGD	39797.8	85000	ATAAISAGD	48968.3	85000	AATAAISAG	42470.8	38000	ATAAISAGD	47936.1	90000	AATAAISAG	70257	0
	144	ATAAISAGDQ	1	CAA52630.1	46369	85000	ATAAISADQ	48688.3	85000	ATAAISAGQ	38343.8	70000	ATAAISADQ	48983.7	85000	ATAAISADQ	31295.8	11000	ATAAISAGQ	47168.5	75000	AAAISAGDQ	39006	0
	145	TAAISAGDQS	1	CAA52630.1	46634.1	90000	AAISAGDQS	48744.7	90000	AAISAGDQS	41765	99000	TAAISAGDQ	49238.7	99000	TAASAGDQS	46156.2	70000	AAISAGDQS	47797.8	85000	TAAISAGDQ	87624	0
	146	AAISAGDQSI	1	CAA52630.1	41625.5	48000	AAISAGQSI	45688.2	45000	AAISAGDQI	39708.8	85000	AAISADQSI	46749.8	37000	AISAGDQSI	46568.1	75000	AAISAGDQS	46072.9	60000	AAISAGDSI	53645	0
	147	AISAGDQSIG	1	CAA52630.1	46858.7	90000	AISAGDQSI	46296.8	50000	AISAGDQSI	38436	70000	AISAGDQSI	46925.2	38000	AISAGDQSI	45767.9	65000	ASAGDQSIG	47839.7	85000	AISAGDQSI	60691	0
	148	ISAGDQSIGD	1	CAA52630.1	47360.8	95000	SAGDQSIGD	49298.4	99000	SAGDQSIGD	39671	85000	ISAGDQSIG	48996.4	85000	SAGDQSIGD	42962.6	41000	ISAGQSIGD	48446.6	99000	ISAGQSIGD	76289	0
	149	SAGDQSIGDL	1	CAA52630.1	42815	55000	SAGDQSIDL	46978.5	60000	SAGQSIGDL	33949.4	36000	SADQSIGDL	44682.6	25000	SAGDQSIDL	46278.8	70000	SAGDQSIGD	40212.5	24000	AGDQSIGDL	37836	0
	150	AGDQSIGDLI	1	CAA52630.1	46350.4	85000	AGDQSIGDL	47434.6	65000	ADQSIGDLI	38399	70000	AGDQSIGDL	47834.6	50000	AGDQSIGDL	48196.7	99000	AGQSIGDLI	39163.5	21000	AGDQSIGDL	50355	0
	151	GDQSIGDLIA	1	CAA52630.1	46813.1	90000	GQSIGDLIA	47731.7	65000	GDQSIGDLI	40568.2	95000	GDQSIGDLI	49254.7	99000	GDQSIGDLI	48178.9	99000	GDQSIGLIA	44435.7	44000	GDQSIGDLI	75046	0
	152	DQSIGDLIAE	1	CAA52630.1	42471.3	55000	DQIGDLIAE	48212.8	75000	DQSIGDLIA	40254.7	90000	QSIGDLIAE	48395.2	60000	DQSGDLIAE	37258	20000	QSIGDLIAE	45968.4	60000	DQIGDLIAE	47634	0
	153	QSIGDLIAEA	1	CAA52630.1	46763	90000	QSIGDLIAE	48871.4	95000	SIGDLIAEA	37811.9	65000	QSIGLIAEA	48526.9	65000	SIGDLIAEA	37581.5	21000	QSIGDLIAE	48374.3	99000	QSIGDLIAE	54483	0
	154	SIGDLIAEAM	1	CAA52630.1	43979	65000	SIGDLIAAM	47635.2	65000	SIGDLIAEM	31786.9	26000	SIGDLIAAM	39579.2	14000	SIGDLIAAM	45493.4	60000	SIGDLIAAM	47149.1	75000	SIGDLIAAM	35158	0
	155	IGDLIAEAMD	1	CAA52630.1	47499.8	99000	IGDLIAEAM	48885.7	95000	IGDLIAEAM	38555.5	70000	IGDLIAEAM	49297.4	99000	IGDLIAEAM	47429.5	85000	IGLIAEAMD	48280.2	95000	IGDLIAEAM	89146	0
	156	GDLIAEAMDK	1	CAA52630.1	47079.2	95000	GLIAEAMDK	48856.1	95000	GLIAEAMDK	42022	99000	GLIAEAMDK	48194.6	60000	DLIAEAMDK	38502.6	23000	GDLIAEAMK	47672.8	85000	GLIAEAMDK	58217	0
	157	DLIAEAMDKV	1	CAA52630.1	46128.8	85000	DLIEAMDKV	48190.4	75000	LIAEAMDKV	38827.2	75000	LIAEAMDKV	34434	9500	DLAEAMDKV	44890.5	55000	DLIAEAMDK	46550.5	65000	DLIAEAMDK	33848	0
	158	LIAEAMDKVG	1	CAA52630.1	46642.7	90000	LIAEAMDKV	48258.8	75000	LIAEAMDKV	38890.7	75000	LIAEAMDKV	47856.8	50000	LIAEAMDKV	48060.7	95000	LIAEAMDKV	48165.9	95000	LIAEAMDKV	76113	0
	159	IAEAMDKVGN	1	CAA52630.1	47731.2	99000	AEAMDKVGN	49040.4	99000	AEAMDKVGN	40654.8	95000	IAEAMDKVG	49363	99000	IAEAMDKVG	47743	90000	IAAMDKVGN	45634.3	55000	AEAMDKVGN	85565	0
	160	AEAMDKVGNE	1	CAA52630.1	44297	65000	AEMDKVGNE	46872.9	55000	AEMDKVGNE	40885.5	95000	EAMDKVGNE	49212.6	95000	EAMDKVGNE	45820.9	65000	AAMDKVGNE	40764	26000	AEMDKVGNE	55317	0
	161	EAMDKVGNEG	1	CAA52630.1	43506.2	60000	AMDKVGNEG	48023.3	70000	EAMDKVGNE	40698.8	95000	EAMKVGNEG	48942.9	80000	EAMDVGNEG	46567.6	75000	EAMDKVGNE	47234.9	75000	EAMDKVGNE	74400	0
	162	AMDKVGNEGV	1	CAA52630.1	41876.3	49000	AMDKVGNEV	46675.5	55000	AMKVGNEGV	39139.3	80000	AMDKVNEGV	48116.9	55000	AMDKVGNEV	48139.9	99000	AMDKVGNGV	45557.9	55000	AMKVGNEGV	61504	0
	163	MDKVGNEGVI	1	CAA52630.1	43558.9	60000	MKVGNEGVI	46013.1	47000	MDKVGNGVI	38873	75000	MKVGNEGVI	48589.4	70000	DKVGNEGVI	48520	99000	MDKVGNEGV	44441	44000	MDKVGNGVI	60981	0
	164	DKVGNEGVIT	1	CAA52630.1	45973.8	80000	DKVGNEGVI	48669.3	85000	DKVGNEGVI	40192.5	90000	DKVGNEGVI	48549.4	65000	DKVGNEGVI	47949.1	95000	KVGNEGVIT	44987.2	49000	DKVGNEGVI	73444	0
	165	KVGNEGVITV	1	CAA52630.1	44049	65000	KVNEGVITV	47368.4	60000	KVNEGVITV	38197.6	70000	KGNEGVITV	48393.7	60000	KVGNEGVTV	47827.9	95000	KVGNEGVIT	48147.7	95000	KVGNEGITV	71381	0
	166	VGNEGVITVE	1	CAA52630.1	46012.6	80000	VGNEGVITV	48727.8	90000	VGNEGVITV	39378.1	80000	VGNEGVITV	49017.1	85000	VGNEGVITV	45870.5	65000	VGNGVITVE	47701.2	85000	GNEGVITVE	79973	0
	167	GNEGVITVEE	1	CAA52630.1	47268.1	95000	GNEGVITVE	49098.3	99000	GEGVITVEE	40930.6	95000	GNEGITVEE	49026.1	85000	NEGVITVEE	46363	70000	GNEGVITVE	47589.3	80000	GNEGVITVE	86078	0
	168	NEGVITVEES	1	CAA52630.1	48139.9	99000	NEGVITVEE	49157.3	99000	NEGVITVEE	41509.5	99000	NEGVITVEE	49194	95000	NEGVITVEE	47976.1	95000	NEGVITVEE	47955.8	90000	NEGVITVEE	96051	0
	169	EGVITVEESN	1	CAA52630.1	48299	99000	GVITVEESN	49088.7	99000	GVITVEESN	42109.3	99000	GVITVEESN	49308	99000	GVITVEESN	48124.8	99000	EGVITVEES	48608.3	99000	EGVIVEESN	99000	0
	170	GVITVEESNT	1	CAA52630.1	48168.5	99000	GVITVESNT	48984.7	95000	GVITVEESN	41520.3	99000	GVITVESNT	49233.9	95000	GVITVEEST	47953.7	95000	GVITVESNT	48503.8	99000	GVIVEESNT	96959	0
	171	VITVEESNTF	1	CAA52630.1	41904.4	49000	ITVEESNTF	47942.9	70000	VIVEESNTF	36201.3	50000	ITVEESNTF	47138.4	40000	VITEESNTF	46360.5	70000	ITVEESNTF	45473.2	55000	ITVEESNTF	53494	0
	172	ITVEESNTFG	1	CAA52630.1	42026.1	50000	ITVEESNTF	48479.6	80000	ITVEESNTF	36358.3	55000	ITVEESNTF	48619.4	70000	ITVEESNTF	44969.2	55000	ITVESNTFG	45987.8	60000	ITVEESNTF	60111	0
	173	TVEESNTFGL	1	CAA52630.1	43685.9	60000	TVEESNTGL	47208.3	60000	VEESNTFGL	36041.9	49000	TVEESNTFL	41141.5	16000	TVEESNTFL	47416.6	85000	TVEESNTFG	33333.1	11000	VEESNTFGL	27408	0
	174	VEESNTFGLQ	1	CAA52630.1	45784.7	80000	VEESNTFGL	47527.6	65000	VEESNTFGL	38103.9	70000	VEESNTFGL	48473.3	65000	VEESNTFGL	47458.2	85000	VEESNTFGQ	34154.9	12000	VEESNTFGL	39305	0
	175	EESNTFGLQL	1	CAA52630.1	43126.5	60000	EESNTGLQL	44057.5	36000	EESNTFGQL	31440	25000	ESNTFGLQL	46030.6	31000	EESNTFGQL	46693.7	75000	ESNTFGLQL	19298.2	3000	EESNTFGLL	12949	0
	176	ESNTFGLQLE	1	CAA52630.1	46613.4	90000	ESNTFGLQL	48136.7	75000	ESNTFGLQL	31717.1	26000	ESNTFGLQL	47820.6	49000	ESNTFGLQL	44618.3	55000	ESNTFGLQE	44698.6	46000	ESNTFGLQL	48687	0
	177	SNTFGLQLEL	1	CAA52630.1	38550.1	36000	STFGLQLEL	46261.7	49000	STFGLQLEL	18168.5	3500	NTFGLQLEL	37409.8	12000	NTFGLQLEL	42987.7	41000	STFGLQLEL	46184.2	60000	SNFGLQLEL	13092	0
	178	NTFGLQLELT	1	CAA52630.1	41800.2	49000	NTFGLQLEL	47279.4	60000	NTFGLQLEL	19074.6	4000	NTFGLQLEL	37973	12000	NTFGLQLEL	44295.6	49000	NTFGLQLET	47051.3	75000	NTFGLQLEL	14846	0
	179	TFGLQLELTE	1	CAA52630.1	47553.3	99000	TFLQLELTE	49020.2	99000	FGLQLELTE	37851.2	65000	FGLQLELTE	49036.7	85000	TFLQLELTE	46837.4	75000	FGLQLELTE	48097.7	95000	TFGLQLELT	84257	0
	180	FGLQLELTEG	1	CAA52630.1	47648.1	99000	FGLQLELTE	48956.6	95000	FGLQLELTE	37730.6	65000	FGLQLELTE	48541	65000	GLQLELTEG	46915	80000	FGLQLELTE	47636.8	85000	GLQLELTEG	79301	0
	181	GLQLELTEGM	1	CAA52630.1	22344.9	10000	GQLELTEGM	41141.5	26000	LQLELTEGM	34824.4	41000	LQLELTEGM	42591.9	19000	GLQELTEGM	47799.4	95000	GQLELTEGM	36974	16000	GQLELTEGM	20797	0
	182	LQLELTEGMR	1	CAA52630.1	25694.6	13000	LQLELTEGM	40814.3	26000	LQLELTEGM	34954.6	42000	LQLELTEGM	48687.3	70000	LQLELTEGM	45303.3	60000	LQLELTEGR	43357.7	37000	LQLELTEGM	30430	0
	183	QLELTEGMRF	1	CAA52630.1	42072	50000	QLLTEGMRF	47048.7	60000	QLELTEGMF	39464.6	80000	QLELTEGMF	47131.7	40000	QLLTEGMRF	47541	90000	LELTEGMRF	40097.4	24000	LELTEGMRF	47265	0
	184	LELTEGMRFD	1	CAA52630.1	43242.9	60000	LELTEGMRF	48293.2	75000	LELTEGMRF	39836.2	85000	LELTEGMRF	48271.8	60000	ELTEGMRFD	47387.9	85000	LELEGMRFD	40694.4	25000	LELTEGMRF	54448	0
	185	ELTEGMRFDK	1	CAA52630.1	46124.8	85000	ELTEGRFDK	48711	90000	ELTEGRFDK	39040	75000	LTEGMRFDK	47586.8	46000	ELTEGMFDK	35426	17000	LTEGMRFDK	47079.8	75000	ELTEGMFDK	46117	0
	186	LTEGMRFDKG	1	CAA52630.1	47880.1	99000	LTEGMRFDK	48506.4	80000	TEGMRFDKG	39039.5	75000	LTEGMRFDK	49348.6	99000	LTEGMRFDK	35662.9	17000	LTEGMRFDK	45045.2	49000	TEGMRFDKG	47898	0
	187	TEGMRFDKGY	1	CAA52630.1	45271.9	75000	TEMRFDKGY	48266.6	75000	TEGMRFDKY	35850.9	47000	EGMRFDKGY	49106.2	90000	TEMRFDKGY	44140.1	48000	TGMRFDKGY	40238.2	24000	TEGMRFDGY	49361	0
	188	EGMRFDKGYI	1	CAA52630.1	40806.8	44000	GMRFDKGYI	34508.6	16000	GMRFDKGYI	30866.3	23000	EGMRFKGYI	48522.1	65000	EGMRFDKYI	45498.8	60000	EGMRFDKGY	33836	12000	GMRFDKGYI	24581	0
	189	GMRFDKGYIS	1	CAA52630.1	31090.9	20000	GMFDKGYIS	34755.9	16000	GMRFDKGYI	37944.7	65000	GMRFDKGYI	48613	70000	GMFDKGYIS	46532.8	70000	GMFDKGYIS	35395.7	14000	GMRFDKGYI	26329	0
	190	MRFDKGYISG	1	CAA52630.1	40052.7	41000	MRFDKGISG	48041	70000	MRFDKGYSG	41061.9	99000	MRFDKYISG	48845	75000	MRFDKGYSG	46860.2	75000	MRFDKGYIS	47581.6	80000	MRFKGYISG	68226	0
	191	RFDKGYISGY	1	CAA52630.1	43955.6	65000	RFDKGYISY	48618.8	85000	RDKGYISGY	34810.1	41000	FDKGYISGY	48750	75000	RFKGYISGY	41094.4	32000	RDKGYISGY	47651.7	85000	RFKGYISGY	55613	0
	192	FDKGYISGYF	1	CAA52630.1	42879.5	55000	FKGYISGYF	44696.1	39000	FDKYISGYF	27735.2	14000	FDKGYISYF	48684.6	70000	FDKGYISYF	42775.7	40000	FDKGYISGY	46131.8	60000	FDKGYIGYF	35046	0
	193	DKGYISGYFV	1	CAA52630.1	44528.6	70000	DKGYISGYF	47279.4	60000	KGYISGYFV	36423.7	55000	DKGYISGYF	47510.1	45000	DKYISGYFV	43914.3	46000	KGYISGYFV	42295.2	32000	DKYISGYFV	48253	0
	194	KGYISGYFVT	1	CAA52630.1	44527.2	70000	KGYISGYVT	46303.3	50000	KGYISGYFV	39712.7	85000	KGYISGYFV	48961.4	80000	KGYISGYFV	42671.6	39000	KGYISGYFT	44387.7	44000	GYISGYFVT	56117	0
	195	GYISGYFVTD	1	CAA52630.1	46906.9	90000	GYISGYFVT	48610.9	85000	GYISGYFVT	36761.4	55000	YISGYFVTD	47589.3	46000	YISGYFVTD	46463.9	70000	YISGYFVTD	44153.4	42000	GYISGYFVT	59470	0
	196	YISGYFVTDA	1	CAA52630.1	47297.3	95000	YISGYFVTD	48861.9	95000	YISGYFVTD	32178.6	28000	YSGYFVTDA	46979.5	39000	YISGYFVTD	46192.7	70000	YISGYFVTD	48366.4	99000	YISGYFVTA	56183	0
	197	ISGYFVTDAE	1	CAA52630.1	45426	75000	ISYFVTDAE	48582	85000	SGYFVTDAE	35411	44000	ISGYFVTAE	49192.4	95000	SGYFVTDAE	39318.9	26000	ISYFVTDAE	47558	80000	SGYFVTDAE	54888	0
	198	SGYFVTDAER	1	CAA52630.1	44455.9	65000	SGYFVTAER	47922.6	70000	SGYFVDAER	39794.4	85000	SGYFVTDAE	48970.9	85000	SYFVTDAER	34056	14000	SGYFVTAER	47136.9	75000	GYFVTDAER	43490	0
	199	GYFVTDAERQ	1	CAA52630.1	46987.6	95000	GYFVTDAER	48653	85000	GYFVTDAER	41383.5	99000	GYFVTDAER	49162.6	95000	GYFVTDAER	44112.4	48000	GYFVTDARQ	46778.1	70000	GYFVDAERQ	76886	0
	200	YFVTDAERQE	1	CAA52630.1	47189.9	95000	YVTDAERQE	48849.2	90000	FVTDAERQE	41109.5	99000	YVTDAERQE	49003.8	85000	YFTDAERQE	47381.3	85000	FVTDAERQE	48536.8	99000	YFVTDAERQ	91787	0
	201	FVTDAERQEA	1	CAA52630.1	46126.8	85000	FVTDARQEA	48804.3	90000	FVTDAERQE	38976.6	75000	FTDAERQEA	48912.2	80000	FVTDAEQEA	47520.4	90000	FVTDAERQE	49072.8	99000	FVTAERQEA	85811	0
	202	VTDAERQEAV	1	CAA52630.1	44623.6	70000	TDAERQEAV	47915.9	70000	TDAERQEAV	32524.4	29000	VTAERQEAV	49090.3	90000	TDAERQEAV	47263.5	85000	VTAERQEAV	47158.8	75000	TDAERQEAV	60445	0
	203	TDAERQEAVL	1	CAA52630.1	39865.9	41000	TDAERQAVL	40145.5	24000	TDAERQAVL	27428.4	14000	TDAERQEAL	44734.8	25000	TDAEQEAVL	48128.4	99000	TDAERQAVL	41852.7	30000	TDARQEAVL	27159	0
	204	DAERQEAVLE	1	CAA52630.1	46035.6	80000	AERQEAVLE	46171.2	49000	DAERQEAVL	33954.9	36000	DAERQEAVL	46084.4	32000	DAERQEAVL	47948.6	95000	AERQEAVLE	42440.5	32000	AERQEAVLE	44872	0
	205	AERQEAVLED	1	CAA52630.1	42485.1	55000	ARQEAVLED	48521.6	85000	AERQEAVLE	41348.6	99000	AERQEAVLE	49173.2	95000	ERQEAVLED	47754.9	90000	AERQEAVLE	43161.5	36000	AERQEAVLE	67067	0
	206	ERQEAVLEDP	1	CAA52630.1	44440.6	65000	RQEAVLEDP	46664.4	55000	RQEAVLEDP	40813	95000	RQEAVLEDP	49199.3	95000	ERQEAVLED	48273.4	99000	RQEAVLEDP	45851.6	60000	EQEAVLEDP	73722	0
	207	RQEAVLEDPF	1	CAA52630.1	21282.3	9500	RQEAVLEPF	21440.2	7500	RQAVLEDPF	25933.4	11000	RQAVLEDPF	49029.3	85000	RQEAVLEPF	47628.5	90000	RQEAVLEPF	39145.7	21000	QEAVLEDPF	15000	0
	208	QEAVLEDPFI	1	CAA52630.1	45753	80000	QEAVLEDPF	46694.2	55000	QEAVLEDPI	31685.2	26000	QEAVLEDPF	48928.1	80000	QEAVLDPFI	48509	99000	EAVLEDPFI	38697.6	20000	QEAVLEDPF	42330	0
	209	EAVLEDPFIL	1	CAA52630.1	39798.3	40000	AVLEDPFIL	45442.2	43000	AVLEDPFIL	34673.6	40000	EAVEDPFIL	45808.5	30000	AVLEDPFIL	47754.9	90000	AVLEDPFIL	34975.1	13000	EAVLEPFIL	30829	0
	210	AVLEDPFILL	1	CAA52630.1	36266	30000	AVLEPFILL	43764.4	35000	AVLEPFILL	35299.3	44000	AVLEDPFIL	36193.9	11000	ALEDPFILL	46834.4	75000	AVLEPFILL	34860.9	13000	ALEDPFILL	22574	0
	211	VLEDPFILLV	1	CAA52630.1	40990	45000	VLEDPFILL	45380.3	43000	VLEDPFILL	34413.1	38000	VLEDPFILL	37827.9	12000	VLEDPFILL	48294.3	99000	VLEDPFILL	40555.5	25000	VLEDPFILL	29236	0
	212	LEDPFILLVS	1	CAA52630.1	47739.9	99000	LEDPFILLV	48925.4	95000	LEDPFILLV	36850.6	55000	LEDPFILLV	49300	99000	LEDPFILLV	48334	99000	LDPFILLVS	45976.8	60000	LEDPFILLV	79283	0
	213	EDPFILLVSS	1	CAA52630.1	48288	99000	EDPFILLVS	49166.3	99000	EDPFILLVS	39650.4	85000	EDPFLLVSS	48975.7	85000	DPFILLVSS	47658.9	90000	EDPFILLVS	47840.2	85000	EPFILLVSS	90080	0
	214	DPFILLVSSK	1	CAA52630.1	48266.1	99000	DPFLLVSSK	49206.2	99000	PFILLVSSK	40357.6	90000	PFILLVSSK	48745.2	75000	DFILLVSSK	39462.1	26000	DPFILLSSK	48277.6	95000	DFILLVSSK	64079	0
	215	PFILLVSSKV	1	CAA52630.1	46967.3	95000	FILLVSSKV	46395.1	50000	FILLVSSKV	35432.9	45000	FILLVSSKV	48388.4	60000	FILLVSSKV	42794.6	40000	PFILLVSSK	47731.2	85000	PFILLVSSV	56508	0
	216	FILLVSSKVS	1	CAA52630.1	46830.3	90000	FILLVSSKV	46151.2	48000	FILLVSSKV	36002.1	48000	FILLVSSKV	47473.7	44000	FILLVSSKV	45492.4	60000	FILLVSSKV	48248.8	95000	ILLVSSKVS	58424	0
	217	ILLVSSKVST	1	CAA52630.1	46150.3	85000	ILLSSKVST	48546.8	85000	LLVSSKVST	41229.8	99000	ILLVSSVST	46187.7	32000	ILLVSSVST	47638.3	90000	ILLVSSVST	48102.4	95000	ILLVSSVST	69350	0
	218	LLVSSKVSTV	1	CAA52630.1	44684.1	70000	LLVSSKSTV	43606.1	34000	LLSSKVSTV	37699.6	65000	LVSSKVSTV	45933.6	31000	LLVSSVSTV	48313.6	99000	LVSSKVSTV	46605.9	65000	LLVSKVSTV	51359	0
	219	LVSSKVSTVK	1	CAA52630.1	46976.5	95000	LVSSKVSTV	46374.5	50000	LVSSKVSTV	38134.4	70000	LVSSKVSTV	48525.3	65000	LVSSKVSTV	20468.2	4000	VSSKVSTVK	47995.8	90000	LVSSKVSTV	18674	0
	220	VSSKVSTVKD	1	CAA52630.1	47179.2	95000	VSSKVSTVK	49062.7	99000	VSSKVSTVK	40513.8	90000	VSSKVSTVK	49232.4	95000	VSSKVSTVK	20934.3	4000	VSSKVSTVK	48638.8	99000	VSSKVSTVK	19844	0
	221	SSKVSTVKDL	1	CAA52630.1	33682.6	24000	SKVSTVKDL	46518.7	55000	SSKVSTVKL	34365.9	38000	SSVSTVKDL	46476.5	35000	SKVSTVKDL	44170.6	48000	SSKVSTVKD	43153.6	36000	SKVSTVKDL	36732	0
	222	SKVSTVKDLL	1	CAA52630.1	32894.9	23000	SKVSTVKDL	44620.8	39000	KVSTVKDLL	35854.4	47000	SKVSTVKDL	46309.8	33000	SKVSTVKDL	48250.9	99000	SVSTVKDLL	41417.6	28000	SKVSTVDLL	36033	0
	223	KVSTVKDLLP	1	CAA52630.1	46196.7	85000	KVSTVKDLL	44766.3	40000	KVSTVKDLL	37572.9	65000	KVSTVKDLL	48229.5	60000	KVSTVKDLL	45933.6	65000	VSTVKDLLP	47033.9	75000	KVSTVKDLL	61517	0
	224	VSTVKDLLPL	1	CAA52630.1	41349.1	47000	STVKDLLPL	40920	26000	VSTVKDLPL	27153.5	13000	STVKDLLPL	45772.8	30000	STVKDLLPL	43422.4	43000	STVKDLLPL	43296.2	37000	STVKDLLPL	27238	0
	225	STVKDLLPLL	1	CAA52630.1	41262.3	46000	STVKDLLPL	45711.9	45000	SVKDLLPLL	24431.5	8500	STVKLLPLL	42681.8	19000	TVKDLLPLL	43929	46000	STVKDLLPL	43320.6	37000	STVKDLLPL	22813	0
	226	TVKDLLPLLE	1	CAA52630.1	43777.2	60000	TVKDLLPLL	46368	50000	TVKDLLPLL	32168.8	28000	TVKDLLPLL	43669.8	21000	TVKDLLPLL	46840.5	75000	TVKDLLLLE	47173.1	75000	TVKDLLPLL	40909	0
	227	VKDLLPLLEK	1	CAA52630.1	45869	80000	VKLLPLLEK	49121.7	99000	KDLLPLLEK	40920	95000	VKDLLLLEK	49399.9	99000	VKLLPLLEK	33532.1	14000	KDLLPLLEK	48356.5	99000	VKLLPLLEK	48093	0
	228	KDLLPLLEKV	1	CAA52630.1	45993.7	80000	KLLPLLEKV	47077.7	60000	KLLPLLEKV	35694.9	46000	KLLPLLEKV	36714.9	11000	DLLPLLEKV	34091.1	15000	KDLLPLLEK	46960.7	70000	KDLLPLLEV	26934	0
	229	DLLPLLEKVI	1	CAA52630.1	47080.8	95000	DLLPLLKVI	46923.7	55000	LLPLLEKVI	33253.9	32000	LLPLLEKVI	27712.7	6500	DLLPLLKVI	48705.2	99000	DLLPLLEKV	46911	70000	DLLPLLEVI	25190	0
	230	LLPLLEKVIQ	1	CAA52630.1	47536.9	99000	LLLLEKVIQ	47562.6	65000	LLPLLEKVI	33578.9	34000	LLPLLEKVI	48972	85000	LLPLLEKVI	46945.5	80000	LPLLEKVIQ	48140.9	95000	LLPLLEKVI	66898	0
	231	LPLLEKVIQA	1	CAA52630.1	45417.1	75000	LLLEKVIQA	46276.8	49000	LLLEKVIQA	39935.4	85000	LLLEKVIQA	48100.8	55000	PLLEKVIQA	46783.7	75000	LPLLEKVIQ	48285.9	95000	PLLEKVIQA	68534	0
	232	PLLEKVIQAG	1	CAA52630.1	45161.3	75000	PLLEKVIQA	46358.4	50000	PLLEKVIQA	39529.6	80000	PLLEKVQAG	44026.6	22000	PLLEVIQAG	47314.7	85000	PLLEKVIQA	48041	90000	LLEKVIQAG	52556	0
	233	LLEKVIQAGK	1	CAA52630.1	47491.6	99000	LLEKVIQAK	48200.9	75000	LLKVIQAGK	40410.9	90000	LLEKVIQAG	47651.2	47000	LLEKVIQAG	39017.2	25000	LLEKVIAGK	47715.2	85000	LEKVIQAGK	55769	0
	234	LEKVIQAGKP	1	CAA52630.1	47909.2	99000	EKVIQAGKP	48355.5	80000	LEKVQAGKP	41240.5	99000	LEKVIQAKP	49419.7	99000	EKVIQAGKP	41411.7	33000	LEKVIQAGK	46086.4	60000	LEKIQAGKP	66835	0
	235	EKVIQAGKPL	1	CAA52630.1	28085.8	16000	EKIQAGKPL	40069.6	24000	KVIQAGKPL	32989.4	31000	KVIQAGKPL	37298.7	12000	EVIQAGKPL	46334.9	70000	KVIQAGKPL	26737.2	6000	EKVIQAGPL	14973	0
	236	KVIQAGKPLL	1	CAA52630.1	32629.1	22000	KVIQAGKPL	38203.4	21000	KVIAGKPLL	33766.6	35000	KVIQAGKPL	40523.9	15000	KVIQAGKPL	46418.2	70000	KVIQAGKPL	45177.5	50000	KVIQAGKPL	26954	0
	237	VIQAGKPLLI	1	CAA52630.1	28621.4	16000	IQAGKPLLI	29172	12000	IQAGKPLLI	34775.4	40000	IQAGKPLLI	46750.3	37000	VIQAGKPLL	48024.4	95000	VIAGKPLLI	37557.9	17000	IQAGKPLLI	22454	0
	238	IQAGKPLLII	1	CAA52630.1	27418.6	15000	IQAGKPLLI	30098.3	12000	IQAGKPLLI	34279.7	38000	IQAGKLLII	48708.9	70000	IQAGPLLII	47851.1	95000	IQAGPLLII	35135.5	14000	IQAKPLLII	22014	0
	239	QAGKPLLIIA	1	CAA52630.1	46483.5	85000	QAGKPLLII	48279.7	75000	QAGKPLLII	37444.7	60000	QAGPLLIIA	49210.5	95000	QAGKPLLII	47848	95000	QAGKPLLII	46569.6	65000	QAGKPLLII	76724	0
	240	AGKPLLIIAE	1	CAA52630.1	46036.1	80000	AKPLLIIAE	49134.9	99000	AGKPLIIAE	38254.3	70000	GKPLLIIAE	49034.6	85000	AGKPLIIAE	46065.9	65000	AGKLLIIAE	47318.3	80000	GKPLLIIAE	78394	0
	241	GKPLLIIAED	1	CAA52630.1	46235.7	85000	GKLLIIAED	48608.3	85000	KPLLIIAED	38871.4	75000	GKPLLIIAE	49281.9	99000	GKLLIIAED	46608.4	75000	KPLLIIAED	47496.8	80000	GKPLLIIAE	82421	0
	242	KPLLIIAEDV	1	CAA52630.1	46979.5	95000	KLLIIAEDV	47181.3	60000	KLLIIAEDV	39166.4	80000	KPLLIIAEV	48416.2	65000	PLLIIAEDV	46766.5	75000	KPLLIIAED	47954.3	90000	PLLIIAEDV	75451	0
	243	PLLIIAEDVE	1	CAA52630.1	47951.2	99000	PLLIIAEDV	47858.9	70000	PLLIIAEDV	40428	90000	PLLIIAEDV	48373.2	60000	PLLIIAEDV	47971.4	95000	PLLIIAEVE	48024.4	90000	PLLIIAEDV	81299	0
	244	LLIIAEDVEG	1	CAA52630.1	48213.9	99000	LLIIAEDVE	48458.1	80000	LLIIAEDVE	41664.3	99000	LLIAEDVEG	48753.7	75000	LLIAEDVEG	48162.3	99000	LIIAEDVEG	48445.5	99000	LLIIAEDVE	90583	0
	245	LIIAEDVEGE	1	CAA52630.1	48173.2	99000	IIAEDVEGE	48869.3	95000	LIIAEDVEG	40740.6	95000	IIAEDVEGE	49230.2	95000	IIAEDVEGE	46520.7	70000	LIIAEDVGE	48605.2	99000	IIAEDVEGE	90817	0
	246	IIAEDVEGEA	1	CAA52630.1	47639.3	99000	IIAEVEGEA	48889.9	95000	IIAEVEGEA	39557.8	80000	IIAEVEGEA	48881.5	80000	IIADVEGEA	47235.9	85000	IIAEDVEGE	48538.4	99000	IIAEDVGEA	88898	0
	247	IAEDVEGEAL	1	CAA52630.1	44014.7	65000	IAEDVGEAL	47342.3	60000	IAEDVEGEL	33143.2	32000	IAEDVEGAL	47276.8	42000	IAEDVGEAL	48266.6	99000	IAEDVGEAL	25082.1	5500	AEDVEGEAL	21503	0
	248	AEDVEGEALS	1	CAA52630.1	46034.5	80000	AEVEGEALS	47911.7	70000	AEDVEGEAL	39372.1	80000	AEDVEGEAL	48593.1	70000	AEDVEGEAL	47964.1	95000	ADVEGEALS	24921.9	5500	AEDVEGEAL	24399	0
	249	EDVEGEALST	1	CAA52630.1	47164.4	95000	EDVEGALST	49102	99000	EDVEGEALS	41561.2	99000	EDVEGEALS	48671.5	70000	DVEGEALST	48262.4	99000	EDVGEALST	47458.2	80000	EDVEEALST	88738	0
	250	DVEGEALSTL	1	CAA52630.1	40134.7	42000	VEGEALSTL	47032.4	60000	VEGEALSTL	33888.8	35000	VEGEALSTL	18959.2	4500	DVGEALSTL	48210.2	99000	DVEGALSTL	31513.9	9500	VEGEALSTL	14755	0
	251	VEGEALSTLV	1	CAA52630.1	40101.3	42000	VEGEALSTL	47113.9	60000	VEGEALSTL	34009.3	36000	VEGEALSTL	44515.6	24000	VEGEALSTL	48280.7	99000	VGEALSTLV	32408.5	11000	VEGEALSTL	28445	0
	252	EGEALSTLVV	1	CAA52630.1	45838.7	80000	GEALSTLVV	48515.8	80000	GEALSTLVV	37360.5	60000	EGEALSTLV	49180.2	95000	EGEALSTLV	48159.7	99000	EGALSTLVV	36158.7	15000	GEALSTLVV	46526	0
	253	GEALSTLVVN	1	CAA52630.1	45777.8	80000	GEALSTLVV	48444	80000	GEALSTLVV	40397.4	90000	GEALSTLVV	49148.3	95000	GEALSTLVV	46513.2	70000	GALSTLVVN	36743.1	16000	GEALSTLVV	48613	0
	254	EALSTLVVNK	1	CAA52630.1	47165.9	95000	ALSTLVVNK	49063.8	99000	ALSTLVVNK	39833.2	85000	EALSLVVNK	48085.2	55000	ALSTLVVNK	35142.3	16000	EALSTLVVK	48445	99000	ALSTLVVNK	48711	0
	255	ALSTLVVNKI	1	CAA52630.1	45971.8	80000	ALTLVVNKI	46337.9	50000	ALTLVVNKI	34196.7	37000	ALSTLVVKI	45055.9	26000	ALSTLVVNI	42133.9	36000	ALSTLVVNK	45739.7	60000	ALTLVVNKI	42125	0
	256	LSTLVVNKIR	1	CAA52630.1	47554.9	99000	STLVVNKIR	48300.6	75000	LSTLVVNKI	36818.8	55000	LSTLVVNKI	49052.1	85000	STLVVNKIR	33350.1	13000	STLVVNKIR	48185.2	95000	LSTLVVNKI	42604	0
	257	STLVVNKIRG	1	CAA52630.1	47349.5	95000	STLVVNKIR	49099.3	99000	SLVVNKIRG	40591.5	95000	STLVVNKIR	48837.6	75000	STLVVNKIR	33098.8	13000	STLVVNKIR	48219.6	95000	SLVVNKIRG	45476	0
	258	TLVVNKIRGT	1	CAA52630.1	47195	95000	TLVNKIRGT	48442.4	80000	TLVVKIRGT	41243.6	99000	LVVNKIRGT	48561.5	65000	TLVNKIRGT	47364.4	85000	TVVNKIRGT	47847.5	85000	TLVVKIRGT	83285	0
	259	LVVNKIRGTF	1	CAA52630.1	41511.3	47000	LVVNKRGTF	41510	27000	LVVNKRGTF	34277.8	38000	VVNKIRGTF	48738.4	75000	LVVNKIGTF	47351.6	85000	LVVNKIRGF	45636.8	55000	LVVNKIGTF	46908	0
	260	VVNKIRGTFK	1	CAA52630.1	44267.8	65000	VVNKIRGTF	43770.6	35000	VVNKIRGTF	35034.5	42000	VVNKIRGTF	48889.9	80000	VVNKIRGTF	24724.8	6000	VNKIRGTFK	47271.7	75000	VVNKIRGTF	23053	0
	261	VNKIRGTFKS	1	CAA52630.1	46894.7	90000	VKIRGTFKS	48894.7	95000	VNKIRGFKS	41094.4	99000	VNKIRGTFK	49245.7	99000	NKIRGTFKS	25789.9	6500	VNKIRGTFK	47763.2	85000	VNKIRGTFK	28923	0
	262	NKIRGTFKSV	1	CAA52630.1	44161.1	65000	NKRGTFKSV	45663	45000	KIRGTFKSV	38194.7	70000	KIRGTFKSV	40664	15000	NIRGTFKSV	47273.2	85000	NKIRGTFKS	45454.5	55000	NKIRGTFSV	40402	0
	263	KIRGTFKSVA	1	CAA52630.1	45196.5	75000	KIRGTFKSV	45570.7	44000	KIRGTFKSV	38237.3	70000	KIRGTFKSV	47197.1	41000	KIRGTFKSV	46916	80000	KIRGTFSVA	47853.2	90000	KIRGTFKSV	61008	0
	264	IRGTFKSVAV	1	CAA52630.1	44860.4	70000	IRTFKSVAV	45314.5	43000	RGTFKSVAV	33859.5	35000	IRGTFSVAV	48872.5	80000	IRGTFSVAV	47567.7	90000	RGTFKSVAV	47372.1	80000	IRTFKSVAV	58695	0
	265	RGTFKSVAVK	1	CAA52630.1	44683.1	70000	RTFKSVAVK	43793.8	35000	RGTFKSVAV	36868.6	55000	RGTFKSVAV	49150.4	95000	GTFKSVAVK	8149.8	0.9	RTFKSVAVK	47565.2	80000	GTFKSVAVK	5020	1
	266	GTFKSVAVKA	1	CAA52630.1	45705.5	80000	GTFKSVAVK	48470.7	80000	GTFKSVAVK	39540.3	80000	GTFKVAVKA	49041	85000	TFKSVAVKA	12078.7	1500	GTFKSVAVK	47547.7	80000	GTFKSVAVA	8237	1
	267	TFKSVAVKAP	1	CAA52630.1	46886.1	90000	FKSVAVKAP	49077.6	99000	TFKSVAVKA	40031.5	85000	FKSVAVKAP	48969.9	85000	TFKSVAVKA	47760.6	95000	FKSVAVKAP	48277	95000	TFKVAVKAP	91193	0
	268	FKSVAVKAPG	1	CAA52630.1	43465.7	60000	FKVAVKAPG	48578.3	85000	KSVAVKAPG	36888.5	55000	FSVAVKAPG	49173.8	95000	FKSAVKAPG	43457.2	43000	KSVAVKAPG	48399.4	99000	FKSVAVAPG	66301	0
	269	KSVAVKAPGF	1	CAA52630.1	32649.6	22000	KSVAVKAPF	42579	30000	KVAVKAPGF	24702.6	9000	KSVAVKAPF	48659.9	70000	SVAVKAPGF	41258.3	33000	KSVAVKAPF	47047.7	75000	SVAVKAPGF	24211	0
	270	SVAVKAPGFG	1	CAA52630.1	45282.7	75000	SVAVKAPGF	45001.8	41000	SVAVKAPGF	38490.9	70000	SVAVKAPGF	48571	65000	SVAVKAPGF	47177.2	80000	SVAVKAPGF	46761.5	70000	SVAVKAPGF	63708	0
	271	VAVKAPGFGD	1	CAA52630.1	47460.3	99000	AVKAPGFGD	48829.2	90000	AVKAPGFGD	41745.5	99000	VAVKAPGFG	49263.8	99000	AVKAPGFGD	45405.8	60000	AVKAPGFGD	46446.8	65000	AVKAPGFGD	81671	0
	272	AVKAPGFGDR	1	CAA52630.1	44060.9	65000	AKAPGFGDR	48370.6	80000	AVKAGFGDR	41369.6	99000	VKAPGFGDR	48936	80000	AVAPGFGDR	38122.9	22000	AVKAPGFGR	45269.4	55000	AVKAPGFDR	52575	0
	273	VKAPGFGDRR	1	CAA52630.1	45120.3	75000	VKAPGFGDR	48996.9	95000	VKAPGFGRR	39751.8	85000	KAPGFGDRR	49108.9	90000	VKAPGFGDR	43041.2	41000	KAPGFGDRR	47972.4	90000	VKAPGFGDR	72960	0
	274	KAPGFGDRRK	1	CAA52630.1	47510.1	99000	KAPGFGDRR	48999.6	95000	KAGFGDRRK	39276.4	80000	KAPGFDRRK	49455.5	99000	KAPGFGDRR	34811.6	16000	KAPGFGRRK	48570.4	99000	KAPGFGDRR	51800	0
	275	APGFGDRRKA	1	CAA52630.1	47113.9	95000	AGFGDRRKA	49086.6	99000	APFGDRRKA	41318.6	99000	AGFGDRRKA	49368.9	99000	APFGDRRKA	42164.1	37000	APGFGDRRK	48574.6	99000	APFGDRRKA	76965	0
	276	PGFGDRRKAM	1	CAA52630.1	40710.7	44000	PGFDRRKAM	47446.4	65000	PGFDRRKAM	35708.4	46000	PGFGRRKAM	47759.1	48000	PGFGDRKAM	46009.7	65000	PGFGRRKAM	46477	65000	GFGDRRKAM	53834	0
	277	GFGDRRKAML	1	CAA52630.1	43112.1	60000	GFGDRRKAM	40897.4	26000	FGDRRKAML	27197	13000	FGDRRKAML	46599.8	36000	GFGDRRKAL	47981.3	95000	GFGDRRKAM	36235	15000	GFGRRKAML	25314	0
	278	FGDRRKAMLQ	1	CAA52630.1	46406.1	85000	FGDRRKAML	41705.4	28000	FGDRRKAML	27647.7	14000	FGDRRKAML	49097.8	90000	FGDRRKAML	45869	65000	FGRRKAMLQ	43772	40000	FGDRRKAML	35211	0
	279	GDRRKAMLQD	1	CAA52630.1	46019.6	80000	GRRKAMLQD	44753.7	40000	GDRRKAMQD	41248.5	99000	GDRRKAMLQ	49100.4	90000	DRRKAMLQD	46662.4	75000	GDRRKAMLQ	46706.9	70000	GDRRKAMLQ	69500	0
	280	DRRKAMLQDM	1	CAA52630.1	38439.7	36000	RRKAMLQDM	46525.3	55000	RRKAMLQDM	32720	30000	RRKAMLQDM	46322.9	33000	DRRKAMQDM	48073.2	99000	RRKAMLQDM	44313.8	44000	RRKAMLQDM	42128	0
	281	RRKAMLQDMA	1	CAA52630.1	39442.5	39000	RRKAMLQDM	46532.3	55000	RRKAMLQDM	32374.1	28000	RRKAMLQDM	48863	80000	RRKAMLQDM	48115.4	99000	RRKAMLQMA	46674.5	70000	RRKAMLQDM	51536	0
	282	RKAMLQDMAI	1	CAA52630.1	39909.5	41000	RKMLQDMAI	40888.6	26000	RAMLQDMAI	27995.4	15000	RKAMLQMAI	48728.9	70000	RKAMQDMAI	46420.2	70000	RAMLQDMAI	43068.2	36000	RKMLQDMAI	32281	0
	283	KAMLQDMAIL	1	CAA52630.1	16510.1	6500	AMLQDMAIL	30186.6	12000	KMLQDMAIL	25731.9	11000	KAMQDMAIL	37613.2	12000	AMLQDMAIL	46043	65000	KAMQDMAIL	24990.3	5500	AMLQDMAIL	9858	0
	284	AMLQDMAILT	1	CAA52630.1	16434.8	6500	AMLQDMAIL	35044	16000	AMLQDMAIL	31246.7	24000	AMLQDMAIL	37976.3	12000	AMLQDMAIL	46850.6	75000	AMLQDMAIT	24971.3	5500	AMLQDMAIL	11184	0
	285	MLQDMAILTG	1	CAA52630.1	41592.7	48000	MQDMAILTG	48216.5	75000	LQDMAILTG	39768.6	85000	MLQDMAILT	45845.7	30000	MLQDAILTG	48034.2	95000	MLQDMAILT	45774.8	60000	MQDMAILTG	56360	0
	286	LQDMAILTGG	1	CAA52630.1	43641	60000	LQMAILTGG	47432.1	65000	LQMAILTGG	39726.4	85000	LQMAILTGG	49211	95000	LQMAILTGG	46776.6	75000	QDMAILTGG	46086.9	60000	LQMAILTGG	71139	0
	287	QDMAILTGGQ	1	CAA52630.1	46021.6	80000	QMAILTGGQ	48472.3	80000	QMAILTGGQ	38846.5	75000	QMAILTGGQ	48595.7	70000	DMAILTGGQ	41834.1	35000	QDMAILTGQ	47031.9	75000	DMAILTGGQ	63476	0
	288	DMAILTGGQV	1	CAA52630.1	44152.5	65000	DMILTGGQV	45177.5	42000	DMILTGGQV	35295.1	44000	DMAILTGQV	44391.1	24000	DMALTGGQV	47342.8	85000	MAILTGGQV	43916.2	41000	DMAILTGGQ	42936	0
	289	MAILTGGQVI	1	CAA52630.1	43473.7	60000	MALTGGQVI	44841.4	40000	MAILTGGQI	38999.4	75000	MAILTGGQI	47887.4	50000	AILTGGQVI	46869.3	75000	AILTGGQVI	46277.8	65000	MAILTGGVI	57849	0
	290	AILTGGQVIS	1	CAA52630.1	44327.2	65000	AILTGGQVI	46310.8	50000	AILTGGQVI	40126.4	90000	AILTGGQVI	47450	44000	AILTGGQVI	45789.1	65000	AILTGGVIS	47191.4	75000	AILTGGQVI	61261	0
	291	ILTGGQVISE	1	CAA52630.1	45647.2	80000	ILTGGQISE	49008.6	95000	ILTGQVISE	39726.4	85000	LTGGQVISE	45685.2	29000	ILTGQVISE	43480.8	44000	LTGGQVISE	48371.2	99000	ILTGQVISE	58765	0
	292	LTGGQVISEE	1	CAA52630.1	47573.9	99000	TGGQVISEE	49129.1	99000	LTGQVISEE	39263.2	80000	LTGGQVSEE	49020.2	85000	LTGGQVISE	42054.7	36000	LTGGVISEE	48768.5	99000	LTGGQVISE	72864	0
	293	TGGQVISEEV	1	CAA52630.1	47504.5	99000	TGGQVISEV	48696.2	90000	GGQVISEEV	37911.4	65000	TGGQVISEV	48875.7	80000	TGGQVISEV	45605.7	60000	TGGQVISEE	48329.3	95000	GGQVISEEV	78648	0
	294	GGQVISEEVG	1	CAA52630.1	46838.4	90000	GQVISEEVG	48117.5	75000	GQVISEEVG	40268.2	90000	GGQVISEEV	49256.3	99000	GGQVISEEV	48390.5	99000	GGQVISEEV	45752	60000	GQVISEEVG	82845	0
	295	GQVISEEVGL	1	CAA52630.1	37913.5	34000	GQISEEVGL	35109.7	17000	GQVISEEVL	36738.4	55000	QVISEEVGL	47623.4	46000	GQVISEVGL	48272.9	99000	GVISEEVGL	29631	8000	GQVISEEVL	22791	0
	296	QVISEEVGLS	1	CAA52630.1	46986.6	95000	QVISEEVGL	47080.3	60000	QVISEEVGL	37249.5	60000	QVISEEVGL	48186.2	60000	QVISEEVGL	47997.9	95000	VISEEVGLS	46951.6	70000	QVISEEVGL	70308	0
	297	VISEEVGLSL	1	CAA52630.1	38950.1	37000	ISEEVGLSL	45601.3	44000	VISEVGLSL	32465.3	29000	ISEEVGLSL	35623.2	11000	VISEVGLSL	46489	70000	ISEEVGLSL	43803.7	40000	VISEEVGSL	27981	0
	298	ISEEVGLSLE	1	CAA52630.1	39504.8	39000	ISEEVGLSL	47599.1	65000	ISEEVGLSL	32844.5	30000	ISEEVGLSL	46749.3	37000	ISEEVGLSL	43493.5	44000	ISEVGLSLE	45913.2	60000	ISEEVGLSL	42620	0
	299	SEEVGLSLES	1	CAA52630.1	46428.7	85000	SEVGLSLES	49127.5	99000	SEEVGSLES	40623.6	95000	SEVGLSLES	49154.6	95000	SEVGLSLES	47244.1	85000	SEVGLSLES	45904.8	60000	EEVGLSLES	84093	0
	300	EEVGLSLESA	1	CAA52630.1	47204.8	95000	EEVGLSLES	49247.2	99000	EEVGLSLES	40262.6	90000	EEVGLSLEA	49150.9	95000	EEVGSLESA	47983.8	95000	EEVGLSLES	43299.1	37000	EEVLSLESA	75171	0
	301	EVGLSLESAD	1	CAA52630.1	48051.9	99000	VGLSLESAD	49170.6	99000	VGLSLESAD	39791.4	85000	VGLSLESAD	49177.5	95000	EVLSLESAD	47562.1	90000	EVGLSLSAD	48107.6	95000	EVGLSLESA	93559	0
	302	VGLSLESADI	1	CAA52630.1	46698.8	90000	GLSLESADI	47605.8	65000	GLSLESADI	33926.9	36000	VGLSLESAI	44879.8	26000	GLSLESADI	47738.4	90000	VGLSLESAD	43523.1	38000	GLSLESADI	46096	0
	303	GLSLESADIS	1	CAA52630.1	46224.7	85000	GLLESADIS	47766.3	65000	GLSLESADI	39888.8	85000	GLSLESADI	45200.4	27000	GLSLESADI	45754.5	65000	GSLESADIS	43480.8	38000	GLSLESADI	50998	0
	304	LSLESADISL	1	CAA52630.1	37567.2	33000	LSLESAISL	45154	42000	SLESADISL	34562.4	39000	LSLEADISL	13101	3000	SLESADISL	45963.4	65000	LSLESADIS	43895.8	41000	SLESADISL	13249	0
	305	SLESADISLL	1	CAA52630.1	41907.5	49000	SLESADISL	44376.7	38000	SLSADISLL	35661.7	46000	SLSADISLL	12887.4	3000	SLESADISL	48036.3	95000	SLSADISLL	25498.3	5500	SESADISLL	10099	0
	306	LESADISLLG	1	CAA52630.1	46550.5	90000	LESADISLL	46735.7	55000	LESADISLL	37120.8	60000	LESADISLL	47623.4	46000	LESADISLL	45615.6	60000	LSADISLLG	29776.6	8000	LESADISLL	28658	0
	307	ESADISLLGK	1	CAA52630.1	47399.7	99000	ESADISLLG	49155.7	99000	ESADISLLG	40794.9	95000	ESADILLGK	49277.6	99000	ESADISLLG	18761.7	3500	ESADISLGK	48232.1	95000	ESAISLLGK	17800	0
	308	SADISLLGKA	1	CAA52630.1	47780.8	99000	SAISLLGKA	49003.3	95000	ADISLLGKA	39057.3	75000	SAISLLGKA	49382.3	99000	SAISLLGKA	30997.5	11000	SADISLLGK	48174.8	95000	ADISLLGKA	41238	0
	309	ADISLLGKAR	1	CAA52630.1	46917.5	90000	ADISLGKAR	49009.7	95000	ADISLLGKA	39840	85000	ADISLLGAR	48555.2	65000	DISLLGKAR	42391.9	38000	AISLLGKAR	47752.9	85000	ADISLLGAR	69071	0
	310	DISLLGKARK	1	CAA52630.1	47735.3	99000	ISLLGKARK	49131.8	99000	ISLLGKARK	40943.5	95000	DISLLGKAR	48598.3	70000	DISLLGKAR	14324	2000	ISLLGKARK	48546.8	99000	DISLLGKAR	10809	1
	311	ISLLGKARKV	1	CAA52630.1	43471.3	60000	SLLGKARKV	44827.8	40000	SLLGKARKV	38467.6	70000	ISLGKARKV	43971.4	22000	SLLGKARKV	14748.3	2500	ISLLGKARK	46929.7	70000	SLLGKARKV	11635	0
	312	SLLGKARKVV	1	CAA52630.1	41095.3	46000	SLLGARKVV	42888.7	31000	SLLGKRKVV	38394.8	70000	SLLGKARKV	41843.7	17000	SLLGARKVV	47565.2	90000	SLLGKARKV	45919.1	60000	SLLGKARVV	38739	0
	313	LLGKARKVVV	1	CAA52630.1	45165.2	75000	LLKARKVVV	42738.2	31000	LLKARKVVV	36168.4	50000	LGKARKVVV	47400.2	43000	LLGKAKVVV	48519.5	99000	LGKARKVVV	46766	70000	LLKARKVVV	52988	0
	314	LGKARKVVVT	1	CAA52630.1	45122.3	75000	GKARKVVVT	46654.3	55000	LGKRKVVVT	37111.1	60000	LGKARKVVV	49226.5	95000	GKARKVVVT	48072.7	99000	LGKARVVVT	45699.1	55000	GKARKVVVT	68973	0
	315	GKARKVVVTK	1	CAA52630.1	43229.3	60000	GKRKVVVTK	47432.6	65000	GKARKVVVT	38956	75000	GKARKVVTK	48863.5	80000	GKARVVVTK	35690.3	17000	KARKVVVTK	45527.3	55000	GKARKVVVT	44481	0
	316	KARKVVVTKD	1	CAA52630.1	45174	75000	KARKVVVTK	47998.9	70000	KARKVVVTK	39557.4	80000	KARKVVVTK	49278.7	99000	KARKVVVTK	36212.3	18000	KARKVVVTK	48369.1	99000	ARKVVVTKD	51779	0
	317	ARKVVVTKDE	1	CAA52630.1	45811.4	80000	RKVVVTKDE	49100.4	99000	ARKVVVTKD	41536.5	99000	RKVVVTKDE	49345.9	99000	ARVVVTKDE	47180.2	80000	RKVVVTKDE	47980.2	90000	ARKVVVTDE	90342	0
	318	RKVVVTKDET	1	CAA52630.1	45284.2	75000	RKVVVTKDE	48588.3	85000	RVVVTKDET	41293.6	99000	RKVVVTKET	49320.9	99000	RKVVVTKET	47274.2	85000	RKVVVTKDE	48494.8	99000	RKVVVTKDE	89331	0
	319	KVVVTKDETT	1	CAA52630.1	47726.5	99000	KVVVTKDET	47175.1	60000	KVVVKDETT	41534.2	99000	KVVVKDETT	49279.2	99000	VVVTKDETT	48271.8	99000	KVVVTKDET	48410.9	99000	KVVVTKDTT	89323	0
	320	VVVTKDETTI	1	CAA52630.1	46872.4	90000	VVVTKETTI	44218.5	37000	VVVTKDTTI	38351.7	70000	VVVTKETTI	48258.8	60000	VVTKDETTI	48414.6	99000	VVVTKDETT	47347.4	80000	VVVTKDTTI	65437	0
	321	VVTKDETTIV	1	CAA52630.1	46153.2	85000	VTKDETTIV	48022.8	70000	VVTKDETTI	38606.5	70000	VTKDETTIV	48313.1	60000	VVTKDETTI	47511.7	90000	VTKDETTIV	47807.1	85000	VVTKDETTI	75114	0
	322	VTKDETTIVE	1	CAA52630.1	40193.8	42000	TKDETTIVE	48763.2	90000	VTKDETTIV	38798.2	75000	VTKDETTIV	49066.4	90000	VTKDETTIV	44100	48000	VTKETTIVE	48245.7	95000	VTKDETTIV	66134	0
	323	TKDETTIVEG	1	CAA52630.1	40386	43000	TKDETTIVE	49183.9	99000	KDETTIVEG	41735.1	99000	TKDETIVEG	49120.1	90000	TKETTIVEG	47747.7	90000	TKDETTIVE	48697.3	99000	TKDETTIVE	79175	0
	324	KDETTIVEGA	1	CAA52630.1	47589.3	99000	KETTIVEGA	49089.3	99000	KETTIVEGA	41536.5	99000	KETTIVEGA	49219.6	95000	DETTIVEGA	48042.5	95000	KDETTIVGA	47564.1	80000	DETTIVEGA	93962	0
	325	DETTIVEGAG	1	CAA52630.1	47942.9	99000	DETTIVGAG	49173.2	99000	ETTIVEGAG	40776.8	95000	ETTIVEGAG	48930.7	80000	DETTVEGAG	48085.2	99000	ETTIVEGAG	46300.8	65000	DETTIVGAG	87318	0
	326	ETTIVEGAGD	1	CAA52630.1	48194.6	99000	TTIVEGAGD	49222.2	99000	TTIVEGAGD	40893.5	95000	ETTIVEGAG	49304.8	99000	ETTIVEGAG	43028.2	41000	TTIVEGAGD	48041	90000	ETIVEGAGD	78605	0
	327	TTIVEGAGDS	1	CAA52630.1	46784.2	90000	TTIEGAGDS	49044.1	99000	TIVEGAGDS	41532	99000	TTIEGAGDS	49244.6	99000	TIVEGAGDS	42068.4	36000	TTIVEGAGD	48270.8	95000	TTIVEGGDS	75265	0
	328	TIVEGAGDSD	1	CAA52630.1	46457.9	85000	TIVEGAGDS	49096.2	99000	TIVEGAGSD	42077.9	99000	TIVEGAGDS	48828.6	75000	TIVGAGDSD	47629.5	90000	TIVGAGDSD	48362.3	99000	TIVEGAGDS	90209	0
	329	IVEGAGDSDA	1	CAA52630.1	47442.8	99000	IVEGAGDSD	49073.3	99000	VEGAGDSDA	41377.2	99000	IEGAGDSDA	49016.5	85000	IVEGAGDSD	47769.4	95000	IVEGAGSDA	47225.2	75000	IEGAGDSDA	91009	0
	330	VEGAGDSDAI	1	CAA52630.1	46278.3	85000	VEAGDSDAI	47670.2	65000	VEGAGDSAI	38368.3	70000	EGAGDSDAI	48502.2	65000	EGAGDSDAI	47975	95000	VGAGDSDAI	37111.1	17000	VEAGDSDAI	47555	0
	331	EGAGDSDAIA	1	CAA52630.1	47496.8	99000	EGAGDSDAI	48888.9	95000	EGAGDSDAI	39405.3	80000	EGAGDSDAI	48624.6	70000	EGAGDSDAI	47605.3	90000	EGAGDSAIA	45086.6	50000	EGAGDSDAI	76410	0
	332	GAGDSDAIAG	1	CAA52630.1	46764.5	90000	GAGDSAIAG	49106.2	99000	GAGDSDAIA	41588.7	99000	GAGDSDAIA	49241.9	99000	GAGDSDAAG	47475.7	90000	GAGDSDAAG	48050.4	90000	AGDSDAIAG	94286	0
	333	AGDSDAIAGR	1	CAA52630.1	47076.7	95000	AGSDAIAGR	49241.4	99000	ADSDAIAGR	41850.9	99000	AGDSDAIAG	49149.8	95000	GDSDAIAGR	35884.3	17000	AGSDAIAGR	47910.7	90000	GDSDAIAGR	53962	0
	334	GDSDAIAGRV	1	CAA52630.1	47422.8	99000	GDSDAIARV	48592.5	85000	GDSAIAGRV	39366.6	80000	DSDAIAGRV	48932.3	80000	GDSDAIAGV	41206.1	32000	GDSDAIAGR	47193	75000	GDSAIAGRV	65610	0
	335	DSDAIAGRVA	1	CAA52630.1	47666.7	99000	SDAIAGRVA	48975.2	95000	DSDAIAGRV	39726	85000	DSDAIAGRV	49143.5	90000	DSDAIAGRV	47224.1	85000	DSAIAGRVA	47980.2	90000	SDAIAGRVA	90390	0
	336	SDAIAGRVAQ	1	CAA52630.1	44250.1	65000	SAIAGRVAQ	48730.5	90000	SAIAGRVAQ	40251.2	90000	SAIAGRVAQ	48813.3	75000	SDAIAGVAQ	39195.7	25000	SAIAGRVAQ	47953.2	90000	SDAIAGVAQ	58794	0
	337	DAIAGRVAQI	1	CAA52630.1	44019.4	65000	AIAGRVAQI	35341	17000	AIAGRVAQI	32331.8	28000	DAAGRVAQI	43303.3	20000	DIAGRVAQI	42778	40000	DAIAGRVAQ	45348.4	55000	AIAGRVAQI	29541	0
	338	AIAGRVAQIR	1	CAA52630.1	44202.2	65000	AIAGRVAQI	36102.8	18000	AIAGRVAQI	33240.6	32000	AIAGRVAQI	46951.6	39000	AIAGRVAQI	32568.1	12000	AIAGRVAQR	45481.5	55000	AIAGRVAQI	26161	0
	339	IAGRVAQIRT	1	CAA52630.1	46955.1	95000	IAGRVAQIR	48898.4	95000	AGRVAQIRT	39036.6	75000	IAGRVQIRT	49336.9	99000	IAGRVAQIR	44242.4	48000	IAGRVAQIR	48163.8	95000	AGRVAQIRT	79107	0
	340	AGRVAQIRTE	1	CAA52630.1	45829.3	80000	ARVAQIRTE	48728.3	90000	AGRAQIRTE	41468.7	99000	AGRVAQIRT	49107.9	90000	GRVAQIRTE	46298.8	70000	AGVAQIRTE	46414.1	65000	GRVAQIRTE	80544	0
	341	GRVAQIRTEI	1	CAA52630.1	38301.1	35000	GRVQIRTEI	35794.3	17000	RVAQIRTEI	29352.4	18000	RVAQIRTEI	47380.2	43000	GVAQIRTEI	47542.5	90000	RVAQIRTEI	42093.4	31000	GRVAQIRTI	28629	0
	342	RVAQIRTEIE	1	CAA52630.1	41794.8	49000	RVAQIRTEI	36157.5	18000	RVAQIRTEI	29684.9	19000	RVAQIRTEI	47987	55000	RVAQIRTEI	45531.3	60000	RVAQRTEIE	48320.4	95000	RVAQIRTEI	34489	0
	343	VAQIRTEIEN	1	CAA52630.1	38297.8	35000	AQIRTEIEN	46110.3	48000	AQIRTEIEN	41003.3	95000	AQIRTEIEN	49262.2	99000	AQIRTEIEN	46495.6	70000	VAQIRTEIE	47078.2	75000	AQIRTEIEN	61443	0
	344	AQIRTEIENS	1	CAA52630.1	38121.2	35000	AQIRTEIEN	45618.5	45000	AQIRTIENS	41303.9	99000	AQIRTEIES	49216.9	95000	QIRTEIENS	47739.9	90000	AQIRTEIEN	43958	41000	AQIREIENS	56115	0
	345	QIRTEIENSD	1	CAA52630.1	46898.8	90000	QRTEIENSD	48327.2	80000	QIREIENSD	41307.9	99000	IRTEIENSD	49072.8	90000	QITEIENSD	48396.3	99000	QIRTEINSD	48311.5	95000	QIRTEINSD	91672	0
	346	IRTEIENSDS	1	CAA52630.1	46060.5	80000	IRTEINSDS	49124.3	99000	RTEIENSDS	40628	95000	IRTEINSDS	49178	95000	IRTEINSDS	47101.7	80000	RTEIENSDS	48565.7	99000	IRTEENSDS	90560	0
	347	RTEIENSDSD	1	CAA52630.1	45265.1	75000	REIENSDSD	48037.9	70000	REIENSDSD	40995.8	95000	RTIENSDSD	49247.2	99000	TEIENSDSD	46229.2	70000	RTIENSDSD	45183.8	55000	TEIENSDSD	74337	0
	348	TEIENSDSDY	1	CAA52630.1	31978.7	21000	TEIENSSDY	48715.2	90000	TEIENSDSD	39917.3	85000	TEIENSSDY	48998	85000	TIENSDSDY	46220.2	70000	TEIENSSDY	42049.7	31000	TEIENSDDY	46583	0
	349	EIENSDSDYD	1	CAA52630.1	46499.1	85000	EIENSDSDY	49056.3	99000	EIENSDSDY	41143.8	99000	EIENSDSDY	49080.8	90000	EIENSDSDY	47384.3	85000	EIENSDSDY	44544	45000	EENSDSDYD	77857	0
	350	IENSDSDYDR	1	CAA52630.1	47348.5	95000	IESDSDYDR	49082.9	99000	IENSSDYDR	41560.7	99000	INSDSDYDR	49091.4	90000	ENSDSDYDR	45941	65000	INSDSDYDR	44898.7	48000	IENSDSDDR	76867	0
	351	ENSDSDYDRE	1	CAA52630.1	48069.1	99000	ENSDSDYDR	49314.4	99000	ENSDSDYRE	41854.5	99000	NSDSDYDRE	49158.9	95000	ENSDSDYDR	46352.9	70000	ENSDSDYDR	46972.9	70000	ENSSDYDRE	86454	0
	352	NSDSDYDREK	1	CAA52630.1	47981.3	99000	NSSDYDREK	49211	99000	SDSDYDREK	40773.3	95000	NSDSYDREK	48888.4	80000	NSSDYDREK	37363.3	21000	NSSDYDREK	48283.3	95000	NSDSDYDRE	59187	0
	353	SDSDYDREKL	1	CAA52630.1	46218.7	85000	SDSDYREKL	46781.2	55000	SDSYDREKL	34524.6	39000	SSDYDREKL	43812.2	22000	SDSDYDREL	41613.4	34000	SDSDYDREK	47236.4	75000	SDSYDREKL	41728	0
	354	DSDYDREKLQ	1	CAA52630.1	45672.9	80000	SDYDREKLQ	48109.1	75000	DSDYDREKL	37976.7	65000	DSDYDREKL	48665.7	70000	DSDYDREKL	43610.3	44000	DSYDREKLQ	48007.7	90000	DSDYDREKL	67158	0
	355	SDYDREKLQE	1	CAA52630.1	43183	60000	SDYDRKLQE	47129.7	60000	SDYDRKLQE	41096.6	99000	SDYDREKLQ	49273.9	99000	DYDREKLQE	43203.1	42000	SDYDRKLQE	47718.8	85000	SDYREKLQE	67333	0
	356	DYDREKLQER	1	CAA52630.1	44520.4	65000	YDREKLQER	46339.4	50000	YDREKLQER	38686.7	75000	YDREKLQER	48830.7	75000	DYREKLQER	45962.9	65000	YDREKLQER	48197.2	95000	DYREKLQER	68211	0
	357	YDREKLQERL	1	CAA52630.1	40113.4	42000	YDREKLQEL	26239.7	9500	YDREKLQRL	24948.1	9500	YDRELQERL	46745.8	37000	YDREKLQEL	46095.9	65000	YDREKLQER	45747.6	60000	YDREKLERL	20449	0
	358	DREKLQERLA	1	CAA52630.1	47209.8	95000	DREKLQERL	48145.1	75000	REKLQERLA	36713.3	55000	DREKLQERL	48064.4	55000	DREKLQERL	48623	99000	REKLQERLA	46285.8	65000	REKLQERLA	70004	0
	359	REKLQERLAK	1	CAA52630.1	38694.7	37000	RKLQERLAK	47869.8	70000	REKLQRLAK	40852.3	95000	REKQERLAK	49317.6	99000	EKLQERLAK	34589.7	15000	RKLQERLAK	46194.2	60000	REKLQELAK	41301	0
	360	EKLQERLAKL	1	CAA52630.1	30625.8	19000	KLQERLAKL	18149.3	6500	KLQERLAKL	22759.7	7000	KLQERLAKL	34591.9	9500	ELQERLAKL	39923.3	28000	EKLQERLAK	34232.6	12000	ELQERLAKL	10459	0
	361	KLQERLAKLA	1	CAA52630.1	31282.2	20000	KLQERLAKL	18721.9	6500	KLQERLAKL	23192.3	7000	KLQERLAKL	37863.5	12000	KLQERLAKL	47631.1	90000	KLQERLAKA	40659.2	25000	KLQERLAKL	12470	0
	362	LQERLAKLAG	1	CAA52630.1	41409	47000	LQRLAKLAG	47570.8	65000	LQRLAKLAG	38443.1	70000	LQERLAKAG	49369.4	99000	LQERLAKAG	48400.5	99000	LQRLAKLAG	45641.3	55000	QERLAKLAG	67166	0
	363	QERLAKLAGG	1	CAA52630.1	46298.8	85000	QERLAKLAG	47145	60000	QERAKLAGG	41383.1	99000	QERAKLAGG	49342.2	99000	ERLAKLAGG	47840.8	95000	ERLAKLAGG	45059.8	49000	QERLAKLAG	75407	0
	364	ERLAKLAGGV	1	CAA52630.1	46502.6	90000	RLAKLAGGV	44212.3	37000	RLAKLAGGV	34137.2	37000	RLAKLAGGV	46884.6	38000	ELAKLAGGV	47910.7	95000	ERLAKLAGG	44214.2	43000	ELAKLAGGV	47899	0
	365	RLAKLAGGVA	1	CAA52630.1	45153.5	75000	RLAKAGGVA	43505.7	34000	RLAKLAGGV	34319.8	38000	RLAKLAGGV	46969.9	39000	RLAKLAGGV	47925.2	95000	RAKLAGGVA	46903.3	70000	RLAKLAGGV	50203	0
	366	LAKLAGGVAV	1	CAA52630.1	35282.9	28000	AKLAGGVAV	48143	75000	LAKLAGGVV	39148.2	80000	LAKAGGVAV	48661.5	70000	AKLAGGVAV	46492.1	70000	LALAGGVAV	45475.1	55000	AKLAGGVAV	55401	0
	367	AKLAGGVAVI	1	CAA52630.1	32706.5	22000	AKLAGGVAI	38478.8	21000	KLAGGVAVI	35885.1	48000	KLAGGVAVI	40495	15000	ALAGGVAVI	46650.8	75000	AKLGGVAVI	43786.7	40000	ALAGGVAVI	27409	0
	368	KLAGGVAVIK	1	CAA52630.1	41526.6	47000	KLAGGVAVI	38715.6	21000	KLAGGVAVI	36072.3	49000	KLAGGVAVI	42066.1	18000	KLAGGVAVI	31656.4	11000	KLAGGVAIK	46498.1	65000	KLAGGVAVI	23890	0
	369	LAGGVAVIKA	1	CAA52630.1	47586.8	99000	LAGGVAVIK	49245.7	99000	LAGGVAVIK	39949.7	85000	LAGGVVIKA	49314.4	99000	LAGGAVIKA	34290.1	15000	LAGGVAVIK	48744.7	99000	AGGVAVIKA	50490	0
	370	AGGVAVIKAG	1	CAA52630.1	47740.5	99000	AGGVAVIAG	49227.6	99000	AGGAVIKAG	41013.1	95000	GGVAVIKAG	49119.5	90000	GGVAVIKAG	47124.1	80000	AGGVAVIKA	47823.2	85000	GGVAVIKAG	90766	0
	371	GGVAVIKAGA	1	CAA52630.1	48037.4	99000	GGVAVIKAA	48870.4	95000	GVAVIKAGA	40710.7	95000	GVAVIKAGA	49129.7	90000	GGVAVIKAG	46359	70000	GGVAVIAGA	47755.9	85000	GGVAVIKAG	87828	0
	372	GVAVIKAGAA	1	CAA52630.1	47624.4	99000	VAVIKAGAA	48068.5	75000	GVAVKAGAA	40117.3	90000	GVAVIKAAA	49192.9	95000	GVAVIKAAA	47048.7	80000	GVAVIKAGA	47083.3	75000	GVAIKAGAA	84620	0
	373	VAVIKAGAAT	1	CAA52630.1	45055.9	70000	AVIKAGAAT	48385.8	80000	AVIKAGAAT	40513.4	90000	VAVIKAAAT	48572	65000	AVIKAGAAT	43975.6	47000	AVIKAGAAT	47512.7	80000	AVIKAGAAT	68920	0
	374	AVIKAGAATE	1	CAA52630.1	45071.5	70000	AVIKAGAAT	48144	75000	AVIKAGAAT	41117.5	99000	AVIKAGAAT	48612.5	70000	AVIKAGAAT	40315.7	29000	AVIKAGAAT	47403.3	80000	AVIKAGAAT	60613	0
	375	VIKAGAATEV	1	CAA52630.1	40139	42000	IKAGAATEV	47209.3	60000	VIKAGAATV	38762.2	75000	IKAGAATEV	44617.4	24000	VIAGAATEV	46760.4	75000	VIKAGAATE	47669.2	85000	IKAGAATEV	49762	0
	376	IKAGAATEVE	1	CAA52630.1	40103.9	42000	IKAGAATEV	48727.3	90000	IKAGAATEV	39078	75000	IKAGAATEV	47805.1	49000	IKAGAATEV	46671.5	75000	KAGAATEVE	47716.2	85000	IKAGAATEV	63993	0
	377	KAGAATEVEL	1	CAA52630.1	42384.1	55000	KAGAATVEL	44481.4	38000	KAAATEVEL	28420.5	16000	KAAATEVEL	42387.3	18000	AGAATEVEL	46968.3	80000	KAGAATEVE	47030.4	75000	KAGAATEVL	31849	0
	378	AGAATEVELK	1	CAA52630.1	45670.4	80000	AGAATEVEL	47112.4	60000	AGAATEVEL	33900.5	36000	AGAATEVEL	42293.8	18000	AGAATEVEL	39559.1	26000	AGAATVELK	47512.2	80000	AGAATEVEL	36706	0
	379	GAATEVELKE	1	CAA52630.1	45451	75000	AATEVELKE	49084	99000	AATEVELKE	40675.5	95000	GAAEVELKE	49283.5	99000	GAAEVELKE	43015.1	41000	GAATEVELK	48468.1	99000	GAATEVELK	76382	0
	380	AATEVELKER	1	CAA52630.1	43738.8	60000	AATEVELER	49096.7	99000	AATEVELKE	40848.3	95000	AATEVLKER	49086.1	90000	AATEVLKER	41500.1	34000	ATEVELKER	48674.1	99000	AATEELKER	68246	0
	381	ATEVELKERK	1	CAA52630.1	46306.3	85000	AEVELKERK	49166.9	99000	AEVELKERK	40418.4	90000	ATVELKERK	49368.4	99000	ATEVELKER	32202.6	12000	ATVELKERK	46367.5	65000	AEVELKERK	42314	0
	382	TEVELKERKH	1	CAA52630.1	41176.3	46000	TEVELKRKH	48752.1	90000	TEVEKERKH	39856.4	85000	TEVELERKH	49379	99000	TEVELERKH	44282.2	49000	TEVELKERK	46784.2	70000	TEVELKERH	67107	0
	383	EVELKERKHR	1	CAA52630.1	47076.7	95000	VELKERKHR	48844	90000	EVELKRKHR	41850	99000	EVELKERKH	49270.7	99000	EVLKERKHR	46476	70000	EVLKERKHR	46777.7	70000	EELKERKHR	85214	0
	384	VELKERKHRI	1	CAA52630.1	41263.7	46000	VELERKHRI	41906.2	28000	VLKERKHRI	37931.1	65000	ELKERKHRI	47560.5	46000	ELKERKHRI	46559.5	75000	VELKERKHR	36323.8	15000	VEKERKHRI	34369	0
	385	ELKERKHRIE	1	CAA52630.1	43506.6	60000	ELKERKHRI	43022.6	32000	ELKERKHRI	38313.9	70000	ELKERKHRI	47657.4	47000	ELKERKHRI	47869.3	95000	ELKERKHRE	39524.9	22000	ELKERKHRI	43023	0
	386	LKERKHRIED	1	CAA52630.1	42865.1	55000	KERKHRIED	45684.7	45000	KERKHRIED	41039.7	95000	KERKHRIED	49305.9	99000	KERKHRIED	48136.2	99000	KERKHRIED	46767	70000	KERKHRIED	70243	0
	387	KERKHRIEDA	1	CAA52630.1	42113.4	50000	KERKHRIED	45048.1	41000	KERKHRIED	40416.2	90000	KERKHRIEA	49315.5	99000	KERKHRIED	48161.7	99000	KERKHRIED	42897.1	35000	KERKHIEDA	57540	0
	388	ERKHRIEDAV	1	CAA52630.1	45539.2	75000	RKHRIEDAV	45866.5	46000	RKHRIEDAV	35487.7	45000	RKHRIEDAV	49207.3	95000	ERHRIEDAV	48054.5	95000	RKHRIEDAV	41812.4	30000	ERKHRIDAV	53725	0
	389	RKHRIEDAVR	1	CAA52630.1	44927.4	70000	RKHRIEAVR	44110.5	36000	RKHRIEDAV	35700.7	46000	RKHRIEDAV	49262.7	99000	RKHRIEDAV	45755	65000	RKHRIDAVR	46883.6	70000	RKHRIEDAV	57930	0
	390	KHRIEDAVRN	1	CAA52630.1	45323.4	75000	KRIEDAVRN	47124.6	60000	KHRIEDAVN	41108.6	99000	KHRIEDAVR	49409.5	99000	HRIEDAVRN	47647.1	90000	KHRIEDAVR	47766.8	85000	KHRIEDAVR	82104	0
	391	HRIEDAVRNA	1	CAA52630.1	46027.1	80000	HRIEAVRNA	48950.8	95000	RIEDAVRNA	41060.2	99000	HRIEDVRNA	49096.7	90000	HIEDAVRNA	47703.3	90000	HRIEDAVRN	48514.8	99000	HRIEDAVNA	91672	0
	392	RIEDAVRNAK	1	CAA52630.1	46158.2	85000	RIEDARNAK	48424	80000	RIEAVRNAK	40077	90000	IEDAVRNAK	49140.8	90000	RIEDAVNAK	34556.4	15000	RIEDAVNAK	46964.8	70000	IEDAVRNAK	47081	0
	393	IEDAVRNAKA	1	CAA52630.1	47499.3	99000	IEDAVRNAK	48558.3	85000	IEAVRNAKA	39662	85000	IEAVRNAKA	49342.2	99000	IEDAVNAKA	44614.9	55000	IEDAVRNAK	45607.2	55000	IEAVRNAKA	74911	0
	394	EDAVRNAKAA	1	CAA52630.1	47668.7	99000	EAVRNAKAA	48760	90000	EDAVRNAKA	39765.6	85000	EDAVRNAAA	49119	90000	DAVRNAKAA	47657.4	90000	EDAVRNAAA	46422.2	65000	EDAVRNAAA	85006	0
	395	DAVRNAKAAV	1	CAA52630.1	39977.4	41000	AVRNAKAAV	46829.8	55000	AVRNAKAAV	38269.2	70000	DAVRNAAAV	46265.2	33000	DVRNAKAAV	47597.6	90000	AVRNAKAAV	46734.2	70000	AVRNAKAAV	53306	0
	396	AVRNAKAAVE	1	CAA52630.1	39938.9	41000	AVRNAKAAV	41971.5	29000	AVRNAKAAV	39540.7	80000	AVRNAKAAV	48070.6	55000	AVRNAKAAV	46126.3	65000	AVNAKAAVE	47052.3	75000	AVRNAKAAV	50730	0
	397	VRNAKAAVEE	1	CAA52630.1	45596.8	75000	VRAKAAVEE	47508.6	65000	VRNAKAAVE	40800.6	95000	RNAKAAVEE	49034.6	85000	VRAKAAVEE	45266.5	60000	RNAKAAVEE	48311	95000	VRNAKAAVE	76724	0
	398	RNAKAAVEEG	1	CAA52630.1	46168.7	85000	RNAKAAVEE	48534.7	85000	RAKAAVEEG	40598.1	95000	RNAKAAVEE	49042	85000	NAKAAVEEG	45440.7	60000	RNAKAAVEE	48775.8	99000	RNAKAAVEE	82658	0
	399	NAKAAVEEGI	1	CAA52630.1	46063.9	80000	AKAAVEEGI	48089.9	75000	NAKAAVEEI	37959.5	65000	NAAAVEEGI	48167.5	55000	NAKAAVEEI	48414.1	99000	AKAAVEEGI	47013.6	75000	AKAAVEEGI	72434	0
	400	AKAAVEEGIV	1	CAA52630.1	45379.3	75000	AKAAVEGIV	47890	70000	KAAVEEGIV	37698.8	65000	KAAVEEGIV	49027.2	85000	AKAAVEEGI	48526.3	99000	AKAAVEEGI	45142.3	50000	AKAAVEEGI	70697	0
	401	KAAVEEGIVA	1	CAA52630.1	42531.1	55000	AAVEEGIVA	48042.5	70000	KAAVEEGIV	38470.1	70000	KAAVEEGIV	49259.5	99000	KAAEEGIVA	46986.6	80000	AAVEEGIVA	47310.1	80000	AAVEEGIVA	73301	0
	402	AAVEEGIVAG	1	CAA52630.1	42866	55000	AAVEEGIVA	48981	95000	AVEEGIVAG	40638.9	95000	AAVEEIVAG	49078.1	90000	AVEEGIVAG	46299.3	70000	AAVEGIVAG	47507.6	80000	AAVEEGIVA	77789	0
	403	AVEEGIVAGG	1	CAA52630.1	46384	85000	AVEEGIVAG	48940.2	95000	AVEEGIVAG	40806.8	95000	VEEGIVAGG	49082.3	90000	AVEEGIVAG	46474.5	70000	AVEGIVAGG	46926.7	70000	AEEGIVAGG	82759	0
	404	VEEGIVAGGG	1	CAA52630.1	47993.2	99000	VEEGIVAGG	49152	99000	VEEGIVAGG	41235.6	99000	VEEGIVAGG	49376.9	99000	VEEGIVAGG	47573.4	90000	VEEGIVAGG	43574	39000	EEGIVAGGG	77764	0
	405	EEGIVAGGGV	1	CAA52630.1	47819.6	99000	EEIVAGGGV	48784.8	90000	EEIVAGGGV	40693.5	95000	EEGIVAGGV	49287.8	99000	EEGIVGGGV	48018.7	95000	EGIVAGGGV	34650	13000	EEIVAGGGV	46408	0
	406	EGIVAGGGVA	1	CAA52630.1	47519.4	99000	GIVAGGGVA	48752.1	90000	GIVAGGGVA	41425.2	99000	EGIVAGGGV	49240.9	99000	GIVAGGGVA	47704.8	90000	GIVAGGGVA	46913	70000	EGIVAGGGV	89806	0
	407	GIVAGGGVAL	1	CAA52630.1	41267.7	46000	IVAGGGVAL	43320.1	33000	GIVAGGGVL	33086.3	32000	IVAGGGVAL	21242.1	5000	GIAGGGVAL	46177.7	70000	IVAGGGVAL	40865.1	26000	GIVAGGGAL	17855	0
	408	IVAGGGVALL	1	CAA52630.1	42412.5	55000	IVAGGGVAL	45868	46000	IVAGGGALL	32095.1	27000	IVAGGGVAL	31121.5	8000	IVAGGGVAL	46573.1	75000	IVAGGGVAL	45699.6	55000	IVAGGGVAL	25699	0
	409	VAGGGVALLH	1	CAA52630.1	45554.9	75000	VAGGGVALL	47341.8	60000	VAGGGVALL	34878.7	41000	VAGGGVALL	48096.1	55000	VAGGGVALL	42706.3	39000	VAGGGVALH	47268.1	75000	VAGGGVALL	53789	0
	410	AGGGVALLHA	1	CAA52630.1	46677	90000	AGGGVALLH	49256.8	99000	AGGGVALLH	41243.6	99000	AGGGVLLHA	49328.8	99000	AGGGVALLH	44444.9	50000	AGGGVALLH	48586.7	99000	AGGGVALLH	83898	0
	411	GGGVALLHAI	1	CAA52630.1	47580.1	99000	GGVALLHAI	48859.8	95000	GGGVALLHI	33515.4	34000	GGVALLHAI	48721.5	70000	GGVALLHAI	47396.7	85000	GGGVALLAI	46146.8	60000	GGVALLHAI	64686	0
	412	GGVALLHAIP	1	CAA52630.1	47630.1	99000	GGVALLHAI	48886.3	95000	GGVALLHAI	34130.2	37000	GGVALLHAI	48755.8	75000	GGVALLHAI	46757.4	75000	GVALLHAIP	46205.2	65000	GGVALLHAI	66885	0
	413	GVALLHAIPA	1	CAA52630.1	45046.2	70000	VALLHAIPA	48727.8	90000	GVALHAIPA	37150.1	60000	GVALLHAPA	49048.9	85000	GVALHAIPA	42678.1	39000	VALLHAIPA	46514.7	65000	GVALHAIPA	63255	0
	414	VALLHAIPAL	1	CAA52630.1	23899.7	12000	ALLHAIPAL	32879.3	14000	ALLHAIPAL	30612.9	22000	VALLHAIPL	2655.5	1100	ALLHAIPAL	43040.3	41000	VALLHAIPA	37576.6	18000	ALLHAIPAL	5045	1
	415	ALLHAIPALD	1	CAA52630.1	23668.9	11000	ALLHAIPAL	33477.3	15000	ALLHAIPAL	34640.6	40000	ALLHAIPAL	2820.2	1100	ALLHAIPAL	46756.4	75000	ALLHAIALD	38181.1	19000	ALLHAIPAL	5183	1
	416	LLHAIPALDE	1	CAA52630.1	47044.6	95000	LLHAIPALD	48029	70000	LLHAIPALD	40449.9	90000	LLHAIPADE	48662.5	70000	LLHAIPADE	47750.8	90000	LLHAIPALD	47328	80000	LHAIPALDE	81279	0
	417	LHAIPALDEL	1	CAA52630.1	43591.4	60000	HAIPALDEL	46400.1	50000	LHAIPADEL	34842.9	41000	HAIPALDEL	43128.4	20000	LHAPALDEL	48114.4	99000	HAIPALDEL	35783.1	15000	LHAIPALDL	31945	0
	418	HAIPALDELK	1	CAA52630.1	43945.7	65000	HAIPALDEL	47279.9	60000	HAIPALDEL	35492	45000	HAIPALDEL	45720.3	30000	HAIPALDEL	38704.3	24000	HAIPALELK	46831.8	70000	HAIPALDEL	41795	0
	419	AIPALDELKP	1	CAA52630.1	48352.3	99000	AIALDELKP	48958.8	95000	AIPALDLKP	39548.9	80000	AIPALELKP	49388.1	99000	AIALDELKP	44309	49000	AIPALDELK	48715.2	99000	AIALDELKP	81370	0
	420	IPALDELKPE	1	CAA52630.1	46592.3	90000	IALDELKPE	49230.7	99000	PALDELKPE	40547.2	95000	IALDELKPE	49024	85000	IPADELKPE	43915.2	46000	IALDELKPE	48504.3	99000	IPALELKPE	79635	0
	421	PALDELKPEG	1	CAA52630.1	45269.9	75000	ALDELKPEG	48884.7	95000	ALDELKPEG	40309.2	90000	ALDELKPEG	48467	65000	ALDELKPEG	44960	55000	PALDELKPE	48631.4	99000	ALDELKPEG	76299	0
	422	ALDELKPEGE	1	CAA52630.1	45020.3	70000	ALDELKPEE	48477.5	80000	ALDEKPEGE	40468.7	90000	ALDELKPEG	48436.6	65000	ALDELKPEG	48303.7	99000	ADELKPEGE	47966.2	90000	ALELKPEGE	80544	0
	423	LDELKPEGEE	1	CAA52630.1	47358.7	95000	LELKPEGEE	48738.9	90000	LELKPEGEE	42171.8	99000	LELKPEGEE	48987.4	85000	DELKPEGEE	48328.2	99000	LDLKPEGEE	45377.8	55000	DELKPEGEE	83582	0
	424	DELKPEGEEA	1	CAA52630.1	47434.1	99000	DELKPGEEA	48748.9	90000	DELKPEGEE	42131.7	99000	ELKPEGEEA	45101.3	26000	DLKPEGEEA	48571	99000	DELKPEGEE	44995.5	49000	DELKPEGEE	59830	0
	425	ELKPEGEEAT	1	CAA52630.1	46854.7	90000	LKPEGEEAT	48589.9	85000	ELKEGEEAT	40741.1	95000	LKPEGEEAT	46789.8	37000	ELKPEGEAT	48645.1	99000	LKPEGEEAT	46920.1	70000	ELKPEGEAT	70741	0
	426	LKPEGEEATG	1	CAA52630.1	46814.1	90000	LKPEGEEAT	49124.3	99000	KPEGEEATG	40702.3	95000	LKPEGEEAT	49303.2	99000	LKEGEEATG	48417.2	99000	KPEGEEATG	48543.1	99000	LKEGEEATG	96710	0
	427	KPEGEEATGA	1	CAA52630.1	47149.6	95000	KEGEEATGA	49107.3	99000	KEGEEATGA	41632.3	99000	KEGEEATGA	49307.5	99000	KPEGEEATG	48056.6	95000	KPGEEATGA	46713.9	70000	PEGEEATGA	91406	0
	428	PEGEEATGAN	1	CAA52630.1	45975.3	80000	PEEEATGAN	49105.7	99000	PEGEEATGA	41440.4	99000	EGEEATGAN	49320.3	99000	EGEEATGAN	48287.5	99000	EGEEATGAN	46397.6	65000	PEGEEATGA	87862	0
	429	EGEEATGANI	1	CAA52630.1	45091.5	70000	EGEEATGAI	47558	65000	GEEATGANI	39279.8	80000	EGEEATGAI	48712.5	70000	GEEATGANI	48183.6	99000	EGEEATGAN	37514	17000	GEEATGANI	47854	0
	430	GEEATGANIV	1	CAA52630.1	45811.9	80000	GEEATGANI	47625.9	65000	GEEATGANI	40532.2	95000	GEEATGANI	48819.7	75000	GEEATGANI	48415.1	99000	GEEATGAIV	36038	15000	GEEATGANI	46688	0
	431	EEATGANIVR	1	CAA52630.1	44963.4	70000	EATGANIVR	48823.3	90000	EEATGANIV	40646	95000	EEAGANIVR	48762.6	75000	EEAGANIVR	41732.9	35000	EATGANIVR	37600.6	18000	EEATGANIV	44983	0
	432	EATGANIVRV	1	CAA52630.1	44960.5	70000	EATGANIVR	48568.3	85000	ATGANIVRV	37594.5	65000	ATGANIVRV	48561.5	65000	EATGANIVR	41354.9	33000	EATGANIVR	47120	75000	EATGANIVV	59728	0
	433	ATGANIVRVA	1	CAA52630.1	46903.3	90000	ATANIVRVA	48466	80000	ATGANIVRV	37617.7	65000	ATGANIVRV	49146.6	95000	ATGANIVRV	45185.3	60000	ATGANIVRV	47891	90000	ATGANIVRV	77620	0
	434	TGANIVRVAL	1	CAA52630.1	41542.3	48000	TGANVRVAL	45463.4	44000	GANIVRVAL	28469.8	16000	TGANIVVAL	40408.8	15000	TGANIVVAL	47748.2	90000	TGANIVVAL	45317	55000	GANIVRVAL	29700	0
	435	GANIVRVALE	1	CAA52630.1	44708.7	70000	GANIVRVAL	45985.3	47000	GANIVRVAL	31598.3	25000	GANIVRVAL	47680.6	47000	GANIVRVAL	41303.9	33000	ANIVRVALE	45360.2	55000	GANIVRVAL	41287	0
	436	ANIVRVALER	1	CAA52630.1	46194.2	85000	AIVRVALER	48566.8	85000	ANIVRVALE	39990.8	85000	ANIVRVAER	48452.3	65000	NIVRVALER	33198.5	13000	ANIVRVAER	47443.4	80000	ANIVRVALE	42826	0
	437	NIVRVALERP	1	CAA52630.1	47462.8	99000	NIVRVALER	49019.7	99000	IVRVALERP	40878.4	95000	NIVRVALER	48501.6	65000	NIVRVALER	44142.5	48000	NIVRVALER	48317.3	95000	NIVRVALER	77447	0
	438	IVRVALERPL	1	CAA52630.1	41731.5	48000	VRVALERPL	41923.4	28000	IVRALERPL	20410.7	5000	IVRALERPL	46311.3	33000	IVVALERPL	47473.7	90000	IVRVALERP	44247.2	43000	IVRVALEPL	18679	0
	439	VRVALERPLK	1	CAA52630.1	42099.8	50000	VRVALERPL	47460.3	65000	VRVALERPL	24323.3	8500	VRVALERPL	47736.9	48000	VRVALERPL	41850	35000	RVALERPLK	46213.2	65000	VRVALERPL	27546	0
	440	RVALERPLKQ	1	CAA52630.1	38209.6	35000	RALERPLKQ	47220.1	60000	RVAERPLKQ	39317.2	80000	RVAERPLKQ	49283.5	99000	RVALERPKQ	36799.2	19000	RVALERPLK	48369.6	99000	RVALRPLKQ	45952	0
	441	VALERPLKQI	1	CAA52630.1	38634	36000	VALERPLQI	43770.6	35000	VALERPLQI	34663.5	40000	VALERPLQI	46821.2	37000	ALERPLKQI	39511.7	26000	VALERPLKQ	43037.9	36000	ALERPLKQI	34361	0
	442	ALERPLKQIA	1	CAA52630.1	45553	75000	ALERPLKQI	44858	40000	ALERPLKQI	38627.4	75000	ALERPLKQI	46926.2	38000	ALERPLKQI	48380	99000	ALERPLKQA	43023	35000	ALERPLKQI	51434	0
	443	LERPLKQIAF	1	CAA52630.1	35236	27000	LERPKQIAF	42020.6	29000	LERPKQIAF	29380.4	18000	LERPLQIAF	48928.6	80000	LERPLQIAF	48478	99000	LERLKQIAF	38144.8	19000	LERLKQIAF	29658	0
	444	ERPLKQIAFN	1	CAA52630.1	44382.9	65000	ERPLKQIAF	47593.5	65000	ERPLKQIAF	35482.4	45000	ERPLKQIAF	49149.8	95000	ERLKQIAFN	44121	48000	RPLKQIAFN	45075.9	50000	ERPLKQIAF	57498	0
	445	RPLKQIAFNG	1	CAA52630.1	47059.4	95000	RLKQIAFNG	45322.9	43000	RLKQIAFNG	40720.4	95000	RLKQIAFNG	48649.9	70000	PLKQIAFNG	44203.6	48000	RPLKQIAFN	48062.3	90000	RPLKQIAFN	66270	0
	446	PLKQIAFNGG	1	CAA52630.1	47950.6	99000	PLKQIAFNG	47950.1	70000	PLKQIAFNG	41229.3	99000	PLKQIAFNG	48550.5	65000	PLKQIAFNG	48019.7	95000	PLKQIFNGG	47866.7	90000	LKQIAFNGG	83905	0
	447	LKQIAFNGGL	1	CAA52630.1	31436.6	20000	KQIAFNGGL	21704.9	7500	KQIAFNGGL	25217.9	9500	KQIAFNGGL	47116.5	40000	LKQAFNGGL	48176.9	99000	KQIAFNGGL	28959.1	7500	KQIAFNGGL	13128	0
	448	KQIAFNGGLE	1	CAA52630.1	31244.3	20000	KQIAFNGGL	22075	8000	KQIAFNGGL	25994.7	11000	KQIAFNGGL	47799.9	49000	KQIAFNGGL	47249.7	85000	KQIAFNGGE	29501.8	8000	KQIAFNGGL	14182	0
	449	QIAFNGGLEP	1	CAA52630.1	43838.3	60000	IAFNGGLEP	48725.2	90000	QIAFNGGLE	41470.5	99000	QIAFNGGEP	49078.6	90000	QIANGGLEP	42981.2	41000	IAFNGGLEP	48280.2	95000	QIAFNGGLE	71508	0
	450	IAFNGGLEPG	1	CAA52630.1	42938	55000	IAFNGGLPG	48896.8	95000	IAFNGGEPG	40244.7	90000	IAFGGLEPG	49042	85000	AFNGGLEPG	42877.6	40000	IAFNGGLEP	48095.1	95000	AFNGGLEPG	68878	0
	451	AFNGGLEPGV	1	CAA52630.1	46856.2	90000	AFNGGLEPV	48927	95000	AFNGGLEPV	29220.6	18000	FNGGLEPGV	48138.3	55000	AFNGLEPGV	47741.5	90000	AFNGGLEPG	47349	80000	AFNGGLEPG	50426	0
	452	FNGGLEPGVV	1	CAA52630.1	47401.8	99000	FNGGEPGVV	48770	90000	FNGGLEGVV	26825.6	13000	FNGGLPGVV	49213.7	95000	FNGGLEPVV	48382.1	99000	FNGGLEPGV	47574.9	80000	FNGLEPGVV	45710	0
	453	NGGLEPGVVA	1	CAA52630.1	45785.7	80000	GGLEPGVVA	48953	95000	GGLEPGVVA	40407	90000	NGGLEPGVV	48929.1	80000	NGLEPGVVA	46936.9	80000	GGLEPGVVA	47207.8	75000	GGLEPGVVA	82792	0
	454	GGLEPGVVAE	1	CAA52630.1	45048.1	70000	GGLEPGVAE	48903.2	95000	GLEPGVVAE	40629.3	95000	GLEPGVVAE	47851.1	50000	GLEPGVVAE	43576.3	44000	GGLEPGVAE	47415.1	80000	GGLEPGVVA	66250	0
	455	GLEPGVVAEK	1	CAA52630.1	46352.9	85000	GLEPGVVAE	48811.7	90000	GLEPGVAEK	39845.6	85000	LEPGVVAEK	47332.1	43000	GLEPVVAEK	39365.3	26000	GLPGVVAEK	47187.4	75000	GEPGVVAEK	54699	0
	456	LEPGVVAEKV	1	CAA52630.1	47300.9	95000	LEPGVVAEV	48553.1	85000	LEGVVAEKV	35433.3	45000	LEPGVVAEV	49141.3	90000	LEPGVVAEV	41161.6	32000	LEPGVVAEK	46998.3	75000	LEPGVVAEV	59876	0
	457	EPGVVAEKVR	1	CAA52630.1	48530.5	99000	EGVVAEKVR	49125.9	99000	EPGVVAEKV	41258.3	99000	EPGVVAEKV	49356.6	99000	EPGVVAEKV	47161.3	80000	PGVVAEKVR	48152.9	95000	EPGVVAEKV	94592	0
	458	PGVVAEKVRN	1	CAA52630.1	48022.3	99000	GVVAEKVRN	49226.5	99000	GVVAEKVRN	42329.1	99000	GVVAEKVRN	49375.9	99000	GVVAEKVRN	47114.9	80000	PGVVAEKVR	48472.8	99000	GVVAEKVRN	95230	0
	459	GVVAEKVRNS	1	CAA52630.1	47291.1	95000	VVAEKVRNS	48106.5	75000	VVAEKVRNS	40701.4	95000	VVAEKVRNS	49234.5	95000	VVAEKVRNS	47794.7	95000	GVVAEKVRN	48282.3	95000	GVVAEKVRN	90957	0
	460	VVAEKVRNSP	1	CAA52630.1	46497.6	85000	VVAEKRNSP	47458.2	65000	VVAEKRNSP	40052.3	90000	VVAKVRNSP	48892.6	80000	VVAEVRNSP	47633.6	90000	VVAEKVNSP	48600.4	99000	VVAEKVNSP	83365	0
	461	VAEKVRNSPA	1	CAA52630.1	45181.9	75000	AEKVRNSPA	47712	65000	AEKVRNSPA	38227	70000	VAEKVRSPA	49232.4	95000	VAEKVNSPA	46054.5	65000	VAKVRNSPA	35471.2	14000	AEKVRNSPA	42752	0
	462	AEKVRNSPAG	1	CAA52630.1	43588.6	60000	AKVRNSPAG	47698.6	65000	AEKVRNSPA	39698.5	85000	AEKVRNSPA	49062.7	90000	EKVRNSPAG	47109.3	80000	AEKVRNSPA	34283	13000	AEKVRNSPA	41566	0
	463	EKVRNSPAGT	1	CAA52630.1	44454.5	65000	EKRNSPAGT	48025.9	70000	KVRNSPAGT	40686	95000	EKVRNSPAT	48992.7	85000	EKVRNSPAG	47492.6	90000	KVRNSPAGT	45803	60000	EKVRNSPAG	75245	0
	464	KVRNSPAGTG	1	CAA52630.1	45048.6	70000	KVRNSPATG	47410	65000	KVRSPAGTG	41563	99000	KVRNSPAGT	49163.2	95000	KVRNSPATG	47537.4	90000	KVRNSPAGT	47197.6	75000	VRNSPAGTG	80276	0
	465	VRNSPAGTGL	1	CAA52630.1	41157.1	46000	VRNSPAGTL	46440.8	55000	VRNSPAGTL	35908.7	48000	RNSPAGTGL	43368.9	21000	VRSPAGTGL	46847.6	75000	RNSPAGTGL	37414.3	17000	VRNSPAGTL	33235	0
	466	RNSPAGTGLN	1	CAA52630.1	43144.7	60000	RNSPAGTGL	47153.7	60000	RNSPAGTGL	36207.2	50000	RNSPAGTGL	45165.2	27000	RNSPAGTGL	45509.6	60000	RNSPAGTGN	45981.8	60000	RNSPAGTGL	48503	0
	467	NSPAGTGLNA	1	CAA52630.1	47474.7	99000	NSAGTGLNA	49195.1	99000	NSPAGTGLN	40910.7	95000	NSPAGTGLN	48772.1	75000	NSAGTGLNA	45361.6	60000	NSAGTGLNA	48562	99000	SPAGTGLNA	84711	0
	468	SPAGTGLNAA	1	CAA52630.1	47205.2	95000	SPAGTGLAA	49278.2	99000	SPAGTGLNA	40768.4	95000	SPAGTLNAA	48576.2	65000	SPAGTGNAA	46121.8	65000	SPAGTGLAA	48046.2	90000	SPAGTGNAA	82154	0
	469	PAGTGLNAAT	1	CAA52630.1	46766.5	90000	AGTGLNAAT	49103.1	99000	AGTGLNAAT	37382.7	60000	PAGGLNAAT	48828.6	75000	AGTGLNAAT	46066.4	65000	AGTGLNAAT	48132	95000	AGTGLNAAT	77798	0
	470	AGTGLNAATG	1	CAA52630.1	46608.9	90000	AGTGLNAAT	49103.6	99000	AGTGLNAAT	38078.8	65000	AGTGLNAAT	48803.8	75000	AGTGLNAAT	46117.8	65000	AGTGLNAAT	47840.2	85000	GTGLNAATG	77842	0
	471	GTGLNAATGE	1	CAA52630.1	46673.5	90000	GTLNAATGE	49214.8	99000	GTGLNAATG	41475	99000	GTGLNAATG	49205.7	95000	TGLNAATGE	40155.1	28000	GTLNAATGE	48075.3	90000	GTGLNAATG	67671	0
	472	TGLNAATGEY	1	CAA52630.1	38383.6	36000	TGLNAATEY	48367	80000	GLNAATGEY	40347.6	90000	GLNAATGEY	46419.2	34000	TLNAATGEY	41728.4	35000	TGLNAATGY	47348.5	80000	GLNAATGEY	49232	0
	473	GLNAATGEYE	1	CAA52630.1	40904.5	45000	GLNAATGEY	48329.8	80000	GLNAATGEY	40609.5	95000	GLNAATGEY	46618.5	36000	GLNAATGEY	44084.2	47000	GLNAATGEY	47353.6	80000	GLNAATGEY	56178	0
	474	LNAATGEYED	1	CAA52630.1	47675.9	99000	LNAATGYED	49116.9	99000	LNAAGEYED	41247.6	99000	LNAATGEYE	48739.4	75000	NAATGEYED	44690.8	55000	LNAATGEYE	48807.5	99000	LNAATGEYE	83427	0
	475	NAATGEYEDL	1	CAA52630.1	44075.7	65000	AATGEYEDL	47658.4	65000	NAATGEYEL	34766.4	40000	NAAGEYEDL	38551.4	13000	NAATGEYEL	48359.6	99000	NAATGEYED	41337.9	28000	AATGEYEDL	33612	0
	476	AATGEYEDLL	1	CAA52630.1	43481.7	60000	AATGEYEDL	46964.3	60000	AATEYEDLL	28961.9	17000	ATGEYEDLL	47152.1	41000	AATGEYEDL	47940.8	95000	ATGEYEDLL	39636.3	22000	AATGEYEDL	34777	0
	477	ATGEYEDLLK	1	CAA52630.1	46289.3	85000	ATGEYEDLL	47414.6	65000	ATGEYEDLL	29367.1	18000	ATGEYEDLL	47885.3	50000	ATGEYEDLL	31948.6	12000	ATGEYDLLK	46099.8	60000	ATGEYEDLL	29600	0
	478	TGEYEDLLKA	1	CAA52630.1	43188.2	60000	TEYEDLLKA	48780.1	90000	GEYEDLLKA	40712.9	95000	GEYEDLLKA	49294.7	99000	TEYEDLLKA	43644.3	45000	TGEYEDLLK	43405	38000	GEYEDLLKA	61892	0
	479	GEYEDLLKAG	1	CAA52630.1	42372.1	55000	GEYEDLLAG	48717.3	90000	GEYEDLLKA	38037.2	65000	GEYELLKAG	49125.9	90000	GEYDLLKAG	47014.1	80000	GEYEDLLKA	41233.3	27000	GEYEDLLAG	56966	0
	480	EYEDLLKAGI	1	CAA52630.1	47006	95000	YEDLLKAGI	48169	75000	YEDLLKAGI	33390.2	33000	YEDLLKAGI	48573.6	65000	EYEDLLKAI	48467.6	99000	EYEDLLAGI	43302.3	37000	EEDLLKAGI	56245	0
	481	YEDLLKAGIA	1	CAA52630.1	46937.4	95000	YELLKAGIA	47758	65000	YELLKAGIA	33716.2	35000	YEDLLKAGI	49401.5	99000	YEDLLKAGI	48280.2	99000	YEDLLKAGI	45106.2	50000	YELLKAGIA	63368	0
	482	EDLLKAGIAD	1	CAA52630.1	45527.8	75000	DLLKAGIAD	48727.8	90000	EDLLKAGIA	41598.5	99000	EDLLKAGIA	39795.2	14000	DLLKAGIAD	47282.9	85000	EDLLAGIAD	46353.9	65000	EDLLKAGIA	45071	0
	483	DLLKAGIADP	1	CAA52630.1	45607.7	80000	DLLKAGIAD	47861	70000	LLKAGIADP	41604.9	99000	LLKAGIADP	39662.4	14000	DLLKAGIAD	47198.1	85000	DLLKAGIAP	47683.7	85000	LLKAGIADP	45508	0
	484	LLKAGIADPV	1	CAA52630.1	43064	55000	LKAGIADPV	44288.9	37000	LLKAGIAPV	35283.3	44000	LKAGIADPV	43907.2	22000	LLAGIADPV	47637.8	90000	LLKAGIAPV	46157.3	60000	LLKAGIDPV	42502	0
	485	LKAGIADPVK	1	CAA52630.1	42893.4	55000	LKAGIADPV	48298.5	75000	LKAGIADPV	36060.6	49000	LKAGIADPV	48670.9	70000	LKAGIADPV	39307.4	26000	LKAGIADPK	46850.1	70000	LKAGIADPV	50439	0
	486	KAGIADPVKV	1	CAA52630.1	46139.8	85000	KAIADPVKV	48197.2	75000	KAIADPVKV	38686.7	75000	KAIADPVKV	49280.8	99000	AGIADPVKV	43111.1	41000	KAGIADPVK	48043.1	90000	AGIADPVKV	71400	0
	487	AGIADPVKVT	1	CAA52630.1	46341.9	85000	AIADPVKVT	48769	90000	AGIADPVKV	40340.6	90000	AGIADPVKV	48748.9	75000	GIADPVKVT	47462.8	85000	AIADPVKVT	47573.9	80000	GIADPVKVT	83816	0
	488	GIADPVKVTR	1	CAA52630.1	44630.4	70000	GIADPKVTR	48855.1	95000	GIADPVKVT	40379	90000	IADPVKVTR	48090.9	55000	GIAPVKVTR	44484.3	50000	GIADPVVTR	47305	75000	GIADPVKVT	68620	0
	489	IADPVKVTRS	1	CAA52630.1	46983.6	95000	IADPVKVTR	48830.2	90000	ADPVKVTRS	40136.4	90000	IADPVKVTR	49260	99000	IADPVKVTR	46838.4	75000	IADPVKVTR	48274.4	95000	ADPVKVTRS	89943	0
	490	ADPVKVTRSA	1	CAA52630.1	47379.7	95000	ADVKVTRSA	48776.4	90000	ADPVKVTRS	40836.4	95000	ADPVKVTSA	49054.7	85000	DPVKVTRSA	47901.4	95000	ADPVKVTRS	48079.5	90000	ADPVKVTRS	91511	0
	491	DPVKVTRSAL	1	CAA52630.1	45479.1	75000	PVKVTRSAL	44642	39000	PVKVTRSAL	35743.6	47000	PVKVTRSAL	41091.7	16000	DPVKVTSAL	48100.3	99000	DPVKVTSAL	45379.3	55000	DPVKVTSAL	39726	0
	492	PVKVTRSALQ	1	CAA52630.1	43414	60000	VKVTRSALQ	44818.2	40000	PVKVTRSAL	36372.9	55000	PVKVTRSAL	47441.8	44000	PVKVTRSAL	43222.3	42000	VKVTRSALQ	46856.7	70000	PVKVTRSAL	49722	0
	493	VKVTRSALQN	1	CAA52630.1	43788.1	60000	VKVTRSALQ	48108.6	75000	KVTRSALQN	41082.4	99000	VKVTRSALQ	49326.2	99000	KVTRSALQN	43639.6	45000	VKVTRSALQ	47768.9	85000	VKVTRSALQ	71268	0
	494	KVTRSALQNA	1	CAA52630.1	46877	90000	KVTRSALQN	47946.5	70000	KVTRSALQN	40520.4	95000	KTRSALQNA	49116.3	90000	KVTRALQNA	47039.6	80000	KVTRSALQN	48588.8	99000	KVTRSALQA	86163	0
	495	VTRSALQNAA	1	CAA52630.1	47157.3	95000	VTRSALQAA	48889.9	95000	VTRALQNAA	35456.3	45000	VTRALQNAA	49186.6	95000	TRSALQNAA	46710.4	75000	VTRSALQAA	48415.7	99000	TRSALQNAA	77684	0
	496	TRSALQNAAS	1	CAA52630.1	46887.1	90000	RSALQNAAS	48533.1	85000	RSALQNAAS	38431	70000	TRSALQNAA	48859.8	75000	TRSAQNAAS	41802.5	35000	RSALQNAAS	47846.5	85000	RSALQNAAS	66057	0
	497	RSALQNAASI	1	CAA52630.1	40294.4	42000	RALQNAASI	41805.7	28000	RALQNAASI	30955.3	23000	RSALQNAAI	47655.3	47000	SALQNAASI	41910.7	35000	RSALQNAAS	45919.6	60000	SALQNAASI	35395	0
	498	SALQNAASIA	1	CAA52630.1	40634.6	44000	SALQNAASI	46344.4	50000	SALQNAASI	37662.9	65000	SALQNAASI	47276.3	42000	SLQNAASIA	46180.2	70000	SALQNAAIA	46165.2	60000	SALQNAASI	53157	0
	499	ALQNAASIAG	1	CAA52630.1	35478.5	28000	AQNAASIAG	47856.3	70000	LQNAASIAG	40697	95000	LQNAASIAG	45289.5	27000	ALQNASIAG	47738.4	90000	ALQAASIAG	45125.2	50000	AQNAASIAG	46629	0
	500	LQNAASIAGL	1	CAA52630.1	22664.9	11000	LQNAASIAL	27288.7	10000	LQAASIAGL	32506.1	29000	LQNAASIAL	43430.9	21000	LQNAASIAL	47114.4	80000	QNAASIAGL	31444.1	9500	LQAASIAGL	15354	0
	501	QNAASIAGLF	1	CAA52630.1	44250.5	65000	QAASIAGLF	46723	55000	QNAASIAGL	32923.4	31000	QNAASIAGL	45066.6	26000	QNAASIAGL	46577.2	75000	QNAASIAGF	42651.3	34000	QNAASIAGL	40808	0
	502	NAASIAGLFL	1	CAA52630.1	44797.3	70000	NAASIAGLF	46171.2	49000	NAASIAGLL	31786.2	26000	NAASIALFL	41409.5	17000	NAASAGLFL	45605.7	60000	AASIAGLFL	43127	36000	AASIAGLFL	34009	0
	503	AASIAGLFLT	1	CAA52630.1	45785.7	80000	AASIAGLFL	47821.6	70000	AASIAGLFL	38807.1	75000	AASIAGLFL	47814.9	49000	AASIAGLFL	41510.4	34000	ASIAGLFLT	43209.7	37000	AASIAGLFL	51297	0
	504	ASIAGLFLTT	1	CAA52630.1	46258.3	85000	ASIGLFLTT	48631.4	85000	SIAGLFLTT	36103.5	49000	ASAGLFLTT	47528.1	45000	SIAGLFLTT	39862.5	27000	ASIGLFLTT	47079.8	75000	AIAGLFLTT	51489	0
	505	SIAGLFLTTE	1	CAA52630.1	46832.4	90000	SIAGLFLTT	48759.5	90000	SIAGLFLTT	36508.5	55000	SIAGLFLTT	46771.6	37000	SIAGFLTTE	43674.5	45000	SIAGLFLTT	47402.3	80000	SIAGLFLTT	58735	0
	506	IAGLFLTTEA	1	CAA52630.1	47280.9	95000	IALFLTTEA	49152.5	99000	AGLFLTTEA	37894.6	65000	IAGFLTTEA	49262.2	99000	AGLFLTTEA	45844.7	65000	IAGLFLTTE	48370.6	99000	IAGLFLTTE	83801	0
	507	AGLFLTTEAV	1	CAA52630.1	44171.6	65000	ALFLTTEAV	47124.6	60000	ALFLTTEAV	35240.2	43000	AGLFLTTAV	45862.1	30000	GLFLTTEAV	46342.9	70000	AGFLTTEAV	44880.3	48000	GLFLTTEAV	48481	0
	508	GLFLTTEAVV	1	CAA52630.1	44050.9	65000	GLFLTTAVV	45962.9	47000	GLFLTTAVV	38747.5	75000	GLFLTTEAV	45584	29000	GLLTTEAVV	47130.7	80000	GLFLTTAVV	44654.1	46000	GLFLTTEAV	50541	0
	509	LFLTTEAVVA	1	CAA52630.1	46983.6	95000	FLTTEAVVA	48606.7	85000	LFLTTEAVV	39486	80000	FLTTEAVVA	48379	60000	FLTTEAVVA	48101.3	99000	LFLTTEAVV	47967.8	90000	LFLTTEAVV	82565	0
	510	FLTTEAVVAD	1	CAA52630.1	44960.5	70000	FLTEAVVAD	48826.5	90000	FLTTEAVVA	37006.5	60000	FTTEAVVAD	47067	40000	FLTEAVVAD	45594.9	60000	FTTEAVVAD	48380	99000	FLTTEAVVA	63945	0
	511	LTTEAVVADK	1	CAA52630.1	45959.4	80000	LTTEAVVAD	49158.4	99000	LTTEVVADK	38779.8	75000	LTTEAVVAD	49098.8	90000	LTTEAVVAK	24054	5500	LTTEAVVAK	48744.7	99000	TTEAVVADK	25108	0
	512	TTEAVVADKP	1	CAA52630.1	47672.3	99000	TTEAVVADK	48986.3	95000	TEAVVADKP	39741	85000	TTEAVVADK	49256.3	99000	TTEAVVADK	32217.6	12000	TTEAVVADK	46626.6	70000	TEAVVADKP	42823	0
	513	TEAVVADKPE	1	CAA52630.1	46727.6	90000	TEAVVAKPE	48863.5	95000	TEAVVADPE	40636.3	95000	TEAVVDKPE	49053.7	85000	TEAVADKPE	45208.8	60000	TAVVADKPE	44871.1	48000	TEAVVADPE	73684	0
	514	EAVVADKPEK	1	CAA52630.1	46564.1	90000	AVVADKPEK	49176.4	99000	AVVADKPEK	41495.2	99000	EAVVADKPE	49198.8	95000	AVVADKPEK	39448.4	26000	EAVVADKPK	48218.6	95000	EAVVADKPE	66059	0
	515	AVVADKPEKA	1	CAA52630.1	46540.9	90000	AVVADKPEK	48286.4	75000	AVVAKPEKA	41526.2	99000	VVADKPEKA	49184.4	95000	AVVADKPEK	42562.8	39000	AVVADKPEK	48418.3	99000	AVVAKPEKA	74245	0
	516	VVADKPEKAA	1	CAA52630.1	46944.5	95000	VVADKPKAA	48455.5	80000	VVADKPEKA	40668	95000	VVADKEKAA	48990.6	85000	VVADPEKAA	48205	99000	VVADKPEKA	48616.2	99000	VVAKPEKAA	91576	0
	517	VADKPEKAAA	1	CAA52630.1	46254.7	85000	VAKPEKAAA	48946.6	95000	ADKPEKAAA	40534.4	95000	VAKPEKAAA	49269.1	99000	ADKPEKAAA	47887.4	95000	VADKPKAAA	47599.7	85000	ADKPEKAAA	92011	0
	518	ADKPEKAAAP	1	CAA52630.1	41529.7	47000	AKPEKAAAP	47268.6	60000	ADKEKAAAP	39790.9	85000	DKPEKAAAP	49161.5	95000	DKPEKAAAP	47455.2	85000	ADKEKAAAP	47354.1	80000	ADKPEKAAA	71007	0
	519	DKPEKAAAPA	1	CAA52630.1	43108.3	60000	DKPEAAAPA	48536.8	85000	DKPEKAAPA	39199.5	80000	DKPEKAAPA	48885.7	80000	DKEKAAAPA	47685.7	90000	KPEKAAAPA	47684.7	85000	DKEKAAAPA	78630	0
	520	KPEKAAAPAG	1	CAA52630.1	44963.9	70000	KEKAAAPAG	48661.5	85000	KEKAAAPAG	41128.2	99000	KEKAAAPAG	49212.1	95000	PEKAAAPAG	47748.7	90000	KPEKAAAPA	46259.2	65000	PEKAAAPAG	81997	0
	521	PEKAAAPAGD	1	CAA52630.1	46322.3	85000	EKAAAPAGD	49023.4	99000	PEKAAAPAG	41817.4	99000	EKAAAPAGD	49189.7	95000	PEKAAAPAG	48200.3	99000	EKAAAPAGD	46199.7	65000	PEKAAAPAG	88263	0
	522	EKAAAPAGDP	1	CAA52630.1	46131.3	85000	EKAAAPADP	48602	85000	KAAAPAGDP	40894.3	95000	KAAAPAGDP	49165.8	95000	EKAAAPADP	47833.5	95000	KAAAPAGDP	44930.3	48000	EKAAPAGDP	79008	0
	523	KAAAPAGDPT	1	CAA52630.1	43181.2	60000	AAAPAGDPT	47938.7	70000	KAAAPAGPT	39307	80000	KAAAPAGPT	48560.5	65000	AAAPAGDPT	46556	75000	AAAPAGDPT	46818.2	70000	AAAPAGDPT	69399	0
	524	AAAPAGDPTG	1	CAA52630.1	43292.5	60000	AAAPAGDPT	48704.6	90000	AAAPAGDPT	40634.1	95000	AAAPAGDPT	48142.5	55000	AAAPAGPTG	46753.4	75000	AAAPAGDPT	47223.6	75000	AAAPAGDPT	72157	0
	525	AAPAGDPTGG	1	CAA52630.1	47199.1	95000	AAAGDPTGG	48973.1	95000	AAPAGDPTG	41402.8	99000	AAPAGDPTG	49192.4	95000	AAAGDPTGG	47574.4	90000	AAAGDPTGG	47939.2	90000	APAGDPTGG	93894	0
	526	APAGDPTGGM	1	CAA52630.1	42376.3	55000	AAGDPTGGM	48499.5	80000	APADPTGGM	40297.4	90000	AAGDPTGGM	48809.6	75000	APAGDPTGG	47329	85000	AAGDPTGGM	43261.6	37000	APAGPTGGM	63886	0
	527	PAGDPTGGMG	1	CAA52630.1	45593.4	75000	PAGDPTGGM	48779	90000	PAGDPTGGM	40956.8	95000	PAGDPTGGM	49088.7	90000	PAGDPTGGM	47949.1	95000	PAGDPTGGM	47416.6	80000	PAGDPTGGM	86820	0
	528	AGDPTGGMGG	1	CAA52630.1	47664.6	99000	AGDPTGGMG	49190.3	99000	AGDPTGGMG	42339.1	99000	AGDPTGGMG	49337.4	99000	AGDPTGGMG	47608.9	90000	AGPTGGMGG	48341.3	95000	AGDPTGGMG	96710	0
	529	GDPTGGMGGM	1	CAA52630.1	45969.8	80000	GDTGGMGGM	48919.1	95000	GDTGGMGGM	39860.3	85000	GDPGGMGGM	48173.2	60000	DPTGGMGGM	47697.6	90000	GDPGGMGGM	45666.9	55000	GDTGGMGGM	74303	0
	530	DPTGGMGGMD	1	CAA52630.1	47372.1	95000	DPTGGMGGM	49068.5	99000	DPTGGMGGM	40554.2	95000	PTGGMGGMD	48214.9	60000	DPTGGMGGM	46736.2	75000	PTGGMGGMD	47266.1	75000	DPTGGMGGM	80551	0
	531	PTGGMGGMDF	1	CAA52630.1	46056.5	80000	TGGMGGMDF	48527.4	85000	PTGGMGGMF	35201.7	43000	PTGGMGMDF	48911.6	80000	PTGGMGMDF	45862.5	65000	PTGGGGMDF	47580.6	80000	PTGGMGGDF	68255	0
	0	MVSLESLTP	2	AAS02640.1	34564.6	26000	MVSLESLTP	44546.9	38000	MVSLESLTP	37071.4	60000	MVSLESLTP	46431.8	34000	MVSLESLTP	35402.2	17000	MVSLESLTP	41871.7	30000	MVSLESLTP	29555	0
	1	VSLESLTPA	2	AAS02640.1	16057.6	6000	VSLESLTPA	43642.4	34000	VSLESLTPA	27481.3	14000	VSLESLTPA	42540.7	19000	VSLESLTPA	7812.9	0.8	VSLESLTPA	42841	34000	VSLESLTPA	3751	1
	2	SLESLTPAE	2	AAS02640.1	21324.5	9500	SLESLTPAE	38657.5	21000	SLESLTPAE	26901.7	13000	SLESLTPAE	14905.1	3500	SLESLTPAE	39890.1	27000	SLESLTPAE	42903.6	35000	SLESLTPAE	10325	0
	3	LESLTPAEL	2	AAS02640.1	18094.6	7000	LESLTPAEL	9063.4	3500	LESLTPAEL	23250.3	7500	LESLTPAEL	24670.8	6000	LESLTPAEL	43257.4	42000	LESLTPAEL	6765.1	0.6	LESLTPAEL	2480	1
	4	ESLTPAELA	2	AAS02640.1	40916	45000	ESLTPAELA	46546.9	55000	ESLTPAELA	38328.8	70000	ESLTPAELA	48275	60000	ESLTPAELA	34972.4	16000	ESLTPAELA	37635.2	18000	ESLTPAELA	31677	0
	5	SLTPAELAE	2	AAS02640.1	19871.4	8500	SLTPAELAE	41259.2	27000	SLTPAELAE	33849.2	35000	SLTPAELAE	6615.8	1800	SLTPAELAE	35353.6	17000	SLTPAELAE	43302.8	37000	SLTPAELAE	7276	1
	6	LTPAELAEV	2	AAS02640.1	41078.8	45000	LTPAELAEV	41611.2	28000	LTPAELAEV	16140.9	2500	LTPAELAEV	47065	40000	LTPAELAEV	37629.5	21000	LTPAELAEV	45927.1	60000	LTPAELAEV	10964	0
	7	TPAELAEVH	2	AAS02640.1	29239.9	17000	TPAELAEVH	38966.5	22000	TPAELAEVH	30605	22000	TPAELAEVH	46254.2	33000	TPAELAEVH	41261	33000	TPAELAEVH	43602.3	39000	TPAELAEVH	25426	0
	8	PAELAEVHA	2	AAS02640.1	43757.8	60000	PAELAEVHA	47535.3	65000	PAELAEVHA	37784.9	65000	PAELAEVHA	48709.9	70000	PAELAEVHA	43670.8	45000	PAELAEVHA	47344.9	80000	PAELAEVHA	62212	0
	9	AELAEVHAR	2	AAS02640.1	22531.4	10000	AELAEVHAR	43166.2	32000	AELAEVHAR	32776.6	30000	AELAEVHAR	42399.7	18000	AELAEVHAR	22032.8	4500	AELAEVHAR	12653.3	1500	AELAEVHAR	5410	1
	10	ELAEVHARH	2	AAS02640.1	16482.2	6500	ELAEVHARH	31953.1	14000	ELAEVHARH	28815.3	17000	ELAEVHARH	15855.5	3500	ELAEVHARH	31853.7	12000	ELAEVHARH	23495.1	4500	ELAEVHARH	6854	0
	11	LAEVHARHQ	2	AAS02640.1	41247.2	46000	LAEVHARHQ	41517.6	27000	LAEVHARHQ	36788.9	55000	LAEVHARHQ	48845	75000	LAEVHARHQ	31912	12000	LAEVHARHQ	44666.2	46000	LAEVHARHQ	30712	0
	12	AEVHARHQQ	2	AAS02640.1	13261.1	5000	AEVHARHQQ	34220	16000	AEVHARHQQ	36132.4	49000	AEVHARHQQ	45412.2	28000	AEVHARHQQ	31474.4	11000	AEVHARHQQ	24149.8	5000	AEVHARHQQ	9844	0
	13	EVHARHQQG	2	AAS02640.1	41280.2	46000	EVHARHQQG	31364.9	13000	EVHARHQQG	33668.1	34000	EVHARHQQG	47577	46000	EVHARHQQG	38696.8	24000	EVHARHQQG	33276.6	11000	EVHARHQQG	21247	0
	14	VHARHQQGY	2	AAS02640.1	18601.8	7500	VHARHQQGY	26613.7	10000	VHARHQQGY	22802.1	7000	VHARHQQGY	43379.2	21000	VHARHQQGY	28354.2	8000	VHARHQQGY	36448.1	16000	VHARHQQGY	9815	0
	15	HARHQQGYA	2	AAS02640.1	34873.8	27000	HARHQQGYA	26559.6	10000	HARHQQGYA	28605.6	16000	HARHQQGYA	47511.7	45000	HARHQQGYA	41608.9	34000	HARHQQGYA	43922.8	41000	HARHQQGYA	21774	0
	16	ARHQQGYAD	2	AAS02640.1	19036.3	8000	ARHQQGYAD	43284.1	33000	ARHQQGYAD	35587.3	46000	ARHQQGYAD	42974.2	20000	ARHQQGYAD	35275.3	16000	ARHQQGYAD	32771	11000	ARHQQGYAD	15771	0
	17	RHQQGYADL	2	AAS02640.1	4816.9	1500	RHQQGYADL	788.9	0.8	RHQQGYADL	11971.8	1100	RHQQGYADL	18779.5	4500	RHQQGYADL	39693.8	27000	RHQQGYADL	9549.1	1000	RHQQGYADL	1469	4
	18	HQQGYADLQ	2	AAS02640.1	12921.1	4500	HQQGYADLQ	23926.3	8500	HQQGYADLQ	30765.3	22000	HQQGYADLQ	44123.4	23000	HQQGYADLQ	40788.3	31000	HQQGYADLQ	28260.8	7000	HQQGYADLQ	9935	0
	19	QQGYADLQA	2	AAS02640.1	19336.3	8000	QQGYADLQA	9369.1	3500	QQGYADLQA	35086.9	42000	QQGYADLQA	48243.6	60000	QQGYADLQA	41054.4	32000	QQGYADLQA	39765.1	23000	QQGYADLQA	11409	0
	20	QGYADLQAK	2	AAS02640.1	28642.8	16000	QGYADLQAK	40280.4	24000	QGYADLQAK	29235.8	18000	QGYADLQAK	45085.2	26000	QGYADLQAK	3782.1	0.3	QGYADLQAK	42277.8	32000	QGYADLQAK	1684	1
	21	GYADLQAKK	2	AAS02640.1	33997.9	25000	GYADLQAKK	40476.6	25000	GYADLQAKK	26212.7	12000	GYADLQAKK	44726.1	25000	GYADLQAKK	13463.1	1800	GYADLQAKK	44968.3	49000	GYADLQAKK	7699	1
	22	YADLQAKKL	2	AAS02640.1	30081.3	18000	YADLQAKKL	23697.6	8500	YADLQAKKL	14154.6	1700	YADLQAKKL	39973	15000	YADLQAKKL	44740.6	55000	YADLQAKKL	39707.9	22000	YADLQAKKL	6728	1
	23	ADLQAKKLS	2	AAS02640.1	29654.4	18000	ADLQAKKLS	44468.9	38000	ADLQAKKLS	39448.8	80000	ADLQAKKLS	47333.1	43000	ADLQAKKLS	39929.4	28000	ADLQAKKLS	45118.8	50000	ADLQAKKLS	34614	0
	24	DLQAKKLSL	2	AAS02640.1	13818	5000	DLQAKKLSL	453.7	0.6	DLQAKKLSL	20095.1	4500	DLQAKKLSL	20.8	0.07	DLQAKKLSL	46370.5	70000	DLQAKKLSL	12098.5	1400	DLQAKKLSL	0.351	3
	25	LQAKKLSLD	2	AAS02640.1	16021.7	6000	LQAKKLSLD	3186.6	1700	LQAKKLSLD	32161.2	28000	LQAKKLSLD	46822.7	37000	LQAKKLSLD	42449.2	38000	LQAKKLSLD	36924.1	16000	LQAKKLSLD	6619	1
	26	QAKKLSLDL	2	AAS02640.1	14794.2	5500	QAKKLSLDL	9574.5	4000	QAKKLSLDL	10068.9	0.8	QAKKLSLDL	31217.3	8000	QAKKLSLDL	41942.9	36000	QAKKLSLDL	26996.8	6500	QAKKLSLDL	3017	1
	27	AKKLSLDLT	2	AAS02640.1	28515.4	16000	AKKLSLDLT	45264.1	42000	AKKLSLDLT	39305.3	80000	AKKLSLDLT	48530	65000	AKKLSLDLT	40998	31000	AKKLSLDLT	30516	8500	AKKLSLDLT	22719	0
	28	KKLSLDLTR	2	AAS02640.1	14857.2	5500	KKLSLDLTR	38195.5	21000	KKLSLDLTR	30119.4	20000	KKLSLDLTR	47231.3	42000	KKLSLDLTR	31416.6	11000	KKLSLDLTR	44847.3	48000	KKLSLDLTR	14458	0
	29	KLSLDLTRG	2	AAS02640.1	41027.7	45000	KLSLDLTRG	43100.9	32000	KLSLDLTRG	36660.5	55000	KLSLDLTRG	45048.6	26000	KLSLDLTRG	40113.8	28000	KLSLDLTRG	43463.8	38000	KLSLDLTRG	34854	0
	30	LSLDLTRGK	2	AAS02640.1	38923.5	37000	LSLDLTRGK	45720.3	45000	LSLDLTRGK	32694.1	30000	LSLDLTRGK	48257.7	60000	LSLDLTRGK	998.7	0.05	LSLDLTRGK	47774.1	85000	LSLDLTRGK	0.298	1
	31	SLDLTRGKP	2	AAS02640.1	34081.1	25000	SLDLTRGKP	35395.3	17000	SLDLTRGKP	35302.4	44000	SLDLTRGKP	42562.8	19000	SLDLTRGKP	42974.7	41000	SLDLTRGKP	45514.1	55000	SLDLTRGKP	27681	0
	32	LDLTRGKPA	2	AAS02640.1	31302.9	20000	LDLTRGKPA	40834.2	26000	LDLTRGKPA	34420.6	38000	LDLTRGKPA	47283.4	42000	LDLTRGKPA	33039.1	13000	LDLTRGKPA	42547.2	33000	LDLTRGKPA	24409	0
	33	DLTRGKPAP	2	AAS02640.1	26658.3	14000	DLTRGKPAP	34217.8	16000	DLTRGKPAP	35679.1	46000	DLTRGKPAP	9227.8	2500	DLTRGKPAP	43298.6	42000	DLTRGKPAP	40852.8	26000	DLTRGKPAP	9710	0
	34	LTRGKPAPA	2	AAS02640.1	20992.1	9000	LTRGKPAPA	11361	4000	LTRGKPAPA	19667.5	4500	LTRGKPAPA	46645.8	36000	LTRGKPAPA	22709.8	5000	LTRGKPAPA	41951.1	30000	LTRGKPAPA	7105	0
	35	TRGKPAPAQ	2	AAS02640.1	12648.3	4500	TRGKPAPAQ	44924	40000	TRGKPAPAQ	36660.1	55000	TRGKPAPAQ	44929.8	26000	TRGKPAPAQ	38291.5	23000	TRGKPAPAQ	40732.3	26000	TRGKPAPAQ	15552	0
	36	RGKPAPAQL	2	AAS02640.1	6420.5	2000	RGKPAPAQL	175.2	0.4	RGKPAPAQL	16500.2	2500	RGKPAPAQL	10308.5	2500	RGKPAPAQL	36435.1	19000	RGKPAPAQL	29469.9	8000	RGKPAPAQL	1508	2
	37	GKPAPAQLD	2	AAS02640.1	25820	13000	GKPAPAQLD	45836.2	46000	GKPAPAQLD	35270.7	44000	GKPAPAQLD	48140.4	55000	GKPAPAQLD	44404	50000	GKPAPAQLD	38432.2	19000	GKPAPAQLD	28275	0
	38	KPAPAQLDL	2	AAS02640.1	16602.3	6500	KPAPAQLDL	18902.7	6500	KPAPAQLDL	18487.6	3500	KPAPAQLDL	10351.7	2500	KPAPAQLDL	43582	44000	KPAPAQLDL	35435.9	14000	KPAPAQLDL	5517	0
	39	PAPAQLDLS	2	AAS02640.1	44359.8	65000	PAPAQLDLS	46088.9	48000	PAPAQLDLS	34673.6	40000	PAPAQLDLS	48522.7	65000	PAPAQLDLS	44177.8	48000	PAPAQLDLS	44937.6	48000	PAPAQLDLS	50732	0
	40	APAQLDLSN	2	AAS02640.1	39208.4	38000	APAQLDLSN	37658.8	20000	APAQLDLSN	31767.6	26000	APAQLDLSN	44899.2	26000	APAQLDLSN	41727.5	35000	APAQLDLSN	43722.7	40000	APAQLDLSN	29012	0
	41	PAQLDLSNA	2	AAS02640.1	43024.9	55000	PAQLDLSNA	47139.9	60000	PAQLDLSNA	35696.9	46000	PAQLDLSNA	48539.4	65000	PAQLDLSNA	42813.6	40000	PAQLDLSNA	45519.4	55000	PAQLDLSNA	52104	0
	42	AQLDLSNAL	2	AAS02640.1	154.9	0.06	AQLDLSNAL	67.4	0.2	AQLDLSNAL	9969.5	0.7	AQLDLSNAL	965.2	0.6	AQLDLSNAL	35446.7	17000	AQLDLSNAL	1975.2	0.15	AQLDLSNAL	0.191	5
	43	QLDLSNALL	2	AAS02640.1	26760.9	14000	QLDLSNALL	8004.4	3500	QLDLSNALL	23513.7	7500	QLDLSNALL	2576.2	1000	QLDLSNALL	43631.1	45000	QLDLSNALL	25600	5500	QLDLSNALL	3541	1
	44	LDLSNALLS	2	AAS02640.1	37804.5	34000	LDLSNALLS	43854	35000	LDLSNALLS	38899.5	75000	LDLSNALLS	48658.8	70000	LDLSNALLS	41786.2	35000	LDLSNALLS	46573.1	65000	LDLSNALLS	46311	0
	45	DLSNALLSL	2	AAS02640.1	14589.9	5500	DLSNALLSL	24625.8	9000	DLSNALLSL	27754.7	14000	DLSNALLSL	4	0.01	DLSNALLSL	44093.8	47000	DLSNALLSL	21600.2	4000	DLSNALLSL	0.06	1
	46	LSNALLSLP	2	AAS02640.1	41573.8	48000	LSNALLSLP	43309.8	33000	LSNALLSLP	21885.8	6000	LSNALLSLP	48183.6	60000	LSNALLSLP	28676	8500	LSNALLSLP	46555.5	65000	LSNALLSLP	16326	0
	47	SNALLSLPG	2	AAS02640.1	30220.6	19000	SNALLSLPG	42570.2	30000	SNALLSLPG	18599	3500	SNALLSLPG	43921.9	22000	SNALLSLPG	29768.9	9500	SNALLSLPG	39200	21000	SNALLSLPG	10526	0
	48	NALLSLPGD	2	AAS02640.1	38216.2	35000	NALLSLPGD	47496.8	65000	NALLSLPGD	38642.4	75000	NALLSLPGD	45157.4	27000	NALLSLPGD	35142	16000	NALLSLPGD	46069.4	60000	NALLSLPGD	34584	0
	49	ALLSLPGDD	2	AAS02640.1	29701.6	18000	ALLSLPGDD	29996.5	12000	ALLSLPGDD	32076	27000	ALLSLPGDD	32640.7	8500	ALLSLPGDD	44873.5	55000	ALLSLPGDD	36290	15000	ALLSLPGDD	15855	0
	50	LLSLPGDDY	2	AAS02640.1	27256.5	15000	LLSLPGDDY	40794.9	26000	LLSLPGDDY	37427.2	60000	LLSLPGDDY	41426.5	17000	LLSLPGDDY	36767.4	19000	LLSLPGDDY	23437.5	4500	LLSLPGDDY	13173	0
	51	LSLPGDDYR	2	AAS02640.1	39551.9	40000	LSLPGDDYR	37388	19000	LSLPGDDYR	36177.4	50000	LSLPGDDYR	47191.4	41000	LSLPGDDYR	9822.7	1100	LSLPGDDYR	46187.7	60000	LSLPGDDYR	5726	1
	52	SLPGDDYRD	2	AAS02640.1	37775.1	34000	SLPGDDYRD	38537.6	21000	SLPGDDYRD	33078.8	32000	SLPGDDYRD	31573	8000	SLPGDDYRD	36446.2	19000	SLPGDDYRD	40756.5	26000	SLPGDDYRD	18497	0
	53	LPGDDYRDS	2	AAS02640.1	45662	80000	LPGDDYRDS	46855.7	55000	LPGDDYRDS	38993.5	75000	LPGDDYRDS	48628.8	70000	LPGDDYRDS	45365.1	60000	LPGDDYRDS	44621.7	46000	LPGDDYRDS	62043	0
	54	PGDDYRDSE	2	AAS02640.1	40953.2	45000	PGDDYRDSE	44954.6	41000	PGDDYRDSE	36390.2	55000	PGDDYRDSE	47497.3	45000	PGDDYRDSE	44683.6	55000	PGDDYRDSE	47261.5	75000	PGDDYRDSE	50619	0
	55	GDDYRDSEG	2	AAS02640.1	37638.4	33000	GDDYRDSEG	39804.7	23000	GDDYRDSEG	34440.7	39000	GDDYRDSEG	48839.2	75000	GDDYRDSEG	40964.3	31000	GDDYRDSEG	44948.8	49000	GDDYRDSEG	36271	0
	56	DDYRDSEGT	2	AAS02640.1	36169.6	30000	DDYRDSEGT	36559.1	18000	DDYRDSEGT	36193.1	50000	DDYRDSEGT	45043.3	26000	DDYRDSEGT	35933.6	18000	DDYRDSEGT	37117.5	17000	DDYRDSEGT	22924	0
	57	DYRDSEGTD	2	AAS02640.1	35102	27000	DYRDSEGTD	37131.2	19000	DYRDSEGTD	38637.4	75000	DYRDSEGTD	37470.2	12000	DYRDSEGTD	44185.5	48000	DYRDSEGTD	40041.4	23000	DYRDSEGTD	23938	0
	58	YRDSEGTDT	2	AAS02640.1	32533.9	22000	YRDSEGTDT	46585.2	55000	YRDSEGTDT	34121.3	37000	YRDSEGTDT	47671.3	47000	YRDSEGTDT	45271.9	60000	YRDSEGTDT	43444.1	38000	YRDSEGTDT	38729	0
	59	RDSEGTDTR	2	AAS02640.1	20866.4	9000	RDSEGTDTR	31229.8	13000	RDSEGTDTR	37185.5	60000	RDSEGTDTR	46941.9	39000	RDSEGTDTR	27132.1	7000	RDSEGTDTR	42146.7	31000	RDSEGTDTR	14798	0
	60	DSEGTDTRN	2	AAS02640.1	39160.9	38000	DSEGTDTRN	46354.9	50000	DSEGTDTRN	36772.6	55000	DSEGTDTRN	45791.6	30000	DSEGTDTRN	28057.8	8000	DSEGTDTRN	46491.1	65000	DSEGTDTRN	25187	0
	61	SEGTDTRNY	2	AAS02640.1	22927.5	11000	SEGTDTRNY	46006.7	47000	SEGTDTRNY	35583.1	46000	SEGTDTRNY	47425.9	44000	SEGTDTRNY	32514.6	12000	SEGTDTRNY	30056.3	8500	SEGTDTRNY	16777	0
	62	EGTDTRNYG	2	AAS02640.1	36958.4	32000	EGTDTRNYG	44363.7	38000	EGTDTRNYG	37781.2	65000	EGTDTRNYG	47043.6	40000	EGTDTRNYG	40810.8	31000	EGTDTRNYG	45145.7	50000	EGTDTRNYG	39944	0
	63	GTDTRNYGG	2	AAS02640.1	40121.2	42000	GTDTRNYGG	45470.2	44000	GTDTRNYGG	31984.9	27000	GTDTRNYGG	48360.2	60000	GTDTRNYGG	30458	10000	GTDTRNYGG	42287.9	32000	GTDTRNYGG	25919	0
	64	TDTRNYGGL	2	AAS02640.1	26590.3	14000	TDTRNYGGL	13013.8	4500	TDTRNYGGL	20490.8	5000	TDTRNYGGL	25107.3	6000	TDTRNYGGL	44540.7	55000	TDTRNYGGL	9849.1	1000	TDTRNYGGL	3575	1
	65	DTRNYGGLH	2	AAS02640.1	28617.1	16000	DTRNYGGLH	36664.5	18000	DTRNYGGLH	31672.2	26000	DTRNYGGLH	40231.2	15000	DTRNYGGLH	34820.2	16000	DTRNYGGLH	43094.8	36000	DTRNYGGLH	19141	0
	66	TRNYGGLHG	2	AAS02640.1	31978	21000	TRNYGGLHG	45072	41000	TRNYGGLHG	38652.8	75000	TRNYGGLHG	48235.8	60000	TRNYGGLHG	39105.1	25000	TRNYGGLHG	46382.5	65000	TRNYGGLHG	38121	0
	67	RNYGGLHGL	2	AAS02640.1	6613.9	2500	RNYGGLHGL	6441.7	3000	RNYGGLHGL	16614	3000	RNYGGLHGL	10911.1	3000	RNYGGLHGL	16060.6	2500	RNYGGLHGL	20909.2	3500	RNYGGLHGL	2877	0
	68	NYGGLHGLP	2	AAS02640.1	41187.4	46000	NYGGLHGLP	46525.3	55000	NYGGLHGLP	30300.2	21000	NYGGLHGLP	44016.6	22000	NYGGLHGLP	42927.3	40000	NYGGLHGLP	39728.6	22000	NYGGLHGLP	29491	0
	69	YGGLHGLPE	2	AAS02640.1	24671.4	12000	YGGLHGLPE	32030.9	14000	YGGLHGLPE	28759.6	17000	YGGLHGLPE	47798.3	49000	YGGLHGLPE	15052.5	2500	YGGLHGLPE	41073.5	27000	YGGLHGLPE	8941	0
	70	GGLHGLPEL	2	AAS02640.1	14431.8	5500	GGLHGLPEL	12521.2	4500	GGLHGLPEL	25948.6	11000	GGLHGLPEL	8204.9	2500	GGLHGLPEL	39557.4	26000	GGLHGLPEL	36199.8	15000	GGLHGLPEL	6000	0
	71	GLHGLPELR	2	AAS02640.1	35505.8	28000	GLHGLPELR	39983.4	24000	GLHGLPELR	32044.8	27000	GLHGLPELR	39542.9	14000	GLHGLPELR	38139.4	22000	GLHGLPELR	38289.9	19000	GLHGLPELR	21132	0
	72	LHGLPELRA	2	AAS02640.1	43265.3	60000	LHGLPELRA	46253.2	49000	LHGLPELRA	38565.9	70000	LHGLPELRA	49149.8	95000	LHGLPELRA	42025.2	36000	LHGLPELRA	43096.2	36000	LHGLPELRA	51089	0
	73	HGLPELRAI	2	AAS02640.1	31923.7	21000	HGLPELRAI	40292.6	24000	HGLPELRAI	25102.7	9500	HGLPELRAI	33687.4	9000	HGLPELRAI	39916.8	28000	HGLPELRAI	42680.9	34000	HGLPELRAI	16182	0
	74	GLPELRAIF	2	AAS02640.1	8552.1	3000	GLPELRAIF	7676	3000	GLPELRAIF	8555.9	0.5	GLPELRAIF	39088.1	14000	GLPELRAIF	41880.4	35000	GLPELRAIF	37169.8	17000	GLPELRAIF	2124	1
	75	LPELRAIFG	2	AAS02640.1	44290.8	65000	LPELRAIFG	45828.3	46000	LPELRAIFG	38289.9	70000	LPELRAIFG	49071.2	90000	LPELRAIFG	40673.3	30000	LPELRAIFG	42074.7	31000	LPELRAIFG	46834	0
	76	PELRAIFGE	2	AAS02640.1	38920.2	37000	PELRAIFGE	40555.1	25000	PELRAIFGE	36187.2	50000	PELRAIFGE	44155.8	23000	PELRAIFGE	28946.5	8500	PELRAIFGE	16508.1	2500	PELRAIFGE	9257	0
	77	ELRAIFGEL	2	AAS02640.1	17276.5	7000	ELRAIFGEL	18.6	0.07	ELRAIFGEL	10439.5	0.8	ELRAIFGEL	61.1	0.15	ELRAIFGEL	44492.5	50000	ELRAIFGEL	4479.9	0.4	ELRAIFGEL	0.241	4
	78	LRAIFGELL	2	AAS02640.1	33438.6	24000	LRAIFGELL	30581.5	13000	LRAIFGELL	20285.2	4500	LRAIFGELL	25639.6	6000	LRAIFGELL	45268	60000	LRAIFGELL	22197.9	4000	LRAIFGELL	7750	0
	79	RAIFGELLG	2	AAS02640.1	37187.1	32000	RAIFGELLG	28097.6	11000	RAIFGELLG	36861	55000	RAIFGELLG	49105.7	90000	RAIFGELLG	35786.2	17000	RAIFGELLG	46829.8	70000	RAIFGELLG	26719	0
	80	AIFGELLGI	2	AAS02640.1	24719.2	12000	AIFGELLGI	26082.3	9500	AIFGELLGI	29459	19000	AIFGELLGI	30708.1	8000	AIFGELLGI	17201.2	3000	AIFGELLGI	28218.6	7000	AIFGELLGI	7122	0
	81	IFGELLGIP	2	AAS02640.1	37244.2	32000	IFGELLGIP	44871.1	40000	IFGELLGIP	25962.6	11000	IFGELLGIP	47799.9	49000	IFGELLGIP	43501.9	44000	IFGELLGIP	42993.8	35000	IFGELLGIP	27414	0
	82	FGELLGIPV	2	AAS02640.1	25935.7	13000	FGELLGIPV	41468.2	27000	FGELLGIPV	15303.5	2500	FGELLGIPV	46969.9	39000	FGELLGIPV	37691	21000	FGELLGIPV	43459.6	38000	FGELLGIPV	9779	0
	83	GELLGIPVQ	2	AAS02640.1	23886.2	12000	GELLGIPVQ	35322.6	17000	GELLGIPVQ	39343.6	80000	GELLGIPVQ	46923.1	38000	GELLGIPVQ	34824.4	16000	GELLGIPVQ	19767.8	3500	GELLGIPVQ	11338	0
	84	ELLGIPVQN	2	AAS02640.1	31372.4	20000	ELLGIPVQN	23029.7	8000	ELLGIPVQN	33640	34000	ELLGIPVQN	20285.2	4500	ELLGIPVQN	36328.9	18000	ELLGIPVQN	42602	33000	ELLGIPVQN	11707	0
	85	LLGIPVQNL	2	AAS02640.1	33528.1	24000	LLGIPVQNL	3000.3	1700	LLGIPVQNL	23647.1	7500	LLGIPVQNL	3363.2	1200	LLGIPVQNL	44954.1	55000	LLGIPVQNL	23157.9	4500	LLGIPVQNL	3266	2
	86	LGIPVQNLI	2	AAS02640.1	36607.8	31000	LGIPVQNLI	23278.2	8500	LGIPVQNLI	28651.2	16000	LGIPVQNLI	46379.5	34000	LGIPVQNLI	42516.8	38000	LGIPVQNLI	43878.2	41000	LGIPVQNLI	20511	0
	87	GIPVQNLIA	2	AAS02640.1	44102.8	65000	GIPVQNLIA	45715.9	45000	GIPVQNLIA	34648.5	40000	GIPVQNLIA	48613	70000	GIPVQNLIA	38574.3	24000	GIPVQNLIA	42828	34000	GIPVQNLIA	40548	0
	88	IPVQNLIAG	2	AAS02640.1	39991.6	41000	IPVQNLIAG	47792.7	70000	IPVQNLIAG	33341.1	33000	IPVQNLIAG	45669.4	29000	IPVQNLIAG	38534.2	23000	IPVQNLIAG	42753.5	34000	IPVQNLIAG	34023	0
	89	PVQNLIAGN	2	AAS02640.1	40756.1	44000	PVQNLIAGN	39218.2	22000	PVQNLIAGN	33555.3	34000	PVQNLIAGN	45977.3	31000	PVQNLIAGN	36484.9	19000	PVQNLIAGN	44212.3	43000	PVQNLIAGN	29163	0
	90	VQNLIAGNN	2	AAS02640.1	17652.3	7000	VQNLIAGNN	5973.8	3000	VQNLIAGNN	36519.2	55000	VQNLIAGNN	48665.1	70000	VQNLIAGNN	44989.2	55000	VQNLIAGNN	37927.9	18000	VQNLIAGNN	10302	0
	91	QNLIAGNNS	2	AAS02640.1	40895.2	45000	QNLIAGNNS	46032.1	48000	QNLIAGNNS	39122.4	80000	QNLIAGNNS	46993.3	39000	QNLIAGNNS	38349.6	23000	QNLIAGNNS	45070	50000	QNLIAGNNS	41472	0
	92	NLIAGNNSS	2	AAS02640.1	38808.7	37000	NLIAGNNSS	34053.1	15000	NLIAGNNSS	36800.4	55000	NLIAGNNSS	13030.6	3000	NLIAGNNSS	42634.3	39000	NLIAGNNSS	42673.1	34000	NLIAGNNSS	11994	0
	93	LIAGNNSSL	2	AAS02640.1	21272.7	9500	LIAGNNSSL	4852.2	2500	LIAGNNSSL	11937	1100	LIAGNNSSL	60.4	0.15	LIAGNNSSL	39142.7	25000	LIAGNNSSL	27985.1	7000	LIAGNNSSL	0.726	2
	94	IAGNNSSLE	2	AAS02640.1	31344.9	20000	IAGNNSSLE	45175	42000	IAGNNSSLE	33253.2	32000	IAGNNSSLE	47608.4	46000	IAGNNSSLE	32360.5	12000	IAGNNSSLE	45610.7	55000	IAGNNSSLE	26280	0
	95	AGNNSSLEL	2	AAS02640.1	8392.1	3000	AGNNSSLEL	18862.2	6500	AGNNSSLEL	28492.3	16000	AGNNSSLEL	7549.1	2000	AGNNSSLEL	37921.7	22000	AGNNSSLEL	28161	7000	AGNNSSLEL	4847	1
	96	GNNSSLELM	2	AAS02640.1	32093.4	21000	GNNSSLELM	40008.5	24000	GNNSSLELM	33802	35000	GNNSSLELM	47463.4	44000	GNNSSLELM	43791.9	46000	GNNSSLELM	33654.6	12000	GNNSSLELM	24424	0
	97	NNSSLELMH	2	AAS02640.1	41240	46000	NNSSLELMH	46122.8	48000	NNSSLELMH	28273	16000	NNSSLELMH	46669	36000	NNSSLELMH	40326.2	29000	NNSSLELMH	46016.6	60000	NNSSLELMH	32609	0
	98	NSSLELMHD	2	AAS02640.1	44091.9	65000	NSSLELMHD	47954.8	70000	NSSLELMHD	37030.9	60000	NSSLELMHD	47760.6	48000	NSSLELMHD	29496.4	9000	NSSLELMHD	45659	55000	NSSLELMHD	30540	0
	99	SSLELMHDL	2	AAS02640.1	4777	1500	SSLELMHDL	25360.2	9500	SSLELMHDL	4429.7	0.09	SSLELMHDL	1221.9	0.7	SSLELMHDL	21075.4	4000	SSLELMHDL	17508.7	2500	SSLELMHDL	0.43	3
	100	SLELMHDLV	2	AAS02640.1	39288.3	39000	SLELMHDLV	35931.3	17000	SLELMHDLV	32031.3	27000	SLELMHDLV	39959.2	15000	SLELMHDLV	42523.2	38000	SLELMHDLV	19944	3500	SLELMHDLV	11995	0
	101	LELMHDLVA	2	AAS02640.1	36163.8	30000	LELMHDLVA	18825.7	6500	LELMHDLVA	36930.5	55000	LELMHDLVA	48103.4	55000	LELMHDLVA	39513.4	26000	LELMHDLVA	22420.5	4000	LELMHDLVA	11719	0
	102	ELMHDLVAF	2	AAS02640.1	9918.1	3500	ELMHDLVAF	14369.2	5000	ELMHDLVAF	16934.9	3000	ELMHDLVAF	1754.8	0.9	ELMHDLVAF	34725.8	15000	ELMHDLVAF	9510.8	1000	ELMHDLVAF	2002	2
	103	LMHDLVAFS	2	AAS02640.1	28731.6	17000	LMHDLVAFS	24557.6	9000	LMHDLVAFS	24971.9	9500	LMHDLVAFS	44411.7	24000	LMHDLVAFS	36636.7	19000	LMHDLVAFS	40650.4	25000	LMHDLVAFS	14652	0
	104	MHDLVAFSM	2	AAS02640.1	19076.5	8000	MHDLVAFSM	34156.1	16000	MHDLVAFSM	27123	13000	MHDLVAFSM	45541.6	29000	MHDLVAFSM	44198.9	48000	MHDLVAFSM	24681.5	5000	MHDLVAFSM	11544	0
	105	HDLVAFSML	2	AAS02640.1	25223.1	13000	HDLVAFSML	5575.8	2500	HDLVAFSML	21566.1	5500	HDLVAFSML	14252.4	3500	HDLVAFSML	37085	20000	HDLVAFSML	25528.1	5500	HDLVAFSML	5101	0
	106	DLVAFSMLY	2	AAS02640.1	22887.6	11000	DLVAFSMLY	42273.7	30000	DLVAFSMLY	27577.5	14000	DLVAFSMLY	8338.9	2500	DLVAFSMLY	32510.3	12000	DLVAFSMLY	39279.8	21000	DLVAFSMLY	8257	0
	107	LVAFSMLYG	2	AAS02640.1	38605.2	36000	LVAFSMLYG	42515.4	30000	LVAFSMLYG	33625.8	34000	LVAFSMLYG	45954.9	31000	LVAFSMLYG	32979.1	13000	LVAFSMLYG	44765.3	47000	LVAFSMLYG	27152	0
	108	VAFSMLYGG	2	AAS02640.1	34933.1	27000	VAFSMLYGG	41563.9	28000	VAFSMLYGG	31602	25000	VAFSMLYGG	47720.3	48000	VAFSMLYGG	24440.7	5500	VAFSMLYGG	43551.8	39000	VAFSMLYGG	17593	0
	109	AFSMLYGGV	2	AAS02640.1	39850	41000	AFSMLYGGV	38576	21000	AFSMLYGGV	27259.2	13000	AFSMLYGGV	44245.7	23000	AFSMLYGGV	42943.5	41000	AFSMLYGGV	21248.5	4000	AFSMLYGGV	12853	0
	110	FSMLYGGVD	2	AAS02640.1	28542.6	16000	FSMLYGGVD	29707.8	12000	FSMLYGGVD	24392.9	8500	FSMLYGGVD	47230.3	41000	FSMLYGGVD	21141.4	4000	FSMLYGGVD	37927.4	18000	FSMLYGGVD	10111	0
	111	SMLYGGVDS	2	AAS02640.1	6612.8	2500	SMLYGGVDS	24575.7	9000	SMLYGGVDS	34157.2	37000	SMLYGGVDS	38059.4	13000	SMLYGGVDS	32808.9	13000	SMLYGGVDS	37741.2	18000	SMLYGGVDS	8026	0
	112	MLYGGVDSQ	2	AAS02640.1	10963.4	4000	MLYGGVDSQ	16855.2	6000	MLYGGVDSQ	33471.9	33000	MLYGGVDSQ	11916.7	3000	MLYGGVDSQ	25100.3	6000	MLYGGVDSQ	36859.8	16000	MLYGGVDSQ	5944	0
	113	LYGGVDSQR	2	AAS02640.1	39818.9	40000	LYGGVDSQR	38076.3	20000	LYGGVDSQR	33492.9	34000	LYGGVDSQR	45945	31000	LYGGVDSQR	29757.9	9500	LYGGVDSQR	45875.5	60000	LYGGVDSQR	23202	0
	114	YGGVDSQRP	2	AAS02640.1	41470	47000	YGGVDSQRP	42448.3	30000	YGGVDSQRP	32764.2	30000	YGGVDSQRP	48133.1	55000	YGGVDSQRP	34422.4	15000	YGGVDSQRP	44722.7	47000	YGGVDSQRP	30917	0
	115	GGVDSQRPW	2	AAS02640.1	20507.9	9000	GGVDSQRPW	44657.9	39000	GGVDSQRPW	32887.5	31000	GGVDSQRPW	45695.1	29000	GGVDSQRPW	29013.3	8500	GGVDSQRPW	42400.1	32000	GGVDSQRPW	17027	0
	116	GVDSQRPWK	2	AAS02640.1	36221.3	30000	GVDSQRPWK	41709.9	28000	GVDSQRPWK	35580.4	46000	GVDSQRPWK	47365.9	43000	GVDSQRPWK	19136.9	3500	GVDSQRPWK	45048.1	49000	GVDSQRPWK	14280	0
	117	VDSQRPWKD	2	AAS02640.1	36247.6	30000	VDSQRPWKD	39594.7	23000	VDSQRPWKD	34491	39000	VDSQRPWKD	48524.8	65000	VDSQRPWKD	38318.1	23000	VDSQRPWKD	44260.6	43000	VDSQRPWKD	32508	0
	118	DSQRPWKDE	2	AAS02640.1	40159.9	42000	DSQRPWKDE	43604.2	34000	DSQRPWKDE	31397.5	25000	DSQRPWKDE	39415.6	14000	DSQRPWKDE	35169	16000	DSQRPWKDE	36339.5	15000	DSQRPWKDE	20421	0
	119	SQRPWKDEP	2	AAS02640.1	2751.7	0.9	SQRPWKDEP	4577.1	2500	SQRPWKDEP	32255.6	28000	SQRPWKDEP	39601.5	14000	SQRPWKDEP	40863.4	31000	SQRPWKDEP	28714.5	7500	SQRPWKDEP	3364	1
	120	QRPWKDEPS	2	AAS02640.1	32927	23000	QRPWKDEPS	29007.7	12000	QRPWKDEPS	27055	13000	QRPWKDEPS	48215.4	60000	QRPWKDEPS	45947.5	65000	QRPWKDEPS	44139.6	42000	QRPWKDEPS	23113	0
	121	RPWKDEPSV	2	AAS02640.1	26009.6	14000	RPWKDEPSV	25866.7	9500	RPWKDEPSV	33120.3	32000	RPWKDEPSV	43183.5	20000	RPWKDEPSV	43821.7	46000	RPWKDEPSV	44414.6	44000	RPWKDEPSV	19841	0
	122	PWKDEPSVK	2	AAS02640.1	32460.1	22000	PWKDEPSVK	39610.1	23000	PWKDEPSVK	38659.1	75000	PWKDEPSVK	47376.1	43000	PWKDEPSVK	24169.4	5500	PWKDEPSVK	43715.7	40000	PWKDEPSVK	18054	0
	123	WKDEPSVKF	2	AAS02640.1	1265.9	0.5	WKDEPSVKF	37367.8	19000	WKDEPSVKF	26745.9	12000	WKDEPSVKF	45271.4	27000	WKDEPSVKF	40158.1	28000	WKDEPSVKF	40939.5	26000	WKDEPSVKF	2670	1
	124	KDEPSVKFL	2	AAS02640.1	27777.8	15000	KDEPSVKFL	23873.3	8500	KDEPSVKFL	22527.7	6500	KDEPSVKFL	20745.3	5000	KDEPSVKFL	42809	40000	KDEPSVKFL	33745	12000	KDEPSVKFL	9281	0
	125	DEPSVKFLC	2	AAS02640.1	36914.5	31000	DEPSVKFLC	41303.9	27000	DEPSVKFLC	33321.2	33000	DEPSVKFLC	45994.2	31000	DEPSVKFLC	45379.8	60000	DEPSVKFLC	25047.6	5500	DEPSVKFLC	18163	0
	126	EPSVKFLCP	2	AAS02640.1	44153.9	65000	EPSVKFLCP	34309.4	16000	EPSVKFLCP	37885.6	65000	EPSVKFLCP	48056.1	55000	EPSVKFLCP	39492.8	26000	EPSVKFLCP	36566.6	16000	EPSVKFLCP	28247	0
	127	PSVKFLCPV	2	AAS02640.1	34733.7	26000	PSVKFLCPV	44371.4	38000	PSVKFLCPV	11571.6	1000	PSVKFLCPV	44319.5	23000	PSVKFLCPV	16472.1	2500	PSVKFLCPV	41725.2	29000	PSVKFLCPV	3889	1
	128	SVKFLCPVP	2	AAS02640.1	32291.9	22000	SVKFLCPVP	26603	10000	SVKFLCPVP	25989	11000	SVKFLCPVP	45992.2	31000	SVKFLCPVP	40774.2	31000	SVKFLCPVP	42187.8	31000	SVKFLCPVP	18011	0
	129	VKFLCPVPG	2	AAS02640.1	10701.9	3500	VKFLCPVPG	42025.2	29000	VKFLCPVPG	30059.5	20000	VKFLCPVPG	46688.7	36000	VKFLCPVPG	33788.5	14000	VKFLCPVPG	37629.5	18000	VKFLCPVPG	11429	0
	130	KFLCPVPGY	2	AAS02640.1	10033.1	3500	KFLCPVPGY	39638.8	23000	KFLCPVPGY	34548.5	39000	KFLCPVPGY	46137.3	32000	KFLCPVPGY	23942.1	5500	KFLCPVPGY	35820.7	15000	KFLCPVPGY	9455	0
	131	FLCPVPGYD	2	AAS02640.1	27468.8	15000	FLCPVPGYD	20392.8	7000	FLCPVPGYD	29000.8	17000	FLCPVPGYD	22738.3	5500	FLCPVPGYD	42361.2	38000	FLCPVPGYD	42657.3	34000	FLCPVPGYD	11860	0
	132	LCPVPGYDR	2	AAS02640.1	38461.4	36000	LCPVPGYDR	44128.1	36000	LCPVPGYDR	36049.7	49000	LCPVPGYDR	47792.7	49000	LCPVPGYDR	25011.6	6000	LCPVPGYDR	38188.1	19000	LCPVPGYDR	19007	0
	133	CPVPGYDRH	2	AAS02640.1	40584	43000	CPVPGYDRH	45189.7	42000	CPVPGYDRH	38593.1	70000	CPVPGYDRH	48084.1	55000	CPVPGYDRH	38452.6	23000	CPVPGYDRH	39141.9	21000	CPVPGYDRH	35164	0
	134	PVPGYDRHF	2	AAS02640.1	38420.2	36000	PVPGYDRHF	36298.6	18000	PVPGYDRHF	20389.7	5000	PVPGYDRHF	45640.8	29000	PVPGYDRHF	40616.5	30000	PVPGYDRHF	45819.9	60000	PVPGYDRHF	16312	0
	135	VPGYDRHFA	2	AAS02640.1	45458.9	75000	VPGYDRHFA	46218.2	49000	VPGYDRHFA	37383.9	60000	VPGYDRHFA	48350.8	60000	VPGYDRHFA	40567.3	30000	VPGYDRHFA	45224.4	55000	VPGYDRHFA	50594	0
	136	PGYDRHFAI	2	AAS02640.1	15365.9	6000	PGYDRHFAI	9289.3	3500	PGYDRHFAI	21758.2	6000	PGYDRHFAI	42513.6	19000	PGYDRHFAI	25053.6	6000	PGYDRHFAI	19405.8	3000	PGYDRHFAI	5121	0
	137	GYDRHFAIT	2	AAS02640.1	37329.4	33000	GYDRHFAIT	31239.6	13000	GYDRHFAIT	31245.4	24000	GYDRHFAIT	47905	55000	GYDRHFAIT	36235.4	18000	GYDRHFAIT	24093.4	5000	GYDRHFAIT	14197	0
	138	YDRHFAITE	2	AAS02640.1	21453.6	9500	YDRHFAITE	33044.1	14000	YDRHFAITE	24714.6	9000	YDRHFAITE	46029.1	31000	YDRHFAITE	38255.1	23000	YDRHFAITE	41333.4	28000	YDRHFAITE	15028	0
	139	DRHFAITET	2	AAS02640.1	34416.8	26000	DRHFAITET	45625.5	45000	DRHFAITET	37505.5	60000	DRHFAITET	37699.1	12000	DRHFAITET	42987.2	41000	DRHFAITET	41617	29000	DRHFAITET	27328	0
	140	RHFAITETM	2	AAS02640.1	1561	0.6	RHFAITETM	289.8	0.5	RHFAITETM	17596.3	3000	RHFAITETM	38282.8	13000	RHFAITETM	29493.8	9000	RHFAITETM	23240.8	4500	RHFAITETM	1360	2
	141	HFAITETMG	2	AAS02640.1	42813.2	55000	HFAITETMG	44687.4	39000	HFAITETMG	35356.7	44000	HFAITETMG	44165.9	23000	HFAITETMG	44095.7	47000	HFAITETMG	44723.2	47000	HFAITETMG	39323	0
	142	FAITETMGI	2	AAS02640.1	28840.6	17000	FAITETMGI	29407.1	12000	FAITETMGI	27065.5	13000	FAITETMGI	47397.7	43000	FAITETMGI	34920.2	16000	FAITETMGI	42014.2	31000	FAITETMGI	17799	0
	143	AITETMGIE	2	AAS02640.1	21042.6	9000	AITETMGIE	41324.4	27000	AITETMGIE	35474.7	45000	AITETMGIE	44917.7	26000	AITETMGIE	32008.4	12000	AITETMGIE	42515.4	33000	AITETMGIE	18606	0
	144	ITETMGIEM	2	AAS02640.1	15849.1	6000	ITETMGIEM	39494.1	23000	ITETMGIEM	18101.4	3500	ITETMGIEM	40010.7	15000	ITETMGIEM	30661.6	10000	ITETMGIEM	42022.9	31000	ITETMGIEM	8636	0
	145	TETMGIEMI	2	AAS02640.1	32623.4	22000	TETMGIEMI	8069.4	3500	TETMGIEMI	36006	48000	TETMGIEMI	45791.6	30000	TETMGIEMI	42693.4	39000	TETMGIEMI	11082.6	1200	TETMGIEMI	4822	1
	146	ETMGIEMIP	2	AAS02640.1	34959.9	27000	ETMGIEMIP	42198.8	29000	ETMGIEMIP	24690.8	9000	ETMGIEMIP	46195.2	33000	ETMGIEMIP	17314.7	3000	ETMGIEMIP	41520.3	28000	ETMGIEMIP	10310	0
	147	TMGIEMIPV	2	AAS02640.1	5702.4	1800	TMGIEMIPV	28645.3	11000	TMGIEMIPV	16446.6	2500	TMGIEMIPV	24939.5	6000	TMGIEMIPV	38246.4	23000	TMGIEMIPV	23781	5000	TMGIEMIPV	4119	1
	148	MGIEMIPVP	2	AAS02640.1	18129.3	7500	MGIEMIPVP	29145.5	12000	MGIEMIPVP	31821.6	26000	MGIEMIPVP	45916.7	31000	MGIEMIPVP	34111.7	15000	MGIEMIPVP	39305.7	21000	MGIEMIPVP	14938	0
	149	GIEMIPVPM	2	AAS02640.1	11839.2	4000	GIEMIPVPM	13486.4	5000	GIEMIPVPM	18332.1	3500	GIEMIPVPM	29125.3	7000	GIEMIPVPM	33787.7	14000	GIEMIPVPM	24354.4	5000	GIEMIPVPM	5217	0
	150	IEMIPVPML	2	AAS02640.1	9843.6	3500	IEMIPVPML	958.9	0.9	IEMIPVPML	14017.7	1600	IEMIPVPML	12562.1	3000	IEMIPVPML	38827.6	24000	IEMIPVPML	260.4	0.01	IEMIPVPML	0.059	3
	151	EMIPVPMLS	2	AAS02640.1	9010.4	3000	EMIPVPMLS	26251.3	9500	EMIPVPMLS	33053.4	31000	EMIPVPMLS	44590.4	24000	EMIPVPMLS	42312.6	37000	EMIPVPMLS	29035.3	7500	EMIPVPMLS	8917	0
	152	MIPVPMLSD	2	AAS02640.1	35992.8	29000	MIPVPMLSD	44729.5	39000	MIPVPMLSD	34984.9	42000	MIPVPMLSD	47091	40000	MIPVPMLSD	38529.3	23000	MIPVPMLSD	41404.1	28000	MIPVPMLSD	31894	0
	153	IPVPMLSDG	2	AAS02640.1	44052.8	65000	IPVPMLSDG	47593.5	65000	IPVPMLSDG	33519.4	34000	IPVPMLSDG	46030.1	31000	IPVPMLSDG	41978.3	36000	IPVPMLSDG	43372.2	37000	IPVPMLSDG	40749	0
	154	PVPMLSDGP	2	AAS02640.1	44296.1	65000	PVPMLSDGP	42825.7	31000	PVPMLSDGP	31833	26000	PVPMLSDGP	48428.7	65000	PVPMLSDGP	39915.1	28000	PVPMLSDGP	45068.1	50000	PVPMLSDGP	38167	0
	155	VPMLSDGPD	2	AAS02640.1	35044.4	27000	VPMLSDGPD	34008.9	15000	VPMLSDGPD	34261.5	38000	VPMLSDGPD	46088.4	32000	VPMLSDGPD	34642.5	15000	VPMLSDGPD	34868.1	13000	VPMLSDGPD	19681	0
	156	PMLSDGPDV	2	AAS02640.1	6079.9	1900	PMLSDGPDV	27045.9	10000	PMLSDGPDV	33457.4	33000	PMLSDGPDV	18934.4	4500	PMLSDGPDV	44548.9	55000	PMLSDGPDV	34159.4	12000	PMLSDGPDV	6120	1
	157	MLSDGPDVG	2	AAS02640.1	31878.1	21000	MLSDGPDVG	29631.7	12000	MLSDGPDVG	38992.7	75000	MLSDGPDVG	33924.8	9500	MLSDGPDVG	43999.4	47000	MLSDGPDVG	42869.2	35000	MLSDGPDVG	20040	0
	158	LSDGPDVGL	2	AAS02640.1	35848.2	29000	LSDGPDVGL	31508.8	13000	LSDGPDVGL	20225.4	4500	LSDGPDVGL	32596.3	8500	LSDGPDVGL	33300.7	13000	LSDGPDVGL	33548.1	12000	LSDGPDVGL	9811	0
	159	SDGPDVGLI	2	AAS02640.1	35824.2	29000	SDGPDVGLI	30675.6	13000	SDGPDVGLI	30384.2	21000	SDGPDVGLI	44783.8	25000	SDGPDVGLI	43997.5	47000	SDGPDVGLI	35305.1	14000	SDGPDVGLI	20567	0
	160	DGPDVGLIE	2	AAS02640.1	37297.9	32000	DGPDVGLIE	46521.3	55000	DGPDVGLIE	37356.1	60000	DGPDVGLIE	46426.2	34000	DGPDVGLIE	36982.5	20000	DGPDVGLIE	47118	75000	DGPDVGLIE	37773	0
	161	GPDVGLIEE	2	AAS02640.1	43027.2	55000	GPDVGLIEE	47369	60000	GPDVGLIEE	39400.6	80000	GPDVGLIEE	48295.3	60000	GPDVGLIEE	40606.4	30000	GPDVGLIEE	45607.2	55000	GPDVGLIEE	51934	0
	162	PDVGLIEEL	2	AAS02640.1	33142.2	23000	PDVGLIEEL	28172.8	11000	PDVGLIEEL	18824.5	4000	PDVGLIEEL	13948.9	3500	PDVGLIEEL	42904.5	40000	PDVGLIEEL	34202.7	12000	PDVGLIEEL	7708	0
	163	DVGLIEELV	2	AAS02640.1	45363.1	75000	DVGLIEELV	41866.7	28000	DVGLIEELV	35212.7	43000	DVGLIEELV	46635.6	36000	DVGLIEELV	44881.7	55000	DVGLIEELV	46639.7	70000	DVGLIEELV	45266	0
	164	VGLIEELVA	2	AAS02640.1	43278.9	60000	VGLIEELVA	45060.3	41000	VGLIEELVA	38519.2	70000	VGLIEELVA	48547.9	65000	VGLIEELVA	40598.5	30000	VGLIEELVA	46811.6	70000	VGLIEELVA	50699	0
	165	GLIEELVAA	2	AAS02640.1	25033	13000	GLIEELVAA	39039.1	22000	GLIEELVAA	30548.7	22000	GLIEELVAA	31198.4	8000	GLIEELVAA	38242.7	23000	GLIEELVAA	35224.9	14000	GLIEELVAA	14715	0
	166	LIEELVAAD	2	AAS02640.1	35909.1	29000	LIEELVAAD	41565.2	28000	LIEELVAAD	22958.8	7000	LIEELVAAD	46804	37000	LIEELVAAD	36502.6	19000	LIEELVAAD	45223	55000	LIEELVAAD	19299	0
	167	IEELVAADP	2	AAS02640.1	37131.2	32000	IEELVAADP	44796.3	40000	IEELVAADP	35943	48000	IEELVAADP	48496.9	65000	IEELVAADP	42378.1	38000	IEELVAADP	23216.9	4500	IEELVAADP	17595	0
	168	EELVAADPA	2	AAS02640.1	33678.3	24000	EELVAADPA	42009.2	29000	EELVAADPA	36512.1	55000	EELVAADPA	47377.7	43000	EELVAADPA	41603.1	34000	EELVAADPA	9301.3	1000	EELVAADPA	5231	1
	169	ELVAADPAI	2	AAS02640.1	24076.7	12000	ELVAADPAI	10433.9	4000	ELVAADPAI	27822.4	15000	ELVAADPAI	676.5	0.5	ELVAADPAI	44854.5	55000	ELVAADPAI	24848.7	5500	ELVAADPAI	2308	1
	170	LVAADPAIK	2	AAS02640.1	39724.3	40000	LVAADPAIK	40658.7	25000	LVAADPAIK	32955.2	31000	LVAADPAIK	46952.1	39000	LVAADPAIK	13272.2	1800	LVAADPAIK	44922.5	48000	LVAADPAIK	8580	1
	171	VAADPAIKG	2	AAS02640.1	26937.5	15000	VAADPAIKG	44185.5	37000	VAADPAIKG	35840.4	47000	VAADPAIKG	45919.1	31000	VAADPAIKG	38839	24000	VAADPAIKG	45269.9	55000	VAADPAIKG	28975	0
	172	AADPAIKGM	2	AAS02640.1	17312.2	7000	AADPAIKGM	43025.4	32000	AADPAIKGM	31585.3	25000	AADPAIKGM	43783.4	22000	AADPAIKGM	37907.3	22000	AADPAIKGM	38686.3	20000	AADPAIKGM	16901	0
	173	ADPAIKGMW	2	AAS02640.1	31562	21000	ADPAIKGMW	31319.8	13000	ADPAIKGMW	28851.5	17000	ADPAIKGMW	48414.1	65000	ADPAIKGMW	41307	33000	ADPAIKGMW	38171.2	19000	ADPAIKGMW	21300	0
	174	DPAIKGMWT	2	AAS02640.1	42836.3	55000	DPAIKGMWT	31679.7	13000	DPAIKGMWT	36858.2	55000	DPAIKGMWT	42130.3	18000	DPAIKGMWT	39282.7	26000	DPAIKGMWT	43141.5	36000	DPAIKGMWT	25523	0
	175	PAIKGMWTV	2	AAS02640.1	28922.8	17000	PAIKGMWTV	32532.5	14000	PAIKGMWTV	30557	22000	PAIKGMWTV	45473.2	28000	PAIKGMWTV	37154.9	20000	PAIKGMWTV	39141	21000	PAIKGMWTV	19415	0
	176	AIKGMWTVP	2	AAS02640.1	29689.1	18000	AIKGMWTVP	31581.9	13000	AIKGMWTVP	33350.4	33000	AIKGMWTVP	43924.7	22000	AIKGMWTVP	28159.1	8000	AIKGMWTVP	40104.7	24000	AIKGMWTVP	16004	0
	177	IKGMWTVPV	2	AAS02640.1	14078.3	5000	IKGMWTVPV	43219.5	33000	IKGMWTVPV	12965.7	1400	IKGMWTVPV	35391.1	10000	IKGMWTVPV	35258.9	16000	IKGMWTVPV	42132.6	31000	IKGMWTVPV	5266	1
	178	KGMWTVPVF	2	AAS02640.1	2106.7	0.7	KGMWTVPVF	11989.7	4500	KGMWTVPVF	12165.1	1200	KGMWTVPVF	42033.3	18000	KGMWTVPVF	36499.8	19000	KGMWTVPVF	38860	20000	KGMWTVPVF	2271	2
	179	GMWTVPVFG	2	AAS02640.1	7273.4	2500	GMWTVPVFG	32998	14000	GMWTVPVFG	31097	24000	GMWTVPVFG	37642.5	12000	GMWTVPVFG	39436.1	26000	GMWTVPVFG	24960.8	5500	GMWTVPVFG	7347	0
	180	MWTVPVFGN	2	AAS02640.1	38598.1	36000	MWTVPVFGN	41631	28000	MWTVPVFGN	35857.1	47000	MWTVPVFGN	47487.5	45000	MWTVPVFGN	41585	34000	MWTVPVFGN	36116.4	15000	MWTVPVFGN	29547	0
	181	WTVPVFGNP	2	AAS02640.1	33382.9	24000	WTVPVFGNP	39095.7	22000	WTVPVFGNP	30165.1	21000	WTVPVFGNP	42655.5	19000	WTVPVFGNP	33059.4	13000	WTVPVFGNP	44901.2	48000	WTVPVFGNP	21043	0
	182	TVPVFGNPT	2	AAS02640.1	38240.6	35000	TVPVFGNPT	44273.5	37000	TVPVFGNPT	26613.9	12000	TVPVFGNPT	45917.7	31000	TVPVFGNPT	35234.1	16000	TVPVFGNPT	41351.3	28000	TVPVFGNPT	22271	0
	183	VPVFGNPTG	2	AAS02640.1	41487.5	47000	VPVFGNPTG	44358.9	38000	VPVFGNPTG	38392.3	70000	VPVFGNPTG	45444.7	28000	VPVFGNPTG	43796.6	46000	VPVFGNPTG	44965.8	49000	VPVFGNPTG	42937	0
	184	PVFGNPTGV	2	AAS02640.1	30678.2	19000	PVFGNPTGV	38144.3	20000	PVFGNPTGV	31074.4	23000	PVFGNPTGV	40642.5	15000	PVFGNPTGV	31689.3	11000	PVFGNPTGV	40784.3	26000	PVFGNPTGV	17536	0
	185	VFGNPTGVT	2	AAS02640.1	31121.2	20000	VFGNPTGVT	39602.4	23000	VFGNPTGVT	39138.9	80000	VFGNPTGVT	46522.8	35000	VFGNPTGVT	44432.9	50000	VFGNPTGVT	37497.4	17000	VFGNPTGVT	28120	0
	186	FGNPTGVTY	2	AAS02640.1	13483.2	5000	FGNPTGVTY	39947.5	24000	FGNPTGVTY	26331.8	12000	FGNPTGVTY	37117.9	12000	FGNPTGVTY	27816.6	7500	FGNPTGVTY	44700	46000	FGNPTGVTY	10650	0
	187	GNPTGVTYS	2	AAS02640.1	41590.4	48000	GNPTGVTYS	47072.1	60000	GNPTGVTYS	33612	34000	GNPTGVTYS	48159.1	55000	GNPTGVTYS	37258.4	20000	GNPTGVTYS	44010.4	41000	GNPTGVTYS	37621	0
	188	NPTGVTYSW	2	AAS02640.1	30580.1	19000	NPTGVTYSW	46012.1	47000	NPTGVTYSW	35183.8	43000	NPTGVTYSW	14676.7	3500	NPTGVTYSW	34184.5	15000	NPTGVTYSW	43231.6	37000	NPTGVTYSW	12590	0
	189	PTGVTYSWD	2	AAS02640.1	42809.5	55000	PTGVTYSWD	45286.6	42000	PTGVTYSWD	31799.9	26000	PTGVTYSWD	48025.4	55000	PTGVTYSWD	28372.3	8000	PTGVTYSWD	46881	70000	PTGVTYSWD	25219	0
	190	TGVTYSWDT	2	AAS02640.1	40118.6	42000	TGVTYSWDT	46957.2	60000	TGVTYSWDT	32223.9	28000	TGVTYSWDT	44057.5	23000	TGVTYSWDT	39681.3	27000	TGVTYSWDT	41814.7	30000	TGVTYSWDT	31572	0
	191	GVTYSWDTV	2	AAS02640.1	31828.5	21000	GVTYSWDTV	23698.6	8500	GVTYSWDTV	34431.7	38000	GVTYSWDTV	38046.7	13000	GVTYSWDTV	40532.7	30000	GVTYSWDTV	36427.7	16000	GVTYSWDTV	16468	0
	192	VTYSWDTVL	2	AAS02640.1	6117.9	1900	VTYSWDTVL	1456.6	1100	VTYSWDTVL	5110.7	0.15	VTYSWDTVL	2652.7	1100	VTYSWDTVL	29574	9000	VTYSWDTVL	29060.5	7500	VTYSWDTVL	0.648	4
	193	TYSWDTVLR	2	AAS02640.1	33640.4	24000	TYSWDTVLR	47272.2	60000	TYSWDTVLR	34287.9	38000	TYSWDTVLR	45373.4	28000	TYSWDTVLR	36881.8	19000	TYSWDTVLR	42483.2	33000	TYSWDTVLR	29513	0
	194	YSWDTVLRL	2	AAS02640.1	953.3	0.4	YSWDTVLRL	7021.6	3000	YSWDTVLRL	7873.3	0.4	YSWDTVLRL	24155.2	5500	YSWDTVLRL	18141.2	3000	YSWDTVLRL	38809.6	20000	YSWDTVLRL	1017	2
	195	SWDTVLRLV	2	AAS02640.1	39203.3	38000	SWDTVLRLV	43283.1	33000	SWDTVLRLV	32616	29000	SWDTVLRLV	46292.3	33000	SWDTVLRLV	42020.1	36000	SWDTVLRLV	42669.3	34000	SWDTVLRLV	33596	0
	196	WDTVLRLVQ	2	AAS02640.1	30404.9	19000	WDTVLRLVQ	38427.3	21000	WDTVLRLVQ	32861.1	31000	WDTVLRLVQ	48356.5	60000	WDTVLRLVQ	37753	21000	WDTVLRLVQ	46829.8	70000	WDTVLRLVQ	28425	0
	197	DTVLRLVQM	2	AAS02640.1	32913.5	23000	DTVLRLVQM	24819.2	9000	DTVLRLVQM	19172.7	4000	DTVLRLVQM	44199.3	23000	DTVLRLVQM	26487.3	7000	DTVLRLVQM	36131.7	15000	DTVLRLVQM	9124	0
	198	TVLRLVQMR	2	AAS02640.1	37002.1	32000	TVLRLVQMR	32921.3	14000	TVLRLVQMR	23941.4	8000	TVLRLVQMR	44155.4	23000	TVLRLVQMR	14367.2	2000	TVLRLVQMR	44811.4	47000	TVLRLVQMR	7572	1
	199	VLRLVQMRT	2	AAS02640.1	33631.6	24000	VLRLVQMRT	18793.8	6500	VLRLVQMRT	34542.2	39000	VLRLVQMRT	43768.2	22000	VLRLVQMRT	39639.7	27000	VLRLVQMRT	43728.9	40000	VLRLVQMRT	18257	0
	200	LRLVQMRTA	2	AAS02640.1	37440.6	33000	LRLVQMRTA	45979.3	47000	LRLVQMRTA	35935.2	48000	LRLVQMRTA	46118.8	32000	LRLVQMRTA	41527	34000	LRLVQMRTA	42499.3	33000	LRLVQMRTA	36725	0
	201	RLVQMRTAA	2	AAS02640.1	16691.8	6500	RLVQMRTAA	18966.8	6500	RLVQMRTAA	25115.2	9500	RLVQMRTAA	33579.6	9000	RLVQMRTAA	35959.7	18000	RLVQMRTAA	41486.2	28000	RLVQMRTAA	9751	0
	202	LVQMRTAAP	2	AAS02640.1	32675.4	22000	LVQMRTAAP	27246.5	10000	LVQMRTAAP	30020.5	20000	LVQMRTAAP	47572.4	46000	LVQMRTAAP	26635.5	7000	LVQMRTAAP	39701.9	22000	LVQMRTAAP	14796	0
	203	VQMRTAAPD	2	AAS02640.1	1180.5	0.5	VQMRTAAPD	1890.5	1300	VQMRTAAPD	22624	6500	VQMRTAAPD	40841.7	16000	VQMRTAAPD	23414.6	5000	VQMRTAAPD	15753	2500	VQMRTAAPD	1673	2
	204	QMRTAAPDF	2	AAS02640.1	152.1	0.06	QMRTAAPDF	3326.2	1800	QMRTAAPDF	25226.6	10000	QMRTAAPDF	14798.4	3500	QMRTAAPDF	45123.2	55000	QMRTAAPDF	20466.2	3500	QMRTAAPDF	0.335	2
	205	MRTAAPDFR	2	AAS02640.1	29180.2	17000	MRTAAPDFR	45545.6	44000	MRTAAPDFR	36915.7	55000	MRTAAPDFR	46395.1	34000	MRTAAPDFR	36769.8	19000	MRTAAPDFR	39379.4	22000	MRTAAPDFR	26405	0
	206	RTAAPDFRL	2	AAS02640.1	21887.2	9500	RTAAPDFRL	192.7	0.4	RTAAPDFRL	9558.9	0.7	RTAAPDFRL	13906.5	3500	RTAAPDFRL	27695.9	7500	RTAAPDFRL	13664.3	1700	RTAAPDFRL	1190	3
	207	TAAPDFRLF	2	AAS02640.1	17357.1	7000	TAAPDFRLF	31010.6	13000	TAAPDFRLF	23325.4	7500	TAAPDFRLF	42753.5	19000	TAAPDFRLF	40171.6	28000	TAAPDFRLF	39061.5	21000	TAAPDFRLF	12268	0
	208	AAPDFRLFW	2	AAS02640.1	29425.6	17000	AAPDFRLFW	44402.1	38000	AAPDFRLFW	23129.4	7000	AAPDFRLFW	48147.7	55000	AAPDFRLFW	26121.3	6500	AAPDFRLFW	43757.8	40000	AAPDFRLFW	14117	0
	209	APDFRLFWD	2	AAS02640.1	42977.5	55000	APDFRLFWD	42257.2	29000	APDFRLFWD	33809.7	35000	APDFRLFWD	48681.4	70000	APDFRLFWD	36488.4	19000	APDFRLFWD	36923.3	16000	APDFRLFWD	28483	0
	210	PDFRLFWDN	2	AAS02640.1	38541.8	36000	PDFRLFWDN	27776.6	11000	PDFRLFWDN	24013.5	8000	PDFRLFWDN	46789.3	37000	PDFRLFWDN	37159.7	20000	PDFRLFWDN	34031.4	12000	PDFRLFWDN	14850	0
	211	DFRLFWDNA	2	AAS02640.1	42475	55000	DFRLFWDNA	43199.8	33000	DFRLFWDNA	35683.7	46000	DFRLFWDNA	45827.3	30000	DFRLFWDNA	45365.6	60000	DFRLFWDNA	42029.7	31000	DFRLFWDNA	39349	0
	212	FRLFWDNAY	2	AAS02640.1	14776.9	5500	FRLFWDNAY	39684.3	23000	FRLFWDNAY	18452.8	3500	FRLFWDNAY	42928.2	20000	FRLFWDNAY	29184.9	9000	FRLFWDNAY	42785.4	34000	FRLFWDNAY	8553	0
	213	RLFWDNAYA	2	AAS02640.1	20010.1	8500	RLFWDNAYA	9414.6	3500	RLFWDNAYA	22168.6	6000	RLFWDNAYA	22329.7	5000	RLFWDNAYA	25223.9	6000	RLFWDNAYA	36722.9	16000	RLFWDNAYA	6005	0
	214	LFWDNAYAV	2	AAS02640.1	14520.8	5500	LFWDNAYAV	35906	17000	LFWDNAYAV	29919.4	20000	LFWDNAYAV	8478.1	2500	LFWDNAYAV	42654.1	39000	LFWDNAYAV	36419.4	15000	LFWDNAYAV	7663	0
	215	FWDNAYAVH	2	AAS02640.1	19351.5	8000	FWDNAYAVH	38566.4	21000	FWDNAYAVH	32884.6	31000	FWDNAYAVH	47231.3	42000	FWDNAYAVH	42675.4	39000	FWDNAYAVH	40653.5	25000	FWDNAYAVH	20385	0
	216	WDNAYAVHT	2	AAS02640.1	38824.3	37000	WDNAYAVHT	40814.3	26000	WDNAYAVHT	30523.3	22000	WDNAYAVHT	46239.2	33000	WDNAYAVHT	42322.2	37000	WDNAYAVHT	46119.3	60000	WDNAYAVHT	32443	0
	217	DNAYAVHTL	2	AAS02640.1	23164.2	11000	DNAYAVHTL	32238.5	14000	DNAYAVHTL	14119.7	1700	DNAYAVHTL	242.5	0.3	DNAYAVHTL	42908.7	40000	DNAYAVHTL	14740.2	1900	DNAYAVHTL	1294	3
	218	NAYAVHTLT	2	AAS02640.1	23415.9	11000	NAYAVHTLT	38831.8	22000	NAYAVHTLT	29191.2	18000	NAYAVHTLT	37542.8	12000	NAYAVHTLT	32554.3	12000	NAYAVHTLT	36291.9	15000	NAYAVHTLT	14109	0
	219	AYAVHTLTH	2	AAS02640.1	15395.1	6000	AYAVHTLTH	34066.4	15000	AYAVHTLTH	33678.3	34000	AYAVHTLTH	43710.9	21000	AYAVHTLTH	28592	8500	AYAVHTLTH	23168.9	4500	AYAVHTLTH	9227	0
	220	YAVHTLTHD	2	AAS02640.1	32504	22000	YAVHTLTHD	43863	35000	YAVHTLTHD	31014.3	23000	YAVHTLTHD	47496.8	45000	YAVHTLTHD	31063.3	11000	YAVHTLTHD	46702.8	70000	YAVHTLTHD	24498	0
	221	AVHTLTHDF	2	AAS02640.1	21638.5	9500	AVHTLTHDF	38086.2	20000	AVHTLTHDF	23968.6	8000	AVHTLTHDF	37272.1	12000	AVHTLTHDF	38008.8	22000	AVHTLTHDF	30183	8500	AVHTLTHDF	11392	0
	222	VHTLTHDFI	2	AAS02640.1	39327	39000	VHTLTHDFI	38055.3	20000	VHTLTHDFI	34772.8	40000	VHTLTHDFI	47142	41000	VHTLTHDFI	42331.4	37000	VHTLTHDFI	14490.5	1800	VHTLTHDFI	8479	1
	223	HTLTHDFIR	2	AAS02640.1	39080.9	38000	HTLTHDFIR	39278.1	22000	HTLTHDFIR	30854.7	23000	HTLTHDFIR	44443.9	24000	HTLTHDFIR	9568.4	1100	HTLTHDFIR	42840.5	34000	HTLTHDFIR	5477	1
	224	TLTHDFIRQ	2	AAS02640.1	26249.3	14000	TLTHDFIRQ	38189.8	21000	TLTHDFIRQ	36432.4	55000	TLTHDFIRQ	31268.4	8000	TLTHDFIRQ	27829	7500	TLTHDFIRQ	40231.6	24000	TLTHDFIRQ	13723	0
	225	LTHDFIRQV	2	AAS02640.1	39126.2	38000	LTHDFIRQV	35404.5	17000	LTHDFIRQV	21366.8	5500	LTHDFIRQV	43808.5	22000	LTHDFIRQV	32314.3	12000	LTHDFIRQV	45036.9	49000	LTHDFIRQV	14418	0
	226	THDFIRQVD	2	AAS02640.1	31777.9	21000	THDFIRQVD	35854.8	17000	THDFIRQVD	34728.1	40000	THDFIRQVD	48209.7	60000	THDFIRQVD	44127.7	48000	THDFIRQVD	46732.6	70000	THDFIRQVD	32746	0
	227	HDFIRQVDV	2	AAS02640.1	35723.9	29000	HDFIRQVDV	30204	12000	HDFIRQVDV	23059.4	7000	HDFIRQVDV	47675.9	47000	HDFIRQVDV	37223.7	20000	HDFIRQVDV	38383.6	19000	HDFIRQVDV	15601	0
	228	DFIRQVDVL	2	AAS02640.1	33119.9	23000	DFIRQVDVL	6595	3000	DFIRQVDVL	23697.3	8000	DFIRQVDVL	3807.1	1300	DFIRQVDVL	44412.2	50000	DFIRQVDVL	3687.5	0.3	DFIRQVDVL	1297	2
	229	FIRQVDVLG	2	AAS02640.1	40833.8	44000	FIRQVDVLG	18171.7	6500	FIRQVDVLG	30115.5	20000	FIRQVDVLG	46477.5	35000	FIRQVDVLG	39769	27000	FIRQVDVLG	45826.3	60000	FIRQVDVLG	19427	0
	230	IRQVDVLGL	2	AAS02640.1	30962	20000	IRQVDVLGL	36048.1	18000	IRQVDVLGL	21990	6000	IRQVDVLGL	37880.3	12000	IRQVDVLGL	42793.3	40000	IRQVDVLGL	20048.9	3500	IRQVDVLGL	9005	0
	231	RQVDVLGLA	2	AAS02640.1	5817.3	1900	RQVDVLGLA	5684.6	2500	RQVDVLGLA	34500.7	39000	RQVDVLGLA	47367.4	43000	RQVDVLGLA	40648.2	30000	RQVDVLGLA	33840.4	12000	RQVDVLGLA	5495	1
	232	QVDVLGLAA	2	AAS02640.1	40447.3	43000	QVDVLGLAA	45878.9	46000	QVDVLGLAA	30631.5	22000	QVDVLGLAA	48424.6	65000	QVDVLGLAA	40475.3	30000	QVDVLGLAA	45661	55000	QVDVLGLAA	38132	0
	233	VDVLGLAAA	2	AAS02640.1	40390.8	43000	VDVLGLAAA	46281.3	49000	VDVLGLAAA	36114.9	49000	VDVLGLAAA	48545.2	65000	VDVLGLAAA	34393.8	15000	VDVLGLAAA	44496.4	45000	VDVLGLAAA	35641	0
	234	DVLGLAAAA	2	AAS02640.1	35246.7	27000	DVLGLAAAA	42083.8	29000	DVLGLAAAA	27220.6	13000	DVLGLAAAA	22918.1	5500	DVLGLAAAA	32258.7	12000	DVLGLAAAA	44300.9	43000	DVLGLAAAA	13735	0
	235	VLGLAAAAG	2	AAS02640.1	35403.4	28000	VLGLAAAAG	40782.1	26000	VLGLAAAAG	35644	46000	VLGLAAAAG	39430.1	14000	VLGLAAAAG	39524	26000	VLGLAAAAG	43397.1	38000	VLGLAAAAG	25849	0
	236	LGLAAAAGN	2	AAS02640.1	38540.9	36000	LGLAAAAGN	42238.5	29000	LGLAAAAGN	37680.8	65000	LGLAAAAGN	47644.5	47000	LGLAAAAGN	29047	8500	LGLAAAAGN	46282.3	65000	LGLAAAAGN	25867	0
	237	GLAAAAGNP	2	AAS02640.1	31704.4	21000	GLAAAAGNP	29414.4	12000	GLAAAAGNP	34821.4	41000	GLAAAAGNP	23583.7	5500	GLAAAAGNP	44655.5	55000	GLAAAAGNP	35805.9	15000	GLAAAAGNP	14218	0
	238	LAAAAGNPN	2	AAS02640.1	26186.6	14000	LAAAAGNPN	39170.7	22000	LAAAAGNPN	29454.6	19000	LAAAAGNPN	43619.3	21000	LAAAAGNPN	27698.3	7500	LAAAAGNPN	42931.4	35000	LAAAAGNPN	15830	0
	239	AAAAGNPNR	2	AAS02640.1	21805.9	9500	AAAAGNPNR	36977.6	19000	AAAAGNPNR	32729.5	30000	AAAAGNPNR	40785.6	16000	AAAAGNPNR	24583.2	5500	AAAAGNPNR	43721.3	40000	AAAAGNPNR	13028	0
	240	AAAGNPNRP	2	AAS02640.1	27601.4	15000	AAAGNPNRP	43543.8	34000	AAAGNPNRP	31408.1	25000	AAAGNPNRP	45949	31000	AAAGNPNRP	31334.8	11000	AAAGNPNRP	36792.1	16000	AAAGNPNRP	18648	0
	241	AAGNPNRPY	2	AAS02640.1	1853.6	0.7	AAGNPNRPY	39919.9	24000	AAGNPNRPY	27759.8	14000	AAGNPNRPY	45079.8	26000	AAGNPNRPY	15807.8	2500	AAGNPNRPY	34239.7	12000	AAGNPNRPY	2908	1
	242	AGNPNRPYV	2	AAS02640.1	20666.9	9000	AGNPNRPYV	32254.9	14000	AGNPNRPYV	27750.8	14000	AGNPNRPYV	42499.8	19000	AGNPNRPYV	41840	35000	AGNPNRPYV	45051.5	49000	AGNPNRPYV	16874	0
	243	GNPNRPYVF	2	AAS02640.1	9265.6	3000	GNPNRPYVF	22985.9	8000	GNPNRPYVF	17501.9	3000	GNPNRPYVF	48434	65000	GNPNRPYVF	41432.8	33000	GNPNRPYVF	22616.9	4500	GNPNRPYVF	5663	0
	244	NPNRPYVFA	2	AAS02640.1	45771.3	80000	NPNRPYVFA	43940.4	36000	NPNRPYVFA	33848.9	35000	NPNRPYVFA	44128.1	23000	NPNRPYVFA	42885.5	40000	NPNRPYVFA	29321	8000	NPNRPYVFA	22872	0
	245	PNRPYVFAS	2	AAS02640.1	38484.7	36000	PNRPYVFAS	40717.3	25000	PNRPYVFAS	22975.2	7000	PNRPYVFAS	42494.7	19000	PNRPYVFAS	39692.5	27000	PNRPYVFAS	41899.4	30000	PNRPYVFAS	17984	0
	246	NRPYVFAST	2	AAS02640.1	35449	28000	NRPYVFAST	42475	30000	NRPYVFAST	28409.5	16000	NRPYVFAST	41420.7	17000	NRPYVFAST	40983.8	31000	NRPYVFAST	42946.8	35000	NRPYVFAST	23885	0
	247	RPYVFASTS	2	AAS02640.1	28690.6	17000	RPYVFASTS	23725	8500	RPYVFASTS	31928.5	27000	RPYVFASTS	46390.1	34000	RPYVFASTS	29895.1	9500	RPYVFASTS	39195.7	21000	RPYVFASTS	15159	0
	248	PYVFASTSK	2	AAS02640.1	36164.9	30000	PYVFASTSK	46902.3	55000	PYVFASTSK	37589.2	65000	PYVFASTSK	43795.2	22000	PYVFASTSK	17929.5	3000	PYVFASTSK	42681.8	34000	PYVFASTSK	12629	0
	249	YVFASTSKI	2	AAS02640.1	9804.6	3500	YVFASTSKI	979.7	0.9	YVFASTSKI	18801.3	4000	YVFASTSKI	15783.4	3500	YVFASTSKI	24410.1	5500	YVFASTSKI	40715.1	26000	YVFASTSKI	2787	1
	250	VFASTSKIT	2	AAS02640.1	37171.4	32000	VFASTSKIT	44601.5	39000	VFASTSKIT	35897.9	48000	VFASTSKIT	43226	20000	VFASTSKIT	43737.4	45000	VFASTSKIT	45392.6	55000	VFASTSKIT	35687	0
	251	FASTSKITF	2	AAS02640.1	6148.5	2000	FASTSKITF	33687	15000	FASTSKITF	23626.6	7500	FASTSKITF	42917.1	19000	FASTSKITF	37309.6	20000	FASTSKITF	38887.3	20000	FASTSKITF	7037	1
	252	ASTSKITFA	2	AAS02640.1	35579.6	28000	ASTSKITFA	34409	16000	ASTSKITFA	34034.7	36000	ASTSKITFA	46950.6	39000	ASTSKITFA	17308.7	3000	ASTSKITFA	35051.6	14000	ASTSKITFA	10784	0
	253	STSKITFAG	2	AAS02640.1	33478.1	24000	STSKITFAG	41221.3	27000	STSKITFAG	26345.2	12000	STSKITFAG	40274.3	15000	STSKITFAG	15938.7	2500	STSKITFAG	41800.2	30000	STSKITFAG	9063	0
	254	TSKITFAGA	2	AAS02640.1	40329.7	42000	TSKITFAGA	42493.8	30000	TSKITFAGA	34901.3	41000	TSKITFAGA	48202.4	60000	TSKITFAGA	15924.9	2500	TSKITFAGA	43847.4	40000	TSKITFAGA	11468	0
	255	SKITFAGAG	2	AAS02640.1	22831.5	11000	SKITFAGAG	45962.9	47000	SKITFAGAG	31577.4	25000	SKITFAGAG	46524.8	35000	SKITFAGAG	38995.2	25000	SKITFAGAG	35136.6	14000	SKITFAGAG	20535	0
	256	KITFAGAGV	2	AAS02640.1	31017.7	20000	KITFAGAGV	21363.5	7500	KITFAGAGV	33794.3	35000	KITFAGAGV	37916.4	12000	KITFAGAGV	32644.3	13000	KITFAGAGV	43952.3	41000	KITFAGAGV	15130	0
	257	ITFAGAGVS	2	AAS02640.1	30785	19000	ITFAGAGVS	27884.4	11000	ITFAGAGVS	32123.6	27000	ITFAGAGVS	47749.8	48000	ITFAGAGVS	26349.8	6500	ITFAGAGVS	40266.9	24000	ITFAGAGVS	15116	0
	258	TFAGAGVSF	2	AAS02640.1	8504.2	3000	TFAGAGVSF	39167.3	22000	TFAGAGVSF	29041.6	17000	TFAGAGVSF	742.1	0.6	TFAGAGVSF	37691.4	21000	TFAGAGVSF	25756.2	5500	TFAGAGVSF	2571	1
	259	FAGAGVSFF	2	AAS02640.1	30289	19000	FAGAGVSFF	25008.9	9000	FAGAGVSFF	16444.1	2500	FAGAGVSFF	47084.4	40000	FAGAGVSFF	27420.7	7500	FAGAGVSFF	43999.4	41000	FAGAGVSFF	8038	0
	260	AGAGVSFFG	2	AAS02640.1	37770.6	34000	AGAGVSFFG	41300.3	27000	AGAGVSFFG	31671.2	26000	AGAGVSFFG	33313.3	9000	AGAGVSFFG	23026	5000	AGAGVSFFG	32597.3	11000	AGAGVSFFG	11836	0
	261	GAGVSFFGG	2	AAS02640.1	43126.1	60000	GAGVSFFGG	43560.8	34000	GAGVSFFGG	37193.1	60000	GAGVSFFGG	48323.5	60000	GAGVSFFGG	33555.7	14000	GAGVSFFGG	35811.4	15000	GAGVSFFGG	27585	0
	262	AGVSFFGGS	2	AAS02640.1	41773.5	49000	AGVSFFGGS	44860.8	40000	AGVSFFGGS	35055.7	42000	AGVSFFGGS	48096.6	55000	AGVSFFGGS	37124	20000	AGVSFFGGS	37740	18000	AGVSFFGGS	31095	0
	263	GVSFFGGSL	2	AAS02640.1	28456.2	16000	GVSFFGGSL	11963	4500	GVSFFGGSL	17989.2	3500	GVSFFGGSL	1185.2	0.7	GVSFFGGSL	43819.8	46000	GVSFFGGSL	10836.9	1200	GVSFFGGSL	2102	2
	264	VSFFGGSLG	2	AAS02640.1	32933	23000	VSFFGGSLG	37085.8	19000	VSFFGGSLG	34518.3	39000	VSFFGGSLG	47959.5	55000	VSFFGGSLG	14656.1	2500	VSFFGGSLG	44769.2	47000	VSFFGGSLG	10691	0
	265	SFFGGSLGN	2	AAS02640.1	24480.4	12000	SFFGGSLGN	40789.2	26000	SFFGGSLGN	36247.2	50000	SFFGGSLGN	44753.2	25000	SFFGGSLGN	13981.2	1900	SFFGGSLGN	40080	23000	SFFGGSLGN	7983	1
	266	FFGGSLGNI	2	AAS02640.1	35102.8	27000	FFGGSLGNI	31851.2	14000	FFGGSLGNI	28345.6	16000	FFGGSLGNI	22593.9	5000	FFGGSLGNI	42219.8	37000	FFGGSLGNI	36822.3	16000	FFGGSLGNI	13030	0
	267	FGGSLGNIA	2	AAS02640.1	42549.5	55000	FGGSLGNIA	44623.6	39000	FGGSLGNIA	28405.8	16000	FGGSLGNIA	48674.1	70000	FGGSLGNIA	42523.2	38000	FGGSLGNIA	45894.8	60000	FGGSLGNIA	36677	0
	268	GGSLGNIAW	2	AAS02640.1	32267.1	22000	GGSLGNIAW	46742.7	55000	GGSLGNIAW	34092.2	37000	GGSLGNIAW	45957.4	31000	GGSLGNIAW	27674.9	7500	GGSLGNIAW	40042.7	23000	GGSLGNIAW	20018	0
	269	GSLGNIAWY	2	AAS02640.1	14306.7	5000	GSLGNIAWY	39881	24000	GSLGNIAWY	23682.7	8000	GSLGNIAWY	41121.5	16000	GSLGNIAWY	698.1	0.03	GSLGNIAWY	37957.8	18000	GSLGNIAWY	0.177	1
	270	SLGNIAWYL	2	AAS02640.1	13038.7	4500	SLGNIAWYL	606.6	0.7	SLGNIAWYL	12213.5	1200	SLGNIAWYL	20.3	0.07	SLGNIAWYL	38569.3	24000	SLGNIAWYL	18181.7	3000	SLGNIAWYL	0.35	3
	271	LGNIAWYLQ	2	AAS02640.1	41089.9	45000	LGNIAWYLQ	43326.2	33000	LGNIAWYLQ	36506.2	55000	LGNIAWYLQ	46989.7	39000	LGNIAWYLQ	30568.9	10000	LGNIAWYLQ	46138.3	60000	LGNIAWYLQ	28167	0
	272	GNIAWYLQY	2	AAS02640.1	12523.4	4500	GNIAWYLQY	38750	21000	GNIAWYLQY	20693.8	5000	GNIAWYLQY	47314.2	42000	GNIAWYLQY	14259.9	2000	GNIAWYLQY	35928.6	15000	GNIAWYLQY	5659	1
	273	NIAWYLQYA	2	AAS02640.1	41890.8	49000	NIAWYLQYA	45057.9	41000	NIAWYLQYA	18927.6	4000	NIAWYLQYA	13063	3000	NIAWYLQYA	38662	24000	NIAWYLQYA	45018.4	49000	NIAWYLQYA	8693	0
	274	IAWYLQYAG	2	AAS02640.1	20482.4	9000	IAWYLQYAG	41269.5	27000	IAWYLQYAG	15696.9	2500	IAWYLQYAG	46361	34000	IAWYLQYAG	37137.2	20000	IAWYLQYAG	44657.9	46000	IAWYLQYAG	9241	0
	275	AWYLQYAGK	2	AAS02640.1	26289.4	14000	AWYLQYAGK	29569.2	12000	AWYLQYAGK	35047.4	42000	AWYLQYAGK	46804.5	37000	AWYLQYAGK	4631.5	0.4	AWYLQYAGK	20224.5	3500	AWYLQYAGK	2006	1
	276	WYLQYAGKK	2	AAS02640.1	30470.5	19000	WYLQYAGKK	40352.8	25000	WYLQYAGKK	32104.9	27000	WYLQYAGKK	44314.3	23000	WYLQYAGKK	13258.4	1800	WYLQYAGKK	45410.3	55000	WYLQYAGKK	8033	1
	277	YLQYAGKKS	2	AAS02640.1	28163.1	16000	YLQYAGKKS	35948.4	17000	YLQYAGKKS	32117	27000	YLQYAGKKS	25489.7	6000	YLQYAGKKS	41432.3	33000	YLQYAGKKS	45939	60000	YLQYAGKKS	16129	0
	278	LQYAGKKSI	2	AAS02640.1	299.2	0.125	LQYAGKKSI	21.7	0.08	LQYAGKKSI	28413.5	16000	LQYAGKKSI	39097.4	14000	LQYAGKKSI	43308.4	43000	LQYAGKKSI	16698	2500	LQYAGKKSI	0.285	2
	279	QYAGKKSIG	2	AAS02640.1	31702.4	21000	QYAGKKSIG	35189.9	17000	QYAGKKSIG	33051.6	31000	QYAGKKSIG	46709.9	36000	QYAGKKSIG	42265.5	37000	QYAGKKSIG	43920.9	41000	QYAGKKSIG	27536	0
	280	YAGKKSIGP	2	AAS02640.1	27801.3	15000	YAGKKSIGP	28629.8	11000	YAGKKSIGP	30563.9	22000	YAGKKSIGP	47899.8	55000	YAGKKSIGP	28694.6	8500	YAGKKSIGP	45635.8	55000	YAGKKSIGP	16805	0
	281	AGKKSIGPD	2	AAS02640.1	23711.1	11000	AGKKSIGPD	29461.6	12000	AGKKSIGPD	36385.9	55000	AGKKSIGPD	43436.1	21000	AGKKSIGPD	32136.8	12000	AGKKSIGPD	28042.4	7000	AGKKSIGPD	12869	0
	282	GKKSIGPDK	2	AAS02640.1	10752.3	4000	GKKSIGPDK	42504.4	30000	GKKSIGPDK	37844.6	65000	GKKSIGPDK	46686.1	36000	GKKSIGPDK	19975.5	4000	GKKSIGPDK	39523.6	22000	GKKSIGPDK	9647	0
	283	KKSIGPDKV	2	AAS02640.1	29928.7	18000	KKSIGPDKV	34086.3	15000	KKSIGPDKV	36086	49000	KKSIGPDKV	48474.9	65000	KKSIGPDKV	43229.3	42000	KKSIGPDKV	43551.4	39000	KKSIGPDKV	28920	0
	284	KSIGPDKVN	2	AAS02640.1	30311.7	19000	KSIGPDKVN	30269.1	12000	KSIGPDKVN	34515.7	39000	KSIGPDKVN	48548.4	65000	KSIGPDKVN	25042.2	6000	KSIGPDKVN	44232.8	43000	KSIGPDKVN	16353	0
	285	SIGPDKVNQ	2	AAS02640.1	38705.2	37000	SIGPDKVNQ	43909.6	35000	SIGPDKVNQ	36819.6	55000	SIGPDKVNQ	43012.8	20000	SIGPDKVNQ	36031.7	18000	SIGPDKVNQ	45159.4	50000	SIGPDKVNQ	30100	0
	286	IGPDKVNQL	2	AAS02640.1	33152.6	23000	IGPDKVNQL	2635	1600	IGPDKVNQL	13742.9	1600	IGPDKVNQL	32753.6	8500	IGPDKVNQL	42766.9	40000	IGPDKVNQL	35707.3	14000	IGPDKVNQL	3980	2
	287	GPDKVNQLR	2	AAS02640.1	41452.5	47000	GPDKVNQLR	45500.8	44000	GPDKVNQLR	37657.6	65000	GPDKVNQLR	46880	38000	GPDKVNQLR	38796.6	24000	GPDKVNQLR	44503.1	45000	GPDKVNQLR	40109	0
	288	PDKVNQLRH	2	AAS02640.1	38968.2	38000	PDKVNQLRH	43200.8	33000	PDKVNQLRH	37461.7	60000	PDKVNQLRH	48911.1	80000	PDKVNQLRH	38201.3	23000	PDKVNQLRH	45987.3	60000	PDKVNQLRH	41115	0
	289	DKVNQLRHL	2	AAS02640.1	19268.8	8000	DKVNQLRHL	37997.7	20000	DKVNQLRHL	28048.1	15000	DKVNQLRHL	6052.2	1700	DKVNQLRHL	44469.4	50000	DKVNQLRHL	25894.7	6000	DKVNQLRHL	5902	1
	290	KVNQLRHLR	2	AAS02640.1	30372.7	19000	KVNQLRHLR	32372.7	14000	KVNQLRHLR	26709.2	12000	KVNQLRHLR	47432.1	44000	KVNQLRHLR	30400	10000	KVNQLRHLR	46329.4	65000	KVNQLRHLR	17366	0
	291	VNQLRHLRF	2	AAS02640.1	26597	14000	VNQLRHLRF	35312.3	17000	VNQLRHLRF	23113.1	7000	VNQLRHLRF	48976.8	85000	VNQLRHLRF	32544.8	12000	VNQLRHLRF	21758.2	4000	VNQLRHLRF	9705	0
	292	NQLRHLRFF	2	AAS02640.1	5995.3	1900	NQLRHLRFF	498.3	0.7	NQLRHLRFF	20570.1	5000	NQLRHLRFF	27365.3	6500	NQLRHLRFF	32633	13000	NQLRHLRFF	5039.7	0.5	NQLRHLRFF	1368	3
	293	QLRHLRFFR	2	AAS02640.1	33817.4	24000	QLRHLRFFR	7129.6	3000	QLRHLRFFR	24341.2	8500	QLRHLRFFR	35765.3	11000	QLRHLRFFR	31686.6	11000	QLRHLRFFR	39211	21000	QLRHLRFFR	8309	0
	294	LRHLRFFRD	2	AAS02640.1	40099.9	42000	LRHLRFFRD	38295.7	21000	LRHLRFFRD	35446.3	45000	LRHLRFFRD	49045.2	85000	LRHLRFFRD	36242.1	18000	LRHLRFFRD	34038.7	12000	LRHLRFFRD	24560	0
	295	RHLRFFRDA	2	AAS02640.1	34238.6	25000	RHLRFFRDA	31973.1	14000	RHLRFFRDA	25047.1	9500	RHLRFFRDA	46913.5	38000	RHLRFFRDA	36644.7	19000	RHLRFFRDA	37042.1	17000	RHLRFFRDA	16927	0
	296	HLRFFRDAD	2	AAS02640.1	34475.3	26000	HLRFFRDAD	24672.2	9000	HLRFFRDAD	27635.1	14000	HLRFFRDAD	37083.4	12000	HLRFFRDAD	44007.5	47000	HLRFFRDAD	40502.9	25000	HLRFFRDAD	16411	0
	297	LRFFRDADG	2	AAS02640.1	36242.1	30000	LRFFRDADG	25670.2	9500	LRFFRDADG	31414.2	25000	LRFFRDADG	48548.9	65000	LRFFRDADG	37200.8	20000	LRFFRDADG	36463.5	16000	LRFFRDADG	19577	0
	298	RFFRDADGV	2	AAS02640.1	33697.9	24000	RFFRDADGV	18780.6	6500	RFFRDADGV	32265.7	28000	RFFRDADGV	45608.7	29000	RFFRDADGV	35055	16000	RFFRDADGV	23676.8	4500	RFFRDADGV	10901	0
	299	FFRDADGVR	2	AAS02640.1	28495.4	16000	FFRDADGVR	19176.6	6500	FFRDADGVR	35383.1	44000	FFRDADGVR	45409.8	28000	FFRDADGVR	41782.6	35000	FFRDADGVR	42049.3	31000	FFRDADGVR	17878	0
	300	FRDADGVRL	2	AAS02640.1	26292.8	14000	FRDADGVRL	30412.8	12000	FRDADGVRL	18649.4	3500	FRDADGVRL	34231.1	9500	FRDADGVRL	43399.9	43000	FRDADGVRL	32774.2	11000	FRDADGVRL	9092	0
	301	RDADGVRLH	2	AAS02640.1	25611.6	13000	RDADGVRLH	31969.3	14000	RDADGVRLH	34281.6	38000	RDADGVRLH	47565.2	46000	RDADGVRLH	33163.3	13000	RDADGVRLH	46737.2	70000	RDADGVRLH	20861	0
	302	DADGVRLHM	2	AAS02640.1	19176.9	8000	DADGVRLHM	40021.1	24000	DADGVRLHM	27333.9	14000	DADGVRLHM	44643.4	25000	DADGVRLHM	38017.4	22000	DADGVRLHM	45674.4	55000	DADGVRLHM	17558	0
	303	ADGVRLHML	2	AAS02640.1	30403	19000	ADGVRLHML	9917.9	4000	ADGVRLHML	20602.8	5000	ADGVRLHML	38220.4	13000	ADGVRLHML	37337.1	20000	ADGVRLHML	9255.9	1000	ADGVRLHML	3682	1
	304	DGVRLHMLR	2	AAS02640.1	41740.6	48000	DGVRLHMLR	45871.5	46000	DGVRLHMLR	30670.3	22000	DGVRLHMLR	45416.1	28000	DGVRLHMLR	31367.6	11000	DGVRLHMLR	40575.7	25000	DGVRLHMLR	23562	0
	305	GVRLHMLRH	2	AAS02640.1	24646.3	12000	GVRLHMLRH	29186.8	12000	GVRLHMLRH	35346.3	44000	GVRLHMLRH	48460.2	65000	GVRLHMLRH	20069.7	4000	GVRLHMLRH	32052.5	10000	GVRLHMLRH	10815	0
	306	VRLHMLRHQ	2	AAS02640.1	34712.3	26000	VRLHMLRHQ	44188.8	37000	VRLHMLRHQ	34515.7	39000	VRLHMLRHQ	47404.4	44000	VRLHMLRHQ	28295.9	8000	VRLHMLRHQ	46482	65000	VRLHMLRHQ	23600	0
	307	RLHMLRHQQ	2	AAS02640.1	29201	17000	RLHMLRHQQ	4701.2	2500	RLHMLRHQQ	27237.4	13000	RLHMLRHQQ	34277.1	9500	RLHMLRHQQ	30183	9500	RLHMLRHQQ	42506.7	33000	RLHMLRHQQ	7726	0
	308	LHMLRHQQI	2	AAS02640.1	23249.5	11000	LHMLRHQQI	2094.8	1400	LHMLRHQQI	20088.6	4500	LHMLRHQQI	46598.3	36000	LHMLRHQQI	33751.9	14000	LHMLRHQQI	11431.8	1300	LHMLRHQQI	3165	2
	309	HMLRHQQIL	2	AAS02640.1	988.5	0.4	HMLRHQQIL	18.2	0.07	HMLRHQQIL	6169.4	0.25	HMLRHQQIL	313.3	0.4	HMLRHQQIL	40291.3	29000	HMLRHQQIL	10378.2	1100	HMLRHQQIL	0.248	5
	310	MLRHQQILA	2	AAS02640.1	25190.3	13000	MLRHQQILA	20422.2	7000	MLRHQQILA	31542.2	25000	MLRHQQILA	30547.7	8000	MLRHQQILA	43303.8	43000	MLRHQQILA	41569.3	29000	MLRHQQILA	13559	0
	311	LRHQQILAP	2	AAS02640.1	32751.1	23000	LRHQQILAP	44221.4	37000	LRHQQILAP	34467.1	39000	LRHQQILAP	46868.9	38000	LRHQQILAP	35397.6	17000	LRHQQILAP	39256.8	21000	LRHQQILAP	26212	0
	312	RHQQILAPK	2	AAS02640.1	13468.6	5000	RHQQILAPK	15113.9	5500	RHQQILAPK	19062.7	4000	RHQQILAPK	44433.3	24000	RHQQILAPK	2438.3	0.175	RHQQILAPK	40836	26000	RHQQILAPK	0.934	1
	313	HQQILAPKF	2	AAS02640.1	1873.3	0.7	HQQILAPKF	746.8	0.8	HQQILAPKF	12809.6	1300	HQQILAPKF	42488.3	19000	HQQILAPKF	44905	55000	HQQILAPKF	25511.8	5500	HQQILAPKF	1621	3
	314	QQILAPKFA	2	AAS02640.1	19288.2	8000	QQILAPKFA	30425.3	12000	QQILAPKFA	36750.7	55000	QQILAPKFA	48481.2	65000	QQILAPKFA	41699	34000	QQILAPKFA	28761.4	7500	QQILAPKFA	14828	0
	315	QILAPKFAL	2	AAS02640.1	10557.1	3500	QILAPKFAL	1485.7	1200	QILAPKFAL	19626.9	4500	QILAPKFAL	2557.4	1000	QILAPKFAL	36740	19000	QILAPKFAL	9389.2	1000	QILAPKFAL	1768	3
	316	ILAPKFALA	2	AAS02640.1	32262.2	22000	ILAPKFALA	6921	3000	ILAPKFALA	26215.6	12000	ILAPKFALA	18795.2	4500	ILAPKFALA	40584.5	30000	ILAPKFALA	39225	21000	ILAPKFALA	7840	0
	317	LAPKFALAL	2	AAS02640.1	22983.4	11000	LAPKFALAL	29133.5	12000	LAPKFALAL	5801.7	0.2	LAPKFALAL	37533.1	12000	LAPKFALAL	41260.1	33000	LAPKFALAL	32032.7	10000	LAPKFALAL	1114	1
	318	APKFALALE	2	AAS02640.1	39547.1	39000	APKFALALE	41790.3	28000	APKFALALE	38008.4	65000	APKFALALE	47825.8	49000	APKFALALE	34627.5	15000	APKFALALE	41158.5	27000	APKFALALE	29873	0
	319	PKFALALEI	2	AAS02640.1	7512.3	2500	PKFALALEI	22405	8000	PKFALALEI	21166.4	5500	PKFALALEI	43916.2	22000	PKFALALEI	39390.4	26000	PKFALALEI	37706.9	18000	PKFALALEI	7090	0
	320	KFALALEIL	2	AAS02640.1	27181.4	15000	KFALALEIL	20889	7500	KFALALEIL	22779.7	7000	KFALALEIL	25158.5	6000	KFALALEIL	44625.6	55000	KFALALEIL	21919.4	4000	KFALALEIL	7715	0
	321	FALALEILD	2	AAS02640.1	35258.1	27000	FALALEILD	41416.7	27000	FALALEILD	23672.2	8000	FALALEILD	47199.1	41000	FALALEILD	39623.8	27000	FALALEILD	47007.5	75000	FALALEILD	21911	0
	322	ALALEILDQ	2	AAS02640.1	31927.8	21000	ALALEILDQ	39986	24000	ALALEILDQ	36050.8	49000	ALALEILDQ	31066	8000	ALALEILDQ	33386.6	14000	ALALEILDQ	27436.4	6500	ALALEILDQ	13044	0
	323	LALEILDQR	2	AAS02640.1	30985.5	20000	LALEILDQR	30188.6	12000	LALEILDQR	32840.5	30000	LALEILDQR	47565.7	46000	LALEILDQR	15562.8	2500	LALEILDQR	45837.8	60000	LALEILDQR	9916	0
	324	ALEILDQRL	2	AAS02640.1	33175.2	23000	ALEILDQRL	1808.8	1300	ALEILDQRL	16090.9	2500	ALEILDQRL	4437.6	1400	ALEILDQRL	43235.4	42000	ALEILDQRL	22265.3	4000	ALEILDQRL	2726	2
	325	LEILDQRLS	2	AAS02640.1	41956.1	50000	LEILDQRLS	43998	36000	LEILDQRLS	37892.6	65000	LEILDQRLS	49176.4	95000	LEILDQRLS	44228.5	48000	LEILDQRLS	39083.5	21000	LEILDQRLS	42212	0
	326	EILDQRLSD	2	AAS02640.1	34222.6	25000	EILDQRLSD	41813.8	28000	EILDQRLSD	38718.6	75000	EILDQRLSD	44120.5	23000	EILDQRLSD	37457.6	21000	EILDQRLSD	44219	43000	EILDQRLSD	29498	0
	327	ILDQRLSDS	2	AAS02640.1	38634.5	36000	ILDQRLSDS	41237.8	27000	ILDQRLSDS	29129.4	18000	ILDQRLSDS	44765.8	25000	ILDQRLSDS	40192	29000	ILDQRLSDS	42116.6	31000	ILDQRLSDS	26419	0
	328	LDQRLSDSK	2	AAS02640.1	41409.5	47000	LDQRLSDSK	38954.3	22000	LDQRLSDSK	29670.2	19000	LDQRLSDSK	46483	35000	LDQRLSDSK	24757.2	6000	LDQRLSDSK	40159	24000	LDQRLSDSK	16841	0
	329	DQRLSDSKI	2	AAS02640.1	12954.7	4500	DQRLSDSKI	269.5	0.5	DQRLSDSKI	32597.3	29000	DQRLSDSKI	37802.9	12000	DQRLSDSKI	42830.3	40000	DQRLSDSKI	13883.1	1700	DQRLSDSKI	2032	2
	330	QRLSDSKIA	2	AAS02640.1	34763.8	26000	QRLSDSKIA	46143.3	48000	QRLSDSKIA	37856.1	65000	QRLSDSKIA	47829.4	49000	QRLSDSKIA	44374.2	49000	QRLSDSKIA	45698.1	55000	QRLSDSKIA	44884	0
	331	RLSDSKIAS	2	AAS02640.1	13799.8	5000	RLSDSKIAS	34200.8	16000	RLSDSKIAS	36897.7	55000	RLSDSKIAS	21320.1	5000	RLSDSKIAS	33659	14000	RLSDSKIAS	43022.1	35000	RLSDSKIAS	10333	0
	332	LSDSKIASW	2	AAS02640.1	35065.6	27000	LSDSKIASW	29870.2	12000	LSDSKIASW	29055.1	17000	LSDSKIASW	47576	46000	LSDSKIASW	27221.5	7500	LSDSKIASW	43273.3	37000	LSDSKIASW	16607	0
	333	SDSKIASWT	2	AAS02640.1	34419.8	26000	SDSKIASWT	37996	20000	SDSKIASWT	32615.3	29000	SDSKIASWT	45283.7	27000	SDSKIASWT	29707.8	9000	SDSKIASWT	44708.7	47000	SDSKIASWT	20522	0
	334	DSKIASWTE	2	AAS02640.1	36171.6	30000	DSKIASWTE	42925.4	32000	DSKIASWTE	35424.1	45000	DSKIASWTE	40517.8	15000	DSKIASWTE	26230	6500	DSKIASWTE	38174.9	19000	DSKIASWTE	16669	0
	335	SKIASWTEP	2	AAS02640.1	12270.9	4500	SKIASWTEP	41636.8	28000	SKIASWTEP	34970.9	42000	SKIASWTEP	41473.2	17000	SKIASWTEP	30196.8	9500	SKIASWTEP	42098	31000	SKIASWTEP	12550	0
	336	KIASWTEPK	2	AAS02640.1	24671.6	12000	KIASWTEPK	32848.7	14000	KIASWTEPK	26665.8	12000	KIASWTEPK	35100.5	10000	KIASWTEPK	3842.3	0.3	KIASWTEPK	45629.4	55000	KIASWTEPK	1626	1
	337	IASWTEPKG	2	AAS02640.1	37271.3	32000	IASWTEPKG	46420.7	55000	IASWTEPKG	31905.4	27000	IASWTEPKG	46018.1	31000	IASWTEPKG	43256.9	42000	IASWTEPKG	47404.8	80000	IASWTEPKG	38701	0
	338	ASWTEPKGG	2	AAS02640.1	30128.9	18000	ASWTEPKGG	47416.2	65000	ASWTEPKGG	36609	55000	ASWTEPKGG	47615.1	46000	ASWTEPKGG	31695.5	11000	ASWTEPKGG	41685.1	29000	ASWTEPKGG	25397	0
	339	SWTEPKGGY	2	AAS02640.1	3965.1	1300	SWTEPKGGY	35789.7	17000	SWTEPKGGY	34732.2	40000	SWTEPKGGY	45459.4	28000	SWTEPKGGY	33893.6	14000	SWTEPKGGY	23645.8	4500	SWTEPKGGY	5074	1
	340	WTEPKGGYF	2	AAS02640.1	12610.8	4500	WTEPKGGYF	4893	2500	WTEPKGGYF	19788.1	4500	WTEPKGGYF	42575.7	19000	WTEPKGGYF	32603	13000	WTEPKGGYF	41701.7	29000	WTEPKGGYF	5950	0
	341	TEPKGGYFI	2	AAS02640.1	31984.9	21000	TEPKGGYFI	21173.9	7500	TEPKGGYFI	32162.2	28000	TEPKGGYFI	43977.1	22000	TEPKGGYFI	39500.1	26000	TEPKGGYFI	14177.2	1800	TEPKGGYFI	7008	1
	342	EPKGGYFIS	2	AAS02640.1	43103.7	60000	EPKGGYFIS	44258.7	37000	EPKGGYFIS	37592.9	65000	EPKGGYFIS	47809.2	49000	EPKGGYFIS	40882.4	31000	EPKGGYFIS	33383.3	12000	EPKGGYFIS	30757	0
	343	PKGGYFISL	2	AAS02640.1	11279.3	4000	PKGGYFISL	32022.6	14000	PKGGYFISL	10553.9	0.8	PKGGYFISL	1484.9	0.8	PKGGYFISL	41160.7	32000	PKGGYFISL	25158.7	5500	PKGGYFISL	1977	2
	344	KGGYFISLD	2	AAS02640.1	38535.1	36000	KGGYFISLD	43848.3	35000	KGGYFISLD	30379	21000	KGGYFISLD	48288.5	60000	KGGYFISLD	35848.6	17000	KGGYFISLD	45648.7	55000	KGGYFISLD	30358	0
	345	GGYFISLDV	2	AAS02640.1	22205.9	10000	GGYFISLDV	26011.3	9500	GGYFISLDV	27031.6	13000	GGYFISLDV	46881.5	38000	GGYFISLDV	30336.3	10000	GGYFISLDV	34847	13000	GGYFISLDV	12360	0
	346	GYFISLDVL	2	AAS02640.1	22631.8	11000	GYFISLDVL	6938.5	3000	GYFISLDVL	27778.7	14000	GYFISLDVL	24361.3	5500	GYFISLDVL	37269.3	20000	GYFISLDVL	1311.9	0.09	GYFISLDVL	0.507	1
	347	YFISLDVLP	2	AAS02640.1	38581.4	36000	YFISLDVLP	30748	13000	YFISLDVLP	24419.6	8500	YFISLDVLP	47595.5	46000	YFISLDVLP	42839.6	40000	YFISLDVLP	45539.2	55000	YFISLDVLP	20886	0
	348	FISLDVLPG	2	AAS02640.1	39241.1	38000	FISLDVLPG	43698.2	35000	FISLDVLPG	29713.5	19000	FISLDVLPG	47823.2	49000	FISLDVLPG	31729.1	11000	FISLDVLPG	44963.9	49000	FISLDVLPG	25079	0
	349	ISLDVLPGT	2	AAS02640.1	32936.3	23000	ISLDVLPGT	45630.9	45000	ISLDVLPGT	33775.7	35000	ISLDVLPGT	44609.2	24000	ISLDVLPGT	16947.3	3000	ISLDVLPGT	46417.7	65000	ISLDVLPGT	12380	0
	350	SLDVLPGTA	2	AAS02640.1	38337.1	36000	SLDVLPGTA	37096.2	19000	SLDVLPGTA	27818.1	15000	SLDVLPGTA	37703.6	12000	SLDVLPGTA	45225.4	60000	SLDVLPGTA	35684.1	14000	SLDVLPGTA	18838	0
	351	LDVLPGTAK	2	AAS02640.1	35620.8	28000	LDVLPGTAK	46829.8	55000	LDVLPGTAK	37589.2	65000	LDVLPGTAK	48041.5	55000	LDVLPGTAK	6161.7	0.6	LDVLPGTAK	38393.2	19000	LDVLPGTAK	3321	1
	352	DVLPGTAKR	2	AAS02640.1	33229.8	23000	DVLPGTAKR	38895.3	22000	DVLPGTAKR	37958.2	65000	DVLPGTAKR	28308.2	7000	DVLPGTAKR	17179.2	3000	DVLPGTAKR	46998.9	75000	DVLPGTAKR	10104	0
	353	VLPGTAKRT	2	AAS02640.1	37811.1	34000	VLPGTAKRT	43209.7	33000	VLPGTAKRT	35085	42000	VLPGTAKRT	39919.4	14000	VLPGTAKRT	40631.5	30000	VLPGTAKRT	45827.3	60000	VLPGTAKRT	29275	0
	354	LPGTAKRTV	2	AAS02640.1	41505.5	47000	LPGTAKRTV	45727.3	45000	LPGTAKRTV	37345.9	60000	LPGTAKRTV	47194	41000	LPGTAKRTV	44775.5	55000	LPGTAKRTV	44560.5	45000	LPGTAKRTV	48015	0
	355	PGTAKRTVA	2	AAS02640.1	34011.1	25000	PGTAKRTVA	24730.7	9000	PGTAKRTVA	35841.2	47000	PGTAKRTVA	47897.2	55000	PGTAKRTVA	44143.4	48000	PGTAKRTVA	45224.4	55000	PGTAKRTVA	26134	0
	356	GTAKRTVAL	2	AAS02640.1	7353.5	2500	GTAKRTVAL	3247.4	1800	GTAKRTVAL	4289.1	0.09	GTAKRTVAL	6793.2	1900	GTAKRTVAL	25329.4	6000	GTAKRTVAL	13628.1	1700	GTAKRTVAL	0.45	4
	357	TAKRTVALA	2	AAS02640.1	33814.8	24000	TAKRTVALA	38052.8	20000	TAKRTVALA	30778	23000	TAKRTVALA	47826.3	49000	TAKRTVALA	36152.4	18000	TAKRTVALA	43654.7	39000	TAKRTVALA	25343	0
	358	AKRTVALAK	2	AAS02640.1	5988.4	1900	AKRTVALAK	43435.1	34000	AKRTVALAK	35261.9	43000	AKRTVALAK	46648.8	36000	AKRTVALAK	7391.7	0.8	AKRTVALAK	38481.4	19000	AKRTVALAK	3142	2
	359	KRTVALAKD	2	AAS02640.1	31831.6	21000	KRTVALAKD	44258.2	37000	KRTVALAKD	36435.5	55000	KRTVALAKD	48010.9	55000	KRTVALAKD	39615.7	27000	KRTVALAKD	46810	70000	KRTVALAKD	36961	0
	360	RTVALAKDA	2	AAS02640.1	38241.4	35000	RTVALAKDA	42158.6	29000	RTVALAKDA	23240.2	7500	RTVALAKDA	48103.9	55000	RTVALAKDA	36525.1	19000	RTVALAKDA	45224.9	55000	RTVALAKDA	21024	0
	361	TVALAKDAG	2	AAS02640.1	35349	28000	TVALAKDAG	45316.5	43000	TVALAKDAG	36436.7	55000	TVALAKDAG	46559	35000	TVALAKDAG	41890.3	35000	TVALAKDAG	41972.9	30000	TVALAKDAG	35794	0
	362	VALAKDAGI	2	AAS02640.1	33624	24000	VALAKDAGI	716.1	0.8	VALAKDAGI	25567.6	11000	VALAKDAGI	46297.8	33000	VALAKDAGI	35576.9	17000	VALAKDAGI	41607.5	29000	VALAKDAGI	3984	1
	363	ALAKDAGIA	2	AAS02640.1	34113.9	25000	ALAKDAGIA	32913.8	14000	ALAKDAGIA	35914.2	48000	ALAKDAGIA	36388.7	11000	ALAKDAGIA	44587.9	55000	ALAKDAGIA	33397	12000	ALAKDAGIA	18479	0
	364	LAKDAGIAV	2	AAS02640.1	11469.5	4000	LAKDAGIAV	38580.2	21000	LAKDAGIAV	32228.8	28000	LAKDAGIAV	41143.3	16000	LAKDAGIAV	36714.9	19000	LAKDAGIAV	42756.2	34000	LAKDAGIAV	12556	0
	365	AKDAGIAVT	2	AAS02640.1	21483.6	9500	AKDAGIAVT	39553.6	23000	AKDAGIAVT	37199.6	60000	AKDAGIAVT	47339.3	43000	AKDAGIAVT	37451.6	21000	AKDAGIAVT	38425.6	19000	AKDAGIAVT	20767	0
	366	KDAGIAVTE	2	AAS02640.1	26396.6	14000	KDAGIAVTE	33384	15000	KDAGIAVTE	29211.2	18000	KDAGIAVTE	43239.1	20000	KDAGIAVTE	32782	13000	KDAGIAVTE	44525.3	45000	KDAGIAVTE	17503	0
	367	DAGIAVTEA	2	AAS02640.1	41092.2	46000	DAGIAVTEA	47238.5	60000	DAGIAVTEA	35694.2	46000	DAGIAVTEA	45620	29000	DAGIAVTEA	42061.1	36000	DAGIAVTEA	46577.7	65000	DAGIAVTEA	43544	0
	368	AGIAVTEAG	2	AAS02640.1	33371.4	24000	AGIAVTEAG	41444.9	27000	AGIAVTEAG	35121.4	43000	AGIAVTEAG	47559	45000	AGIAVTEAG	33635.6	14000	AGIAVTEAG	40871.3	26000	AGIAVTEAG	25633	0
	369	GIAVTEAGA	2	AAS02640.1	44594.7	70000	GIAVTEAGA	42116.2	29000	GIAVTEAGA	36512.1	55000	GIAVTEAGA	47049.2	40000	GIAVTEAGA	34987.2	16000	GIAVTEAGA	44143.9	42000	GIAVTEAGA	33659	0
	370	IAVTEAGAS	2	AAS02640.1	37000.5	32000	IAVTEAGAS	46878.5	55000	IAVTEAGAS	35041	42000	IAVTEAGAS	47918.5	55000	IAVTEAGAS	41660.2	34000	IAVTEAGAS	41104.6	27000	IAVTEAGAS	38005	0
	371	AVTEAGASF	2	AAS02640.1	879.9	0.4	AVTEAGASF	13116.3	4500	AVTEAGASF	30923.8	23000	AVTEAGASF	4474	1400	AVTEAGASF	30409.2	10000	AVTEAGASF	30032.2	8500	AVTEAGASF	1623	2
	372	VTEAGASFP	2	AAS02640.1	41504.1	47000	VTEAGASFP	44490.1	38000	VTEAGASFP	34162.3	37000	VTEAGASFP	48185.2	60000	VTEAGASFP	23695.2	5500	VTEAGASFP	46524.3	65000	VTEAGASFP	20798	0
	373	TEAGASFPY	2	AAS02640.1	978.9	0.4	TEAGASFPY	38296.5	21000	TEAGASFPY	20334	5000	TEAGASFPY	18428.7	4500	TEAGASFPY	12412.9	1600	TEAGASFPY	7116.9	0.7	TEAGASFPY	1194	3
	374	EAGASFPYR	2	AAS02640.1	33653.5	24000	EAGASFPYR	42429	30000	EAGASFPYR	33368.5	33000	EAGASFPYR	46379	34000	EAGASFPYR	18073.3	3000	EAGASFPYR	38606	20000	EAGASFPYR	11582	0
	375	AGASFPYRK	2	AAS02640.1	33292	23000	AGASFPYRK	43271.9	33000	AGASFPYRK	30965	23000	AGASFPYRK	46379	34000	AGASFPYRK	6996.7	0.7	AGASFPYRK	36984.1	16000	AGASFPYRK	3664	1
	376	GASFPYRKD	2	AAS02640.1	39142.7	38000	GASFPYRKD	44713.1	39000	GASFPYRKD	35287.5	44000	GASFPYRKD	48566.8	65000	GASFPYRKD	41389.3	33000	GASFPYRKD	39296.3	21000	GASFPYRKD	35716	0
	377	ASFPYRKDP	2	AAS02640.1	21410.5	9500	ASFPYRKDP	38517.2	21000	ASFPYRKDP	24215.4	8500	ASFPYRKDP	42602.9	19000	ASFPYRKDP	21576.6	4500	ASFPYRKDP	39775	23000	ASFPYRKDP	10189	0
	378	SFPYRKDPN	2	AAS02640.1	26371.2	14000	SFPYRKDPN	32631.2	14000	SFPYRKDPN	28284	16000	SFPYRKDPN	48427.2	65000	SFPYRKDPN	36219	18000	SFPYRKDPN	34593.8	13000	SFPYRKDPN	16987	0
	379	FPYRKDPND	2	AAS02640.1	31073.8	20000	FPYRKDPND	3270	1800	FPYRKDPND	30839.6	23000	FPYRKDPND	46262.2	33000	FPYRKDPND	41267.7	33000	FPYRKDPND	41978.3	30000	FPYRKDPND	8076	1
	380	PYRKDPNDT	2	AAS02640.1	40258.6	42000	PYRKDPNDT	41979.7	29000	PYRKDPNDT	37380.3	60000	PYRKDPNDT	47780.2	49000	PYRKDPNDT	44803.6	55000	PYRKDPNDT	33676.8	12000	PYRKDPNDT	30475	0
	381	YRKDPNDTN	2	AAS02640.1	19426.6	8000	YRKDPNDTN	33364.5	15000	YRKDPNDTN	34396.7	38000	YRKDPNDTN	45477.1	28000	YRKDPNDTN	42636.6	39000	YRKDPNDTN	39440.3	22000	YRKDPNDTN	18473	0
	382	RKDPNDTNI	2	AAS02640.1	19619.1	8000	RKDPNDTNI	20706.3	7500	RKDPNDTNI	29475.9	19000	RKDPNDTNI	45469.2	28000	RKDPNDTNI	44478.1	50000	RKDPNDTNI	43011.4	35000	RKDPNDTNI	15180	0
	383	KDPNDTNIR	2	AAS02640.1	33812.2	24000	KDPNDTNIR	45309.6	43000	KDPNDTNIR	36311.6	55000	KDPNDTNIR	48888.4	80000	KDPNDTNIR	38364.5	23000	KDPNDTNIR	45935.6	60000	KDPNDTNIR	38523	0
	384	DPNDTNIRI	2	AAS02640.1	35850.5	29000	DPNDTNIRI	38777.3	21000	DPNDTNIRI	36603.1	55000	DPNDTNIRI	33053.4	9000	DPNDTNIRI	41793.9	35000	DPNDTNIRI	43528.3	38000	DPNDTNIRI	22533	0
	385	PNDTNIRIA	2	AAS02640.1	44460.8	65000	PNDTNIRIA	48287.5	75000	PNDTNIRIA	36382.7	55000	PNDTNIRIA	48568.9	65000	PNDTNIRIA	44009.9	47000	PNDTNIRIA	45956.9	60000	PNDTNIRIA	59864	0
	386	NDTNIRIAP	2	AAS02640.1	18369.2	7500	NDTNIRIAP	43152.2	32000	NDTNIRIAP	34301.2	38000	NDTNIRIAP	38483.8	13000	NDTNIRIAP	40263	29000	NDTNIRIAP	45402.4	55000	NDTNIRIAP	18722	0
	387	DTNIRIAPT	2	AAS02640.1	35670.2	28000	DTNIRIAPT	28101.3	11000	DTNIRIAPT	22709.3	6500	DTNIRIAPT	42759	19000	DTNIRIAPT	18582.5	3500	DTNIRIAPT	36883.3	16000	DTNIRIAPT	8806	0
	388	TNIRIAPTF	2	AAS02640.1	7689	2500	TNIRIAPTF	15327	5500	TNIRIAPTF	16123.8	2500	TNIRIAPTF	43270.9	20000	TNIRIAPTF	37583.5	21000	TNIRIAPTF	31461.8	9500	TNIRIAPTF	5065	0
	389	NIRIAPTFP	2	AAS02640.1	41892.6	49000	NIRIAPTFP	42892	31000	NIRIAPTFP	36427.3	55000	NIRIAPTFP	44320.5	23000	NIRIAPTFP	36323.4	18000	NIRIAPTFP	39995.1	23000	NIRIAPTFP	28121	0
	390	IRIAPTFPS	2	AAS02640.1	18896.3	7500	IRIAPTFPS	39375.1	23000	IRIAPTFPS	30209.5	21000	IRIAPTFPS	46745.3	37000	IRIAPTFPS	30159.9	9500	IRIAPTFPS	31840.2	10000	IRIAPTFPS	13137	0
	391	RIAPTFPSL	2	AAS02640.1	4981.8	1600	RIAPTFPSL	70	0.2	RIAPTFPSL	11051.9	0.9	RIAPTFPSL	16.7	0.06	RIAPTFPSL	38567.6	24000	RIAPTFPSL	30872	9000	RIAPTFPSL	0.255	4
	392	IAPTFPSLP	2	AAS02640.1	36000.9	29000	IAPTFPSLP	47728.6	65000	IAPTFPSLP	25420.6	10000	IAPTFPSLP	48039.9	55000	IAPTFPSLP	40542.8	30000	IAPTFPSLP	44690.8	46000	IAPTFPSLP	26891	0
	393	APTFPSLPD	2	AAS02640.1	25667.7	13000	APTFPSLPD	40737.1	25000	APTFPSLPD	36597.5	55000	APTFPSLPD	46126.3	32000	APTFPSLPD	33074.5	13000	APTFPSLPD	32913.5	11000	APTFPSLPD	17954	0
	394	PTFPSLPDL	2	AAS02640.1	10019.8	3500	PTFPSLPDL	19432.9	7000	PTFPSLPDL	13995.1	1600	PTFPSLPDL	763.4	0.6	PTFPSLPDL	31113.1	11000	PTFPSLPDL	26325.3	6000	PTFPSLPDL	2015	2
	395	TFPSLPDLR	2	AAS02640.1	37957	34000	TFPSLPDLR	45470.2	44000	TFPSLPDLR	30969.4	23000	TFPSLPDLR	48445.5	65000	TFPSLPDLR	44539.7	55000	TFPSLPDLR	42725.3	34000	TFPSLPDLR	37832	0
	396	FPSLPDLRD	2	AAS02640.1	43799.9	60000	FPSLPDLRD	44476.6	38000	FPSLPDLRD	38021.5	65000	FPSLPDLRD	48931.8	80000	FPSLPDLRD	38581.8	24000	FPSLPDLRD	42312.6	32000	FPSLPDLRD	41729	0
	397	PSLPDLRDA	2	AAS02640.1	42226.6	55000	PSLPDLRDA	47294.2	60000	PSLPDLRDA	34382.2	38000	PSLPDLRDA	47075.7	40000	PSLPDLRDA	33135.7	13000	PSLPDLRDA	45874.4	60000	PSLPDLRDA	33379	0
	398	SLPDLRDAV	2	AAS02640.1	26923.9	15000	SLPDLRDAV	22160.5	8000	SLPDLRDAV	16719.7	3000	SLPDLRDAV	26901.7	6500	SLPDLRDAV	41871.7	35000	SLPDLRDAV	41249.8	27000	SLPDLRDAV	8060	0
	399	LPDLRDAVD	2	AAS02640.1	43939.5	65000	LPDLRDAVD	36473.8	18000	LPDLRDAVD	37857.8	65000	LPDLRDAVD	49189.7	95000	LPDLRDAVD	42867.9	40000	LPDLRDAVD	44181.2	43000	LPDLRDAVD	41349	0
	400	PDLRDAVDG	2	AAS02640.1	43384.9	60000	PDLRDAVDG	43762	35000	PDLRDAVDG	36728.4	55000	PDLRDAVDG	47001.4	39000	PDLRDAVDG	43653.3	45000	PDLRDAVDG	42865.5	35000	PDLRDAVDG	42902	0
	401	DLRDAVDGL	2	AAS02640.1	24622.8	12000	DLRDAVDGL	4933.2	2500	DLRDAVDGL	27364.4	14000	DLRDAVDGL	31.9	0.1	DLRDAVDGL	44039	47000	DLRDAVDGL	17297.3	2500	DLRDAVDGL	0.547	1
	402	LRDAVDGLA	2	AAS02640.1	42542.6	55000	LRDAVDGLA	44185	37000	LRDAVDGLA	35920.8	48000	LRDAVDGLA	48562	65000	LRDAVDGLA	46791.8	75000	LRDAVDGLA	45472.7	55000	LRDAVDGLA	53125	0
	403	RDAVDGLAT	2	AAS02640.1	30981.4	20000	RDAVDGLAT	36572.2	18000	RDAVDGLAT	33971	36000	RDAVDGLAT	46887.1	38000	RDAVDGLAT	33170.2	13000	RDAVDGLAT	41635	29000	RDAVDGLAT	22136	0
	404	DAVDGLATC	2	AAS02640.1	33294.9	23000	DAVDGLATC	43036.6	32000	DAVDGLATC	36006.8	48000	DAVDGLATC	37353.6	12000	DAVDGLATC	37693	21000	DAVDGLATC	44276.9	43000	DAVDGLATC	24022	0
	405	AVDGLATCA	2	AAS02640.1	37234.2	32000	AVDGLATCA	45544.1	44000	AVDGLATCA	30480	22000	AVDGLATCA	45712.4	29000	AVDGLATCA	39794.4	27000	AVDGLATCA	42492	33000	AVDGLATCA	29813	0
	406	VDGLATCAL	2	AAS02640.1	21554.2	9500	VDGLATCAL	33500.5	15000	VDGLATCAL	21532.7	5500	VDGLATCAL	31371.7	8000	VDGLATCAL	37077	20000	VDGLATCAL	28187.2	7000	VDGLATCAL	8934	0
	407	DGLATCALL	2	AAS02640.1	26184.4	14000	DGLATCALL	17544.9	6000	DGLATCALL	17289.8	3000	DGLATCALL	2104.6	0.9	DGLATCALL	39420.3	26000	DGLATCALL	35031.1	13000	DGLATCALL	3337	1
	408	GLATCALLA	2	AAS02640.1	34885.1	27000	GLATCALLA	42648.6	31000	GLATCALLA	36058.3	49000	GLATCALLA	36251.5	11000	GLATCALLA	43290.6	42000	GLATCALLA	38698.9	20000	GLATCALLA	23583	0
	409	LATCALLAA	2	AAS02640.1	30005.6	18000	LATCALLAA	46903.8	55000	LATCALLAA	34784.5	41000	LATCALLAA	47867.7	50000	LATCALLAA	31780.7	12000	LATCALLAA	44534.4	45000	LATCALLAA	26824	0
	410	ATCALLAAS	2	AAS02640.1	34890.4	27000	ATCALLAAS	41534.2	27000	ATCALLAAS	17337	3000	ATCALLAAS	45493.9	28000	ATCALLAAS	19672.2	3500	ATCALLAAS	42439.1	32000	ATCALLAAS	7894	0
	411	TCALLAASE	2	AAS02640.1	34015.9	25000	TCALLAASE	40904.5	26000	TCALLAASE	28172.8	15000	TCALLAASE	44316.7	23000	TCALLAASE	28581.2	8500	TCALLAASE	43267.2	37000	TCALLAASE	18003	0
	412	CALLAASES	2	AAS02640.1	27694.7	15000	CALLAASES	45285.6	42000	CALLAASES	37407	60000	CALLAASES	47068.6	40000	CALLAASES	31997.7	12000	CALLAASES	46643.2	70000	CALLAASES	26114	0
	413	ALLAASESL	2	AAS02640.1	5319.5	1700	ALLAASESL	585.4	0.7	ALLAASESL	25364.3	10000	ALLAASESL	9.8	0.03	ALLAASESL	41293.1	33000	ALLAASESL	10956.5	1200	ALLAASESL	0.165	4
	414	LLAASESLL	2	AAS02640.1	25878.2	13000	LLAASESLL	1060.3	1000	LLAASESLL	15986.2	2500	LLAASESLL	145.7	0.25	LLAASESLL	44342.6	49000	LLAASESLL	27577.5	6500	LLAASESLL	1062	2
	415	LAASESLLA	2	AAS02640.1	37388.4	33000	LAASESLLA	44597.1	39000	LAASESLLA	34672.1	40000	LAASESLLA	48118.5	55000	LAASESLLA	41319.5	33000	LAASESLLA	44965.8	49000	LAASESLLA	40043	0
	416	AASESLLAR	2	AAS02640.1	11072.3	4000	AASESLLAR	45666.5	45000	AASESLLAR	32260.8	28000	AASESLLAR	45318	27000	AASESLLAR	7442.4	0.8	AASESLLAR	39318.9	21000	AASESLLAR	3653	1
	417	ASESLLARD	2	AAS02640.1	38090.7	35000	ASESLLARD	44700.5	39000	ASESLLARD	29041.3	17000	ASESLLARD	48636.7	70000	ASESLLARD	23908.5	5500	ASESLLARD	42485.1	33000	ASESLLARD	17676	0
	418	SESLLARDR	2	AAS02640.1	37422.4	33000	SESLLARDR	45620.5	45000	SESLLARDR	31166	24000	SESLLARDR	48167.5	55000	SESLLARDR	38291.9	23000	SESLLARDR	24643.3	5000	SESLLARDR	16861	0
	419	ESLLARDRV	2	AAS02640.1	36166.5	30000	ESLLARDRV	41204.8	27000	ESLLARDRV	34960.3	42000	ESLLARDRV	48443.4	65000	ESLLARDRV	29552.9	9000	ESLLARDRV	38984.2	21000	ESLLARDRV	22363	0
	0	MVSLESLTPA	2	AAS02640.1	43370.8	60000	MSLESLTPA	48963.5	95000	MVLESLTPA	38634.9	75000	VSLESLTPA	48418.8	65000	MVSESLTPA	36629.2	19000	VSLESLTPA	48036.8	90000	MSLESLTPA	50145	0
	1	VSLESLTPAE	2	AAS02640.1	42654.1	55000	VSLESTPAE	48908.5	95000	SLESLTPAE	37598.9	65000	VSLELTPAE	47189.4	41000	SLESLTPAE	27107.7	7000	VSLESLTPE	48340.8	95000	VSLESLTPA	27043	0
	2	SLESLTPAEL	2	AAS02640.1	38448.9	36000	SLESLTPAL	43557	34000	SLESLPAEL	26696.7	12000	SLESLTPAL	11913.3	3000	SLESLTPAL	47788.5	95000	SLESLTPAE	32963.7	11000	SESLTPAEL	10429	0
	3	LESLTPAELA	2	AAS02640.1	44372.3	65000	LESLTPAEL	46437.8	55000	LESLTPAEL	37348.4	60000	LESLTPAEL	47915.9	55000	LESLTPAEL	46971.4	80000	LSLTPAELA	35873	15000	LESLTPAEL	40655	0
	4	ESLTPAELAE	2	AAS02640.1	45143.8	75000	SLTPAELAE	49010.2	95000	SLTPAELAE	41048.2	95000	ESLPAELAE	45550.5	29000	SLTPAELAE	42269.6	37000	ESLTPALAE	47372.1	80000	ESLTPAELA	55353	0
	5	SLTPAELAEV	2	AAS02640.1	43225.1	60000	SLTPALAEV	47710.5	65000	SLTAELAEV	32909.5	31000	STPAELAEV	21936.9	5000	SLTPALAEV	46833.4	75000	STPAELAEV	47337.2	80000	SLTAELAEV	20679	0
	6	LTPAELAEVH	2	AAS02640.1	46147.8	85000	TPAELAEVH	48650.9	85000	LTPAELAEV	32975.5	31000	LTPAELAEV	49192.9	95000	TPAELAEVH	45481	60000	LTPAELAEH	48311	95000	TPAELAEVH	64166	0
	7	TPAELAEVHA	2	AAS02640.1	46631.1	90000	TPAELAEVH	48968.8	95000	TPAELAEVH	39524.5	80000	TPAELEVHA	49110	90000	TPAEAEVHA	47899.3	95000	TPAELAEVH	48501.1	99000	TPAELAEVH	91080	0
	8	PAELAEVHAR	2	AAS02640.1	45666.9	80000	AELAEVHAR	49124.3	99000	AELAEVHAR	40875.8	95000	AELAEVHAR	49015	85000	AELAEVHAR	41105.5	32000	PALAEVHAR	40601.1	25000	AELAEVHAR	51661	0
	9	AELAEVHARH	2	AAS02640.1	37297.5	32000	AELEVHARH	48344	80000	ALAEVHARH	39821.5	85000	ELAEVHARH	46560.5	35000	ELAEVHARH	42694.7	39000	AELAEVHAR	38013.3	18000	AEAEVHARH	36301	0
	10	ELAEVHARHQ	2	AAS02640.1	43548.5	60000	ELAEVHARH	48363.8	80000	ELAEHARHQ	39883.6	85000	ELAEVHARH	46143.8	32000	ELAEVHAHQ	45317.5	60000	ELAEVHARH	45401.9	55000	ELAEVHARH	56059	0
	11	LAEVHARHQQ	2	AAS02640.1	42812.3	55000	AEVHARHQQ	48509	80000	LAEVHRHQQ	41184.3	99000	AEVHARHQQ	49193.5	95000	AEVHARHQQ	43742.6	45000	AEVHARHQQ	45303.3	55000	AEVHARHQQ	65421	0
	12	AEVHARHQQG	2	AAS02640.1	42720.6	55000	AEVHARHQQ	48070.1	75000	AVHARHQQG	41066.8	99000	EVHARHQQG	49175.9	95000	AEVHARHQQ	45961.4	65000	AEVHARHQQ	42117.5	31000	AEHARHQQG	60129	0
	13	EVHARHQQGY	2	AAS02640.1	44457.4	65000	VHARHQQGY	47719.8	65000	EVHARHQQY	37102.3	60000	VHARHQQGY	48883.6	80000	EVARHQQGY	45219	60000	EVHARHQGY	45529.3	55000	EHARHQQGY	63302	0
	14	VHARHQQGYA	2	AAS02640.1	44430	65000	VHARHQQGY	47780.8	70000	HARHQQGYA	37158.1	60000	VHARHQQGY	49078.6	90000	VHARHQQGY	46406.6	70000	VHARHQQGY	47028.4	75000	VHARHQGYA	70533	0
	15	HARHQQGYAD	2	AAS02640.1	45245.4	75000	ARHQQGYAD	48156	75000	HARHQQGYA	39111	80000	HARHQQGYA	48881.5	80000	HRHQQGYAD	47023.8	80000	ARHQQGYAD	46581.2	65000	ARHQQGYAD	75423	0
	16	ARHQQGYADL	2	AAS02640.1	32764.2	23000	ARHQQGYAL	37515.6	20000	RHQQGYADL	30607	22000	RHQQGYADL	40009.8	15000	ARHQQGYAL	47424.9	85000	ARHQQGYAD	24789.9	5000	ARHQQGYAL	14376	0
	17	RHQQGYADLQ	2	AAS02640.1	35089.9	27000	RHQQGYADL	37816.8	20000	RHQQGYADL	31365.9	25000	RHQQGYADL	47436.2	44000	RHQQGYADL	46861.8	75000	RHQQGYALQ	37764.9	18000	RHQQGYADL	27441	0
	18	HQQGYADLQA	2	AAS02640.1	41488.9	47000	HQQGYALQA	45905.7	47000	QQGYADLQA	37878.7	65000	HQQGYDLQA	48913.2	80000	HQQGYDLQA	47676.5	90000	HQQGYADLQ	45520.4	55000	HQQGYADLQ	60162	0
	19	QQGYADLQAK	2	AAS02640.1	34280.1	25000	QQYADLQAK	45976.8	47000	QQGYADLQA	39806.4	85000	QQGYADLQA	49081.8	90000	QQYADLQAK	32124	12000	QGYADLQAK	45878.4	60000	QQYADLQAK	32582	0
	20	QGYADLQAKK	2	AAS02640.1	46128.8	85000	QGYDLQAKK	48449.7	80000	QGYALQAKK	38381.5	70000	QGYALQAKK	49070.7	90000	GYADLQAKK	29787.6	9500	QGYADLAKK	48375.9	99000	QGYADLQAK	36358	0
	21	GYADLQAKKL	2	AAS02640.1	43452.5	60000	GYADLQAKL	46393.6	50000	GYADLQAKL	28960	17000	GYADLQAKL	42293.4	18000	GYADQAKKL	41950.6	36000	GYADLQAKK	40804.6	26000	GYALQAKKL	27613	0
	22	YADLQAKKLS	2	AAS02640.1	46203.2	85000	YALQAKKLS	47873.9	70000	YADLQAKKL	33072.3	32000	YADLQAKKL	48813.8	75000	YADLQAKKL	47701.2	90000	YALQAKKLS	47811.8	85000	YADLQAKKL	64165	0
	23	ADLQAKKLSL	2	AAS02640.1	33899.8	25000	ALQAKKLSL	24984.6	9000	ALQAKKLSL	34954.6	42000	ALQAKKLSL	16719.3	4000	DLQAKKLSL	47857.9	95000	ADLQAKKLS	36281.7	15000	ALQAKKLSL	11949	0
	24	DLQAKKLSLD	2	AAS02640.1	42635.2	55000	DLQAKKLSL	35910.7	17000	DLQAKKLSL	36229.9	50000	DLQAKKLSL	17592.3	4000	DLQAKKLSL	48349.2	99000	LQAKKLSLD	38651.2	20000	DLQAKKLSL	14738	0
	25	LQAKKLSLDL	2	AAS02640.1	23151.4	11000	LQAKKSLDL	8120	3500	LQAKKLSLL	26095.3	11000	LQAKLSLDL	46290.3	33000	LQAKLSLDL	48214.9	99000	LQAKKLSLD	28334.2	7000	LQAKKSLDL	9220	0
	26	QAKKLSLDLT	2	AAS02640.1	43382	60000	QAKKLSLDL	46200.2	49000	QAKKLSLDL	29294.1	18000	QAKKLSLDL	48337.7	60000	QAKKLSLDL	48013.5	95000	QAKKLSLLT	45209.3	55000	QAKKLSLDL	43477	0
	27	AKKLSLDLTR	2	AAS02640.1	43432.8	60000	KKLSLDLTR	48843.4	90000	KKLSLDLTR	40038	85000	KKLSLDLTR	49264.3	99000	AKLSLDLTR	45198	60000	AKKLSLLTR	45825.8	60000	AKKLSLDLT	72309	0
	28	KKLSLDLTRG	2	AAS02640.1	43799.9	60000	KKLSLDLTR	48837.6	90000	KKLSLDLTR	40122.9	90000	KKLSLDLTR	49137.6	90000	KLSLDLTRG	46012.6	65000	KKLSLDLTR	48293.2	95000	KLSLDLTRG	79040	0
	29	KLSLDLTRGK	2	AAS02640.1	46705.3	90000	KLLDLTRGK	48800.6	90000	KLLDLTRGK	40300.9	90000	KSLDLTRGK	48799.6	75000	KLLDLTRGK	17563.6	3000	KSLDLTRGK	48485.4	99000	KLSLDLTRG	15381	0
	30	LSLDLTRGKP	2	AAS02640.1	47130.2	95000	LSLDTRGKP	48776.9	90000	SLDLTRGKP	39972.2	85000	LSLDLRGKP	49087.7	90000	SLDLTRGKP	19414.9	3500	LSLDLTRGK	48782.7	99000	SLDLTRGKP	17630	0
	31	SLDLTRGKPA	2	AAS02640.1	44366.6	65000	SLLTRGKPA	48336.6	80000	SLLTRGKPA	39994.7	85000	SLDLTRGPA	47139.4	41000	SLLTRGKPA	45987.3	65000	SDLTRGKPA	47406.9	80000	SLLTRGKPA	65271	0
	32	LDLTRGKPAP	2	AAS02640.1	46270.2	85000	LLTRGKPAP	48589.4	85000	LLTRGKPAP	40808.1	95000	LDLTRGKPA	45824.8	30000	DLTRGKPAP	46365	70000	LDLTRGKPP	47867.2	90000	LDLTRGKPA	64665	0
	33	DLTRGKPAPA	2	AAS02640.1	44585	70000	LTRGKPAPA	45073.5	41000	DLRGKPAPA	36771.4	55000	LTRGKPAPA	43651.9	21000	DLTGKPAPA	44878.8	55000	LTRGKPAPA	47011	75000	DLRGKPAPA	44120	0
	34	LTRGKPAPAQ	2	AAS02640.1	42301.6	55000	TRGKPAPAQ	46689.7	55000	LTRGKPAPA	36884.9	55000	LTRGKPAPA	49053.2	85000	TRGKPAPAQ	36788.9	19000	LTRGKPAPQ	47808.2	85000	TRGKPAPAQ	45904	0
	35	TRGKPAPAQL	2	AAS02640.1	32030.6	21000	TRKPAPAQL	35273	17000	RGKPAPAQL	34329.4	38000	RGKPAPAQL	43092	20000	TGKPAPAQL	47133.3	80000	RGKPAPAQL	41719.3	29000	TRGKPAPAL	26116	0
	36	RGKPAPAQLD	2	AAS02640.1	40364.6	43000	RGKPAPAQL	35617.4	17000	RGKPAPAQL	34783	41000	RGKPAPAQL	46533.8	35000	RGKPAPAQL	47515.8	90000	RGKPAPAQD	46224.2	65000	RGKPAPAQL	37143	0
	37	GKPAPAQLDL	2	AAS02640.1	31826.4	21000	GKAPAQLDL	47015.6	60000	KPAPAQLDL	34210.8	37000	KPAPAQLDL	44831.3	25000	GKAPAQLDL	48519.5	99000	KPAPAQLDL	37845.1	18000	GKPAPALDL	30462	0
	38	KPAPAQLDLS	2	AAS02640.1	44241	65000	KPAPAQLDL	47239	60000	KPAPAQLDL	36136	49000	KPAPAQLDL	46316.9	33000	KPAPAQLDL	48305.3	99000	KPAPAQLLS	47195.6	75000	KPAPAQLDL	56499	0
	39	PAPAQLDLSN	2	AAS02640.1	48016.6	99000	APAQLDLSN	48918	95000	APAQLDLSN	39770.7	85000	PAPALDLSN	49241.9	99000	APAQLDLSN	48167.5	99000	APAQLDLSN	48567.3	99000	APAQLDLSN	95701	0
	40	APAQLDLSNA	2	AAS02640.1	47949.6	99000	AAQLDLSNA	48886.8	95000	APAQLDLSN	39792.7	85000	APAQLLSNA	49194	95000	APAQLLSNA	48032.2	95000	AAQLDLSNA	48209.2	95000	AAQLDLSNA	93793	0
	41	PAQLDLSNAL	2	AAS02640.1	11044.8	4000	AQLDLSNAL	25596.7	9500	AQLDLSNAL	28766.1	17000	AQLDLSNAL	40627.1	15000	AQLDLSNAL	47382.3	85000	PALDLSNAL	24786.4	5000	AQLDLSNAL	8664	0
	42	AQLDLSNALL	2	AAS02640.1	10392	3500	AQLDLSNAL	18843	6500	AQLDLSALL	29607.9	19000	AQLDLSNAL	39564.7	14000	AQLDLSNAL	47234.4	85000	AQLDSNALL	19970.3	3500	AQLLSNALL	6968	0
	43	QLDLSNALLS	2	AAS02640.1	46265.7	85000	QLDLSNALL	46264.8	49000	QLDLSNALL	38010.4	65000	QLDLSNALL	43226	20000	QLDLSNALL	47981.3	95000	LDLSNALLS	44785.2	47000	QLDLSNALL	46382	0
	44	LDLSNALLSL	2	AAS02640.1	41066.8	45000	LLSNALLSL	46650.8	55000	LLSNALLSL	37309.6	60000	LLSNALLSL	1246.2	0.7	DLSNALLSL	48031.6	95000	LDLSNALLS	43726.6	40000	DLSNALLSL	3944	1
	45	DLSNALLSLP	2	AAS02640.1	43405.5	60000	DLSNALLSL	47705.9	65000	DLSNALLSL	37118.3	60000	LSNALLSLP	1341.7	0.7	DLSNALLSL	45822.9	65000	LSNALLSLP	43994.2	41000	DLSNALLSL	3955	1
	46	LSNALLSLPG	2	AAS02640.1	47049.7	95000	SNALLSLPG	49014.4	99000	LSNALSLPG	35284.1	44000	LSNALLSPG	49182.8	95000	SNALLSLPG	44753.7	55000	LSALLSLPG	48001	90000	SNALLSLPG	72138	0
	47	SNALLSLPGD	2	AAS02640.1	46904.4	90000	SNALLSLPG	49144	99000	SNALLSLPG	36922.1	55000	SNALLSLPG	49107.9	90000	NALLSLPGD	45728.8	65000	SALLSLPGD	48001.5	90000	SNALLSLPG	77921	0
	48	NALLSLPGDD	2	AAS02640.1	46838.9	90000	ALLSLPGDD	48545.8	85000	ALLSLPGDD	40702.8	95000	ALLSLPGDD	47893.1	50000	NLLSLPGDD	47219	85000	NALLSLPGD	47623.9	85000	ALLSLPGDD	77991	0
	49	ALLSLPGDDY	2	AAS02640.1	38249.3	35000	ALLSPGDDY	48326.7	80000	ALLSLPGDY	38438.1	70000	ALLSLPGDY	48103.9	55000	ALLSPGDDY	46468.9	70000	ALLLPGDDY	41916.6	30000	ALLLPGDDY	49522	0
	50	LLSLPGDDYR	2	AAS02640.1	46027.6	80000	LLSLPGDDY	48296.9	75000	LLLPGDDYR	41349.1	99000	LSLPGDDYR	48384.2	60000	LLLPGDDYR	37253.5	20000	LSLPGDDYR	45146.2	50000	LLSLPGDDY	48939	0
	51	LSLPGDDYRD	2	AAS02640.1	47872.9	99000	LSLPGDDYR	48869.9	95000	LSLPGDDYR	41087.2	99000	SLPGDDYRD	48418.8	65000	SLPGDDYRD	37369.4	21000	LSLPGDDYR	48282.8	95000	SLPGDDYRD	57549	0
	52	SLPGDDYRDS	2	AAS02640.1	47636.8	99000	SLPGDDYRD	48956.6	95000	SLPGDDYRD	41112.2	99000	SLPGDYRDS	48044.1	55000	SLPGDDYDS	47626.9	90000	SLPGDDYRD	48110.2	95000	SLPGDYRDS	85049	0
	53	LPGDDYRDSE	2	AAS02640.1	48253.5	99000	PGDDYRDSE	49188.7	99000	LPGDYRDSE	41558.1	99000	PGDDYRDSE	49349.7	99000	PGDDYRDSE	48533.7	99000	PGDDYRDSE	48678.3	99000	LPGDDYDSE	99000	0
	54	PGDDYRDSEG	2	AAS02640.1	48021.8	99000	GDDYRDSEG	48977.3	95000	GDDYRDSEG	41460.1	99000	GDDYRDSEG	49344.9	99000	PGDDYDSEG	48220.1	99000	PGDDYRDSE	48665.1	99000	GDDYRDSEG	98310	0
	55	GDDYRDSEGT	2	AAS02640.1	47689.3	99000	GDYRDSEGT	48757.4	90000	GDDYRDSET	41198.1	99000	GDDYRDSEG	49158.9	95000	DDYRDSEGT	47457.7	85000	GDYRDSEGT	46743.8	70000	GDYRDSEGT	88378	0
	56	DDYRDSEGTD	2	AAS02640.1	46694.7	90000	DYRDSEGTD	48451.3	80000	DDYRSEGTD	41567.9	99000	DDYRDSGTD	48628.3	70000	DYRDSEGTD	47694.5	90000	DDYRDSEGT	46499.1	65000	DDYRDSGTD	80544	0
	57	DYRDSEGTDT	2	AAS02640.1	46925.7	95000	DYRDSGTDT	48834.5	90000	DYRDSEGTT	41118.8	99000	YRDSEGTDT	48348.1	60000	DYRDSGTDT	48444	99000	DYRDSGTDT	47057.4	75000	DYRSEGTDT	83520	0
	58	YRDSEGTDTR	2	AAS02640.1	43558.9	60000	YRSEGTDTR	48547.9	85000	RDSEGTDTR	40877.5	95000	YRDSEGTDT	49178.6	95000	YRSEGTDTR	45582.6	60000	RDSEGTDTR	48183.1	95000	RDSEGTDTR	78250	0
	59	RDSEGTDTRN	2	AAS02640.1	45669.9	80000	RDSEGTDTR	48440.3	80000	RDSEGTDTR	41801.1	99000	RSEGTDTRN	49251.5	99000	DSEGTDTRN	43803.7	46000	RSEGTDTRN	48317.8	95000	RDSEGTDTR	77452	0
	60	DSEGTDTRNY	2	AAS02640.1	45279.7	75000	SEGTDTRNY	49240.9	99000	SEGTDTRNY	40874.4	95000	DSEGTDTNY	49009.7	85000	DSEGTDTNY	43010.5	41000	DSEGTDTRY	46344.9	65000	SEGTDTRNY	70175	0
	61	SEGTDTRNYG	2	AAS02640.1	45713.4	80000	SEGTDTRNY	48989	95000	SEGTDTRNY	41600.3	99000	SEGTDTRNY	49196.7	95000	SGTDTRNYG	46844.5	75000	SEGTDTRNY	46060.5	60000	SEGTDTRNY	81462	0
	62	EGTDTRNYGG	2	AAS02640.1	47822.1	99000	EGTDTRYGG	49144.5	99000	GTDTRNYGG	40941.3	95000	GTDTRNYGG	49207.8	95000	EGTDTNYGG	46743.3	75000	GTDTRNYGG	48005.1	90000	EGTTRNYGG	91325	0
	63	GTDTRNYGGL	2	AAS02640.1	46243.7	85000	GTTRNYGGL	46471.4	55000	TDTRNYGGL	32643.6	30000	GTDRNYGGL	47766.3	48000	TDTRNYGGL	46749.3	75000	GTDTRNYGG	35066.4	14000	GDTRNYGGL	35529	0
	64	TDTRNYGGLH	2	AAS02640.1	44564.3	70000	TTRNYGGLH	46849.6	55000	TDTRNYGGL	36795.2	55000	TDTRNYGGL	47931.4	55000	TDTRNYGGL	45091	55000	TTRNYGGLH	38389.9	19000	TDTRNYGGL	42966	0
	65	DTRNYGGLHG	2	AAS02640.1	46457.9	85000	DTRNYGGLH	48836.6	90000	DTRNYGGLH	40652.6	95000	DTRNYGGLH	48913.2	80000	DTRNYGGLH	45926.6	65000	DTRNYGGLH	48303.7	95000	DTRNYGGLH	83550	0
	66	TRNYGGLHGL	2	AAS02640.1	36829.1	31000	TRYGGLHGL	44840.9	40000	RNYGGLHGL	33638.9	34000	RNYGGLHGL	42386.3	18000	TRYGGLHGL	42391.9	38000	RNYGGLHGL	40923.6	26000	TRYGGLHGL	28985	0
	67	RNYGGLHGLP	2	AAS02640.1	40203.3	42000	RNYGGLHGL	45037.4	41000	RNYGGLHGL	33913.7	36000	RNYGGLHGL	46171.7	32000	RNYGGLHGL	38649.5	24000	RNYGGLHGP	43148.9	36000	RNYGGLHGL	33961	0
	68	NYGGLHGLPE	2	AAS02640.1	46199.2	85000	NYGGHGLPE	48711	90000	YGGLHGLPE	37740.8	65000	NYGGLHGPE	48375.9	60000	NYGGHGLPE	41317.3	33000	YGGLHGLPE	47290.1	75000	NYGGLHGPE	60874	0
	69	YGGLHGLPEL	2	AAS02640.1	41552.2	48000	YGLHGLPEL	43605.1	34000	YGLHGLPEL	26631.5	12000	YGGLHGLPL	45276.3	27000	YGLHGLPEL	41792.1	35000	YGGLHGLPE	45539.7	55000	YGGLHGLPL	27603	0
	70	GGLHGLPELR	2	AAS02640.1	43879.1	65000	GGLHGLPEL	46924.7	55000	GGLHGLPEL	38234.4	70000	GGLHGLPEL	45942	31000	GGLHGLPEL	43445.9	43000	GGLHGLPER	47050.2	75000	GGLHGLPEL	51414	0
	71	GLHGLPELRA	2	AAS02640.1	47220.6	95000	GLHGLPLRA	48863	95000	GLHGLPELR	40089.6	90000	GLHGLELRA	48745.8	75000	GLHGLPELR	47042.1	80000	GLHGLPELR	47151.7	75000	GLHLPELRA	84116	0
	72	LHGLPELRAI	2	AAS02640.1	46112.3	85000	LHLPELRAI	48513.2	80000	LHLPELRAI	36249.5	50000	HGLPELRAI	48128.9	55000	HGLPELRAI	48097.7	99000	HGLPELRAI	45004.8	49000	LHGLPLRAI	64547	0
	73	HGLPELRAIF	2	AAS02640.1	41120.6	46000	GLPELRAIF	45926.1	47000	GLPELRAIF	23855	8000	HLPELRAIF	48017.1	55000	HLPELRAIF	47523.5	90000	HGLPELAIF	46886.6	70000	GLPELRAIF	28356	0
	74	GLPELRAIFG	2	AAS02640.1	41290.9	46000	GLPELRAIF	46074.4	48000	GLPELRAIF	27740.3	14000	GLPELRAIF	48485.4	65000	GLPELRAIF	47882.7	95000	LPELRAIFG	46109.8	60000	GLPELRAIF	38319	0
	75	LPELRAIFGE	2	AAS02640.1	47908.6	99000	LELRAIFGE	48982.6	95000	LELRAIFGE	41198.6	99000	LELRAIFGE	49136.6	90000	PELRAIFGE	44833.2	55000	LPLRAIFGE	42986.8	35000	PELRAIFGE	67726	0
	76	PELRAIFGEL	2	AAS02640.1	43711.9	60000	ELRAIFGEL	20064.5	7000	ELRAIFGEL	29682	19000	ELRAIFGEL	23393.4	5500	ELRAIFGEL	46228.7	70000	PELRAIFGE	20737.7	3500	PELRAIFGL	8646	0
	77	ELRAIFGELL	2	AAS02640.1	43910.5	65000	ELRAIFGEL	21147.4	7500	ELRAIFGEL	29543	19000	ELRAIFGEL	23983.1	5500	ELRAIFGEL	48584.1	99000	LRAIFGELL	29810.8	8000	ELRAIFGLL	11577	0
	78	LRAIFGELLG	2	AAS02640.1	46877.5	90000	LRAIFGELL	48023.3	70000	LRAIFGELL	35742.5	47000	LRAIFGELL	48037.4	55000	LRAIFGELL	47437.7	85000	RAIFGELLG	44144.8	42000	LRAIFGELL	59743	0
	79	RAIFGELLGI	2	AAS02640.1	44457.4	65000	RAFGELLGI	44959	41000	RAIFGELLI	35727.4	47000	RAFGELLGI	47617.7	46000	AIFGELLGI	42416.6	38000	RAFGELLGI	45426	55000	AIFGELLGI	47137	0
	80	AIFGELLGIP	2	AAS02640.1	45288.6	75000	AIFGELLGI	47942.9	70000	AIFGELLGI	36198.2	50000	AIFGELLGI	47712.6	48000	AIFGELLGI	40969.2	31000	AIFGELLGP	45430.4	55000	AIFGELLGI	50466	0
	81	IFGELLGIPV	2	AAS02640.1	44822	70000	IFGELGIPV	48793.2	90000	FGELLGIPV	29887.6	20000	IFGELLIPV	47637.8	47000	IFGELGIPV	47659.9	90000	FGELLGIPV	47009.5	75000	IFELLGIPV	49539	0
	82	FGELLGIPVQ	2	AAS02640.1	45170.6	75000	FGELLGIPV	48506.4	80000	FELLGIPVQ	32089.6	27000	FGELLGIPV	49223.3	95000	FGELLGIPV	44025.1	47000	FGELLGIPQ	43910.5	41000	GELLGIPVQ	50393	0
	83	GELLGIPVQN	2	AAS02640.1	45673.9	80000	GELLGIPVQ	47988	70000	GLLGIPVQN	41023.7	95000	ELLGIPVQN	47675.9	47000	ELLGIPVQN	46749.3	75000	GELLGIPVQ	43964.7	41000	GELLGIPVQ	62297	0
	84	ELLGIPVQNL	2	AAS02640.1	41631.9	48000	ELLGIPVQL	41081.1	26000	ELLGIPVQL	32249	28000	ELLGIPVQL	12602.7	3000	ELLGIPVQL	47517.8	90000	ELLGIPVQN	37054.1	17000	ELLIPVQNL	12041	0
	85	LLGIPVQNLI	2	AAS02640.1	46382.5	85000	LLIPVQNLI	44331.1	37000	LLIPVQNLI	35033.7	42000	LLGIPVQNL	42203.8	18000	LLGIPVQNL	48394.2	99000	LGIPVQNLI	43793.3	40000	LLGIPVQNL	39150	0
	86	LGIPVQNLIA	2	AAS02640.1	47595.5	99000	LGIPVQNLI	47895.2	70000	LGIPVQNLI	37827.9	65000	LGIPVQNLI	49171.7	95000	LGIPVQNLI	47434.1	85000	LGIVQNLIA	48270.8	95000	GIPVQNLIA	82658	0
	87	GIPVQNLIAG	2	AAS02640.1	47665.6	99000	GIVQNLIAG	49215.3	99000	GIPVQNLIA	40264.3	90000	GIPQNLIAG	49050.5	85000	GIVQNLIAG	47179.2	80000	GIVQNLIAG	47922.6	90000	GIPVQNLIA	89970	0
	88	IPVQNLIAGN	2	AAS02640.1	48012.9	99000	IVQNLIAGN	48994.8	95000	PVQNLIAGN	40334.9	90000	IVQNLIAGN	49194.5	95000	PVQNLIAGN	46735.1	75000	IPVQNIAGN	48313.6	95000	IPVQNLIAG	90738	0
	89	PVQNLIAGNN	2	AAS02640.1	45198	75000	VQNLIAGNN	45694.1	45000	VQNLIAGNN	41147.8	99000	PVQNLIAGN	49218.5	95000	PVQNLIANN	47530.2	90000	PVQNLIAGN	47714.1	85000	VQNLIAGNN	75893	0
	90	VQNLIAGNNS	2	AAS02640.1	44639.1	70000	VQNLIAGNN	45725.8	45000	VQNLIAGNN	41753.7	99000	VQNLIAGNS	49284	99000	VQLIAGNNS	47240	85000	VNLIAGNNS	47227.7	75000	VQLIAGNNS	73342	0
	91	QNLIAGNNSS	2	AAS02640.1	47648.1	99000	QLIAGNNSS	48525.8	85000	QLIAGNNSS	41962	99000	NLIAGNNSS	46619	36000	NLIAGNNSS	47471.6	85000	QNLIAGNNS	48231.1	95000	NLIAGNNSS	73139	0
	92	NLIAGNNSSL	2	AAS02640.1	43034.2	55000	NLIGNNSSL	43436.6	34000	NLIAGNSSL	30987.5	23000	NLAGNNSSL	82.3	0.175	NLAGNNSSL	47881.2	95000	LIAGNNSSL	41617	29000	NLAGNNSSL	1026	1
	93	LIAGNNSSLE	2	AAS02640.1	44979.9	70000	LIAGNNSSL	45488.4	44000	LIAGNNSSL	32239.6	28000	LIAGNNSSL	23847.2	5500	LIAGNNSSL	45901.3	65000	LIAGNSSLE	45692.2	55000	LIAGNNSSL	20825	0
	94	IAGNNSSLEL	2	AAS02640.1	40806.8	44000	IANNSSLEL	47208.3	60000	AGNNSSLEL	35000.4	42000	IAGNNSSEL	45621.5	29000	AGNNSSLEL	46486.5	70000	IAGNNSSLE	46225.2	65000	AGNNSSLEL	47112	0
	95	AGNNSSLELM	2	AAS02640.1	41246.3	46000	AGNNSSLEM	47483.9	65000	AGNNSSLEL	39307	80000	AGNNSSLEL	45993.2	31000	AGNNSSLEL	47440.8	85000	AGNNSSLEM	45258.7	55000	AGNNSSLEL	53654	0
	96	GNNSSLELMH	2	AAS02640.1	47040	95000	GNNSSLELM	48834.5	90000	GNNSSLELM	39422	80000	NNSSLELMH	49209.4	95000	GNNSSLELM	46524.3	70000	GNNSSLLMH	46491.6	65000	GNNSSLELM	80717	0
	97	NNSSLELMHD	2	AAS02640.1	48048.3	99000	NNSSLELMH	49312.3	99000	NNSSLELMH	39819.8	85000	NNSSLELMH	49266.4	99000	NNSSLLMHD	46223.2	70000	NSSLELMHD	48751.6	99000	NNSSLELMH	90287	0
	98	NSSLELMHDL	2	AAS02640.1	38583.9	36000	SSLELMHDL	47806.1	70000	SSLELMHDL	21838.4	6000	SSLELMHDL	36548.9	11000	NSSELMHDL	44519.5	50000	SSLELMHDL	42482.3	33000	SSLELMHDL	17146	0
	99	SSLELMHDLV	2	AAS02640.1	38506.3	36000	SSLELMHDL	47897.7	70000	SSLELMHDL	22494.8	6500	SSLELMHDL	40329.3	15000	SSLELMHDL	44157.3	48000	SSLELMHLV	40570	25000	SSLELMHDL	18552	0
	100	SLELMHDLVA	2	AAS02640.1	46991.7	95000	SLLMHDLVA	46643.2	55000	SLLMHDLVA	39250	80000	SLELMHDLV	48172.7	55000	SLLMHDLVA	47129.2	80000	SLLMHDLVA	40674.2	25000	SELMHDLVA	53624	0
	101	LELMHDLVAF	2	AAS02640.1	38565.1	36000	LLMHDLVAF	43721.3	35000	LELMHDLVF	32982.3	31000	ELMHDLVAF	40260.4	15000	ELMHDLVAF	46534.8	75000	LELMHLVAF	30784	9000	LEMHDLVAF	21450	0
	102	ELMHDLVAFS	2	AAS02640.1	39422	39000	ELMHDLVAF	46836.9	55000	ELMHDLVAF	33852.9	35000	ELMHDLVAF	40754.8	16000	ELMHDLVAF	46326.4	70000	ELMDLVAFS	38977.1	21000	ELMHDLVAF	30488	0
	103	LMHDLVAFSM	2	AAS02640.1	21025.8	9000	LMHDVAFSM	38861.7	22000	LMHLVAFSM	27958.8	15000	LMHDLVFSM	36737.2	11000	LMHDVAFSM	47262.5	85000	LMHDLVAFS	33471.2	12000	LMHLVAFSM	14661	0
	104	MHDLVAFSML	2	AAS02640.1	43642.9	60000	MHLVAFSML	43541	34000	MHLVAFSML	33658.6	34000	MHDLVFSML	46445.8	34000	MHLVAFSML	47526.6	90000	HDLVAFSML	37986.2	18000	MHLVAFSML	34971	0
	105	HDLVAFSMLY	2	AAS02640.1	42195.5	55000	HLVAFSMLY	45307.2	43000	HDLVAFSML	34758.1	40000	HDLVAFSML	45041.3	26000	DLVAFSMLY	43972.8	47000	HDLVAFSMY	43040.3	36000	HDLVAFSML	38973	0
	106	DLVAFSMLYG	2	AAS02640.1	45072.5	70000	DLVAFSMLY	48930.2	95000	DLVAFSMLY	38043.3	65000	DLVAFSMLY	44632.3	25000	DLVAFSMLY	46346.9	70000	DLVAFSMLY	47352.1	80000	DLVAFSMLY	56084	0
	107	LVAFSMLYGG	2	AAS02640.1	47515.3	99000	VAFSMLYGG	48999	95000	LVFSMLYGG	39325.7	80000	VAFSMLYGG	49051.6	85000	LVAFSMYGG	44552.7	55000	VAFSMLYGG	48462.3	99000	VAFSMLYGG	81995	0
	108	VAFSMLYGGV	2	AAS02640.1	46787.8	90000	VAFSMLYGV	47982.3	70000	VAFMLYGGV	33616.7	34000	VAFSMLYGV	48851.4	75000	AFSMLYGGV	44836.1	55000	VAFSMLYGG	43798.5	40000	AFSMLYGGV	53897	0
	109	AFSMLYGGVD	2	AAS02640.1	46522.2	90000	ASMLYGGVD	48488.5	80000	FSMLYGGVD	36964.4	60000	FSMLYGGVD	48876.2	80000	AFSMLYGGV	43850.7	46000	ASMLYGGVD	43221.8	37000	AFSMLYGGV	59088	0
	110	FSMLYGGVDS	2	AAS02640.1	39766.8	40000	SMLYGGVDS	48124.8	75000	FMLYGGVDS	36864.6	55000	FSMLYGVDS	48732.6	70000	SMLYGGVDS	41294.1	33000	FSMYGGVDS	47562.1	80000	SMLYGGVDS	52815	0
	111	SMLYGGVDSQ	2	AAS02640.1	26494.7	14000	SMYGGVDSQ	46907.9	55000	SMYGGVDSQ	40183.8	90000	SMYGGVDSQ	45372.4	28000	SLYGGVDSQ	42306.2	37000	SMYGGVDSQ	45756	60000	SMYGGVDSQ	33309	0
	112	MLYGGVDSQR	2	AAS02640.1	40756.5	44000	MLYGGVSQR	45041.3	41000	MLYGVDSQR	39206.7	80000	MLYGVDSQR	45442.2	28000	MLYGVDSQR	35602	17000	MLYGGVSQR	47416.6	80000	MLYGGVDSQ	36002	0
	113	LYGGVDSQRP	2	AAS02640.1	47898.3	99000	LYGGVDSQR	48928.6	95000	LYGGVDSQR	40417.9	90000	LYGGVDSQR	49172.7	95000	LYGGVDSQR	46049.5	65000	LYGGVDSQR	48595.2	99000	LYGGVDSQR	88560	0
	114	YGGVDSQRPW	2	AAS02640.1	43900.5	65000	YGVDSQRPW	48942.9	95000	YGVDSQRPW	37061.8	60000	YGGVDQRPW	49076.5	90000	YGVDSQRPW	45481	60000	YGVDSQRPW	48316.8	95000	GGVDSQRPW	74182	0
	115	GGVDSQRPWK	2	AAS02640.1	45012.1	70000	GGVDSQRPW	49072.3	99000	GVDSQRPWK	40679.4	95000	GGVDSQRPW	49153	95000	GGVDSQRPW	34139.4	15000	GGVDSQRPK	48306.8	95000	GGVDSQRPW	48927	0
	116	GVDSQRPWKD	2	AAS02640.1	47448	99000	GVSQRPWKD	48783.2	90000	GVSQRPWKD	41172.7	99000	VDSQRPWKD	49320.9	99000	GVDSQRPWK	43870.1	46000	GVDSQRPWK	47920.6	90000	GDSQRPWKD	80792	0
	117	VDSQRPWKDE	2	AAS02640.1	47424.4	99000	VDSQRPWKD	48879.9	95000	VDSQRPWKE	40423.6	90000	DSQRPWKDE	48970.9	85000	DSQRPWKDE	46467.4	70000	VSQRPWKDE	47379.7	80000	DSQRPWKDE	85362	0
	118	DSQRPWKDEP	2	AAS02640.1	35013.7	27000	SQRPWKDEP	44796.8	40000	SQRPWKDEP	40072.2	90000	SQRPWKDEP	48464.4	65000	DQRPWKDEP	47188.9	85000	DSQRPWKDE	46508.7	65000	SQRPWKDEP	51866	0
	119	SQRPWKDEPS	2	AAS02640.1	29791.8	18000	SQRPWKEPS	26627.5	10000	SQRPKDEPS	37958.2	65000	SQPWKDEPS	48431.9	65000	SQRPWDEPS	47979.2	95000	SQRPWKDPS	44077.6	42000	SQRWKDEPS	27191	0
	120	QRPWKDEPSV	2	AAS02640.1	41235.6	46000	QRWKDEPSV	47577	65000	RPWKDEPSV	32981.9	31000	QRPWKDEPV	48683	70000	QRWKDEPSV	48659.9	99000	RPWKDEPSV	47408.5	80000	QRPWKDEPS	56461	0
	121	RPWKDEPSVK	2	AAS02640.1	44615.4	70000	RPWDEPSVK	47503.5	65000	RPWKDEPSV	39743.6	85000	RPWKDEPSV	48981	85000	RPWKDEPSV	41110.8	32000	RPWDEPSVK	48250.9	95000	PWKDEPSVK	63174	0
	122	PWKDEPSVKF	2	AAS02640.1	29187.8	17000	WKDEPSVKF	47021.2	60000	PWKEPSVKF	38309.4	70000	WKDEPSVKF	48823.3	75000	PWKDPSVKF	45576.6	60000	PWKDEPSVK	44886.1	48000	PWKEPSVKF	42671	0
	123	WKDEPSVKFL	2	AAS02640.1	29075.9	17000	WKDEPSVKF	47496.8	65000	KDEPSVKFL	34773.6	40000	WKEPSVKFL	45650.2	29000	WKEPSVKFL	48056.1	95000	WKDEPSVKF	44465.5	45000	WKDEPSVFL	36049	0
	124	KDEPSVKFLC	2	AAS02640.1	46624.5	90000	KDEPSVKFL	47693	65000	KDEPSVKFL	37510	60000	KDEPSVKFL	47712.6	48000	KDEPSVKFL	48329.8	99000	KDEPSVKFL	44782.8	47000	DEPSVKFLC	62911	0
	125	DEPSVKFLCP	2	AAS02640.1	47799.4	99000	DEPSVKFLC	48269.2	75000	DEPSKFLCP	40448.1	90000	DEPSVKFLC	49166.9	95000	DEPSVKFCP	47947	95000	EPSVKFLCP	44288.4	43000	DESVKFLCP	76090	0
	126	EPSVKFLCPV	2	AAS02640.1	47124.6	95000	PSVKFLCPV	47351	60000	EPSVKFCPV	26147.6	11000	PSVKFLCPV	48831.8	75000	EPSKFLCPV	42534.3	38000	PSVKFLCPV	45388.2	55000	EPSVKFCPV	34104	0
	127	PSVKFLCPVP	2	AAS02640.1	46715.4	90000	PSVKFLCPV	48265	75000	PSVKFLCPV	27286.9	13000	PSVKFLCPV	49031.4	85000	PSVKFLCPV	36849.4	19000	PSVKFLCPP	47674.9	85000	SVKFLCPVP	33797	0
	128	SVKFLCPVPG	2	AAS02640.1	41391.1	47000	SKFLCPVPG	48434.5	80000	SVKFLCPVP	35217.7	43000	SVKFLCVPG	49028.7	85000	SVKFLCPPG	45588	60000	SVFLCPVPG	47030.4	75000	SKFLCPVPG	60731	0
	129	VKFLCPVPGY	2	AAS02640.1	20214.4	8500	VKFLCPVPY	48803.3	90000	KFLCPVPGY	37700	65000	VKFLCPVPY	49134.4	90000	KFLCPVPGY	41521.7	34000	VKFCPVPGY	45262.6	55000	VKFCPVPGY	29579	0
	130	KFLCPVPGYD	2	AAS02640.1	42261.8	55000	KFLCPVPGY	47909.2	70000	FLCPVPGYD	39755.7	85000	FLCPVPGYD	47824.2	49000	FLCPVPGYD	45076.9	55000	KFLCPVPGY	46679.6	70000	KFLCPVPGY	61787	0
	131	FLCPVPGYDR	2	AAS02640.1	45436.8	75000	FLCPPGYDR	47967.8	70000	FLCPVPGYD	38778.9	75000	FLCPVPYDR	44793.4	25000	FLCPVGYDR	44102.4	48000	LCPVPGYDR	47524.5	80000	FLCVPGYDR	52500	0
	132	LCPVPGYDRH	2	AAS02640.1	47641.9	99000	LCPVPGYRH	49153	99000	LCPVPGYDR	41414.4	99000	LCPPGYDRH	49364.6	99000	LCPVPGYDR	44322.4	49000	LCPVPGYRH	47515.3	80000	LCPVPYDRH	81842	0
	133	CPVPGYDRHF	2	AAS02640.1	47402.3	99000	CPVPGYRHF	48643.5	85000	PVPGYDRHF	34876.4	41000	CVPGYDRHF	49034.6	85000	CPVPYDRHF	47475.2	90000	CPVPGYDRH	47192	75000	CPVPGYDRF	72758	0
	134	PVPGYDRHFA	2	AAS02640.1	47948.6	99000	PVPGYDRHF	48801.2	90000	PVPGYDRHF	35722.3	46000	PVPGYDRHF	49020.2	85000	PVPGYDRHF	47795.8	95000	PVPGYRHFA	48556.8	99000	PVPGYDRHF	79635	0
	135	VPGYDRHFAI	2	AAS02640.1	42519.1	55000	VGYDRHFAI	45758.4	46000	VPYDRHFAI	34060.1	36000	VGYDRHFAI	48840.2	75000	PGYDRHFAI	45469.8	60000	VGYDRHFAI	41020.6	27000	VPYDRHFAI	44532	0
	136	PGYDRHFAIT	2	AAS02640.1	43895.3	65000	PGYDRHFAI	45837.2	46000	PGYDRHFAI	35505	45000	PGYDRHFAI	48918.5	80000	PGYDRHFAI	44757.6	55000	PGYDRHFAT	43114.9	36000	PGYDRHFAI	50931	0
	137	GYDRHFAITE	2	AAS02640.1	45496.8	75000	GYRHFAITE	48327.7	80000	GYDRHFAIT	37316.5	60000	YDRHFAITE	49130.2	90000	GYRHFAITE	47050.8	80000	YDRHFAITE	43477.4	38000	GYDRHFAIT	64916	0
	138	YDRHFAITET	2	AAS02640.1	45091.5	70000	YRHFAITET	48249.4	75000	YDRHAITET	36076.2	49000	YDRHFAITE	48701.5	70000	DRHFAITET	47506	90000	YDRHFAITE	47749.8	85000	DRHFAITET	70432	0
	139	DRHFAITETM	2	AAS02640.1	29892.8	18000	RHFAITETM	37355.6	19000	RHFAITETM	33098.1	32000	RHFAITETM	45663.5	29000	DRHFAITTM	46593.3	75000	RHFAITETM	40108.6	24000	RHFAITETM	26210	0
	140	RHFAITETMG	2	AAS02640.1	29807.2	18000	RHFAITETM	37878.7	20000	RHFAITETM	33354.1	33000	RHFAITETM	48454.5	65000	RHFAITETM	46139.3	65000	RHFAITTMG	43681.1	39000	RHFAITETM	31206	0
	141	HFAITETMGI	2	AAS02640.1	46470.4	85000	FAITETMGI	48264.5	75000	FAITETMGI	36382.7	55000	FAITETMGI	47492.1	45000	HFATETMGI	47134.3	80000	FAITETMGI	47229.3	75000	HFAIETMGI	65692	0
	142	FAITETMGIE	2	AAS02640.1	45073.5	70000	FATETMGIE	48419.8	80000	FAITETMGI	35875	48000	FAITETMGI	49047.3	85000	AITETMGIE	43274.2	42000	FAITETMGE	47804	85000	FAITETMGI	63186	0
	143	AITETMGIEM	2	AAS02640.1	29032.8	17000	AITETGIEM	47309	60000	AITETMGEM	33646.6	34000	ITETMGIEM	39425	14000	AITETMIEM	45908.7	65000	ATETMGIEM	45449.1	55000	AITETMGIM	28585	0
	144	ITETMGIEMI	2	AAS02640.1	44524.8	70000	ITETMGIEM	46131.8	48000	TETMGIEMI	33511.8	34000	ITETMGIEM	48730.5	70000	ITETMGIEM	46636.2	75000	ITETMGIEM	39375.5	22000	TETMGIEMI	43603	0
	145	TETMGIEMIP	2	AAS02640.1	46336.9	85000	TEMGIEMIP	46274.2	49000	TETMGIEMI	38238.5	70000	ETMGIEMIP	49082.9	90000	TTMGIEMIP	41605.7	34000	TTMGIEMIP	39707.5	22000	TETMGIEMI	45305	0
	146	ETMGIEMIPV	2	AAS02640.1	39192.3	38000	TMGIEMIPV	47942.3	70000	TMGIEMIPV	22807.8	7000	ETMGIMIPV	46401.1	34000	ETMGIMIPV	39582.7	26000	ETMGIMIPV	42678.1	34000	EMGIEMIPV	21372	0
	147	TMGIEMIPVP	2	AAS02640.1	32368.9	22000	TMIEMIPVP	46531.3	55000	TMIEMIPVP	33784.5	35000	TMGIEMIPV	47212.9	41000	TMGIEMIPV	46814.6	75000	TGIEMIPVP	43919.5	41000	TMGIEMIPV	38880	0
	148	MGIEMIPVPM	2	AAS02640.1	31812	21000	MGIEIPVPM	45769.8	46000	MGIMIPVPM	25757.8	11000	MGIEMIVPM	47730.6	48000	MGIEMIPPM	45077.9	55000	MGIEMIVPM	44098.6	42000	GIEMIPVPM	26895	0
	149	GIEMIPVPML	2	AAS02640.1	40477.9	43000	IEMIPVPML	39290	22000	IEMIPVPML	29087.8	18000	IEMIPVPML	44587.4	24000	GIEMIPVPL	47101.7	80000	GIMIPVPML	6617.9	0.6	GEMIPVPML	3252	1
	150	IEMIPVPMLS	2	AAS02640.1	39314.6	39000	IEMIPVPML	40161.2	24000	IEMIPVPML	34199.3	37000	IEMIPVPML	46826.8	37000	IEMIPVPML	47356.7	85000	IEMIPVMLS	10599.1	1100	IEMIPVPML	5757	1
	151	EMIPVPMLSD	2	AAS02640.1	40070.5	41000	EMIPPMLSD	48285.4	75000	EMIPVPMLS	40165.9	90000	EMIPVPMLS	48472.3	65000	EMIPVMLSD	47766.3	95000	MIPVPMLSD	44273.5	43000	EMIVPMLSD	61224	0
	152	MIPVPMLSDG	2	AAS02640.1	47680.6	99000	MIPVPMLSD	49199.3	99000	MIPVPMLSD	39298.9	80000	MIPPMLSDG	48985.8	85000	MIVPMLSDG	47854.8	95000	MIPVPMLSD	48192.5	95000	MIPVPMLDG	91576	0
	153	IPVPMLSDGP	2	AAS02640.1	48456	99000	IPVPMLSDG	49188.1	99000	PVPMLSDGP	39988.6	85000	IVPMLSDGP	49268.6	99000	IPVPMLSDG	47249.2	85000	IPVPMLSGP	48444	99000	IPVPMLSDG	93848	0
	154	PVPMLSDGPD	2	AAS02640.1	47560	99000	PVMLSDGPD	48682.5	85000	PVMLSDGPD	38897.4	75000	PVPMLSGPD	49193.5	95000	PVMLSDGPD	47194	85000	VPMLSDGPD	47525	80000	VPMLSDGPD	85726	0
	155	VPMLSDGPDV	2	AAS02640.1	35772.3	29000	VMLSDGPDV	47741	65000	VMLSDGPDV	39452.3	80000	VPMLSDGPV	47083.8	40000	PMLSDGPDV	47298.8	85000	VPMLSDGPD	46034.5	60000	VPMLSDGPD	51814	0
	156	PMLSDGPDVG	2	AAS02640.1	38693.4	37000	PMLSDGPDV	47513.2	65000	PMLSDGPDV	40775.9	95000	PMLSDGPDV	47061.9	40000	PMLSDGPDV	48564.1	99000	PMLSDGPVG	46732.1	70000	PMLSDGPDV	58637	0
	157	MLSDGPDVGL	2	AAS02640.1	40583.2	43000	MLSDGPDVL	43309.4	33000	MLSDGPDVL	35939.8	48000	MSDGPDVGL	23100.3	5500	MLSGPDVGL	47008.5	80000	LSDGPDVGL	43493.5	38000	MLSGPDVGL	20337	0
	158	LSDGPDVGLI	2	AAS02640.1	47397.2	99000	LSDGPDVGL	48207.1	75000	SDGPDVGLI	36338.7	55000	LSDGPDVGL	48471.2	65000	LSDGPDVGL	47162.9	80000	LSDGPDVGL	45706	55000	SDGPDVGLI	68429	0
	159	SDGPDVGLIE	2	AAS02640.1	47285.5	95000	SDGPVGLIE	48376.9	80000	SDGPDVGLI	39885.8	85000	SDGPDVGLI	49042.5	85000	SDGPDVGLI	46243.7	70000	SGPDVGLIE	46437.8	65000	SDGPDVGLI	78713	0
	160	DGPDVGLIEE	2	AAS02640.1	47601.7	99000	DGPDVGIEE	49341.1	99000	GPDVGLIEE	41705.8	99000	DGPDVLIEE	48928.6	80000	DGPDVGIEE	47531.7	90000	DGPDVGLIE	48823.9	99000	GPDVGLIEE	93728	0
	161	GPDVGLIEEL	2	AAS02640.1	46959.2	95000	GDVGLIEEL	47995.3	70000	GPDVGIEEL	35114.6	43000	PDVGLIEEL	46777.7	37000	GPVGLIEEL	48035.8	95000	GPDVGLIEE	44149.6	42000	GDVGLIEEL	54829	0
	162	PDVGLIEELV	2	AAS02640.1	47363.3	95000	PDVGLIEEL	48239.4	75000	PDVGLIEEL	35762.2	47000	PDVGLIEEL	47015.6	39000	PDVGLIEEL	48439.2	99000	PDVGLIEEL	46348.9	65000	PDVGLIEEL	62329	0
	163	DVGLIEELVA	2	AAS02640.1	48466	99000	VGLIEELVA	48999	95000	DVGLIEELV	40442.4	90000	DVGLIEELV	49129.1	90000	DVGLIEELV	48071.7	99000	VGLIEELVA	48705.2	99000	DVGLIEELV	95160	0
	164	VGLIEELVAA	2	AAS02640.1	45611.6	80000	GLIEELVAA	48886.3	95000	GLIEELVAA	39460.8	80000	GLIEELVAA	48058.2	55000	GLIEELVAA	46971.4	80000	VGLIELVAA	46963.8	70000	GLIEELVAA	74540	0
	165	GLIEELVAAD	2	AAS02640.1	45132.5	75000	GLIEELVAA	48365.4	80000	GLIELVAAD	37491.3	60000	GLIELVAAD	47948.6	55000	GLIEELVAA	47211.9	85000	GLIEELVAA	46812.1	70000	GLIEELVAA	69178	0
	166	LIEELVAADP	2	AAS02640.1	47568.3	99000	LIEEVAADP	49013.9	99000	LIEELVAAP	37779.6	65000	LIEELVAAP	49234.5	95000	LIEELVAAD	47471.1	85000	LIEELVAAP	45534.7	55000	IEELVAADP	78886	0
	167	IEELVAADPA	2	AAS02640.1	46952.1	95000	IEELVAAPA	48961.9	95000	EELVAADPA	40294.4	90000	IEELVAAPA	49317.6	99000	EELVAADPA	47991.1	95000	IEELVAAPA	40122.5	24000	EELVAADPA	63520	0
	168	EELVAADPAI	2	AAS02640.1	44281.7	65000	EELVAAPAI	46420.7	55000	ELVAADPAI	38515.1	70000	ELVAADPAI	34006.7	9500	ELVAADPAI	48281.7	99000	EELVAADPA	26822.4	6500	EELVAADPI	18924	0
	169	ELVAADPAIK	2	AAS02640.1	44937.1	70000	ELVAADPAI	46647.3	55000	ELVAADPAI	38479.3	70000	ELVAADPAI	35140.1	10000	ELVAADPAI	41647.2	34000	LVAADPAIK	45127.6	50000	ELVAADPAI	30586	0
	170	LVAADPAIKG	2	AAS02640.1	46477	85000	VAADPAIKG	48973.1	95000	LVAAPAIKG	41142.9	99000	LVAADPAIK	49145.6	90000	LVADPAIKG	41887.1	35000	LVAADPAIK	48546.3	99000	LVAAPAIKG	73014	0
	171	VAADPAIKGM	2	AAS02640.1	33592.4	24000	VAADPAIKM	48398.9	80000	VAADPAIKM	38336.3	70000	VAAPAIKGM	48086.3	55000	VAAPAIKGM	46786.3	75000	AADPAIKGM	46946.5	70000	VAADPAIGM	52515	0
	172	AADPAIKGMW	2	AAS02640.1	45070.5	70000	AADPAIKGM	48494.3	80000	ADPAIKGMW	37339.1	60000	AAPAIKGMW	48958.8	80000	AADPAIKGM	47003.4	80000	AADPAIKGW	47314.7	80000	ADPAIKGMW	74118	0
	173	ADPAIKGMWT	2	AAS02640.1	47161.8	95000	ADPAIKGMW	48245.2	75000	ADAIKGMWT	39086	75000	ADPAIKGMW	49064.3	90000	DPAIKGMWT	46038.6	65000	ADPAIGMWT	47493.7	80000	ADPAIKGMW	78752	0
	174	DPAIKGMWTV	2	AAS02640.1	46462.9	85000	PAIKGMWTV	48014	70000	DPAIKGWTV	38625.3	75000	PAIKGMWTV	47540	45000	DPAKGMWTV	47290.1	85000	PAIKGMWTV	45567.2	55000	DPAIKMWTV	65536	0
	175	PAIKGMWTVP	2	AAS02640.1	46241.7	85000	PAIKGMWTV	48198.2	75000	PAIKGMWTV	38786.5	75000	PAIKGMWTV	48959.8	80000	AIKGMWTVP	45533.8	60000	AIKGMWTVP	46989.2	75000	PAIKGMWTV	74137	0
	176	AIKGMWTVPV	2	AAS02640.1	40529.6	43000	AKGMWTVPV	47068.6	60000	AIKMWTVPV	28375.7	16000	IKGMWTVPV	39006.2	13000	AIKGWTVPV	45267	60000	AIKGWTVPV	46810.6	70000	AIKGMWTVP	28531	0
	177	IKGMWTVPVF	2	AAS02640.1	17076.7	6500	IKMWTVPVF	46925.7	55000	KGMWTVPVF	25993.3	11000	IKGMWTVPF	48111.2	55000	IKGMWTVPV	46562.6	75000	IKGMWTVPF	43865.4	40000	IKMWTVPVF	18782	0
	178	KGMWTVPVFG	2	AAS02640.1	32068.4	21000	KGMWTVPVF	47074.2	60000	KGMWTVPVF	30202	21000	KGMWTVPVF	48462.8	65000	GMWTVPVFG	46463.9	70000	KGMWTVVFG	45041.8	49000	GMWTVPVFG	37041	0
	179	GMWTVPVFGN	2	AAS02640.1	35717.7	29000	GMWTVPVGN	48226.4	75000	GMWVPVFGN	39726.4	85000	GMWTVPVFG	48644.1	70000	GMWTVPVFG	47092.5	80000	GMWTVVFGN	43278	37000	GMWVPVFGN	52913	0
	180	MWTVPVFGNP	2	AAS02640.1	46993.3	95000	MWTPVFGNP	48524.2	85000	MWVPVFGNP	39326.1	80000	WTVPVFGNP	48945	80000	MWTPVFGNP	46732.1	75000	WTVPVFGNP	46950.6	70000	MWTVPFGNP	80096	0
	181	WTVPVFGNPT	2	AAS02640.1	45330.7	75000	WTVPVGNPT	48576.2	85000	WTVPVFGPT	33979.8	36000	WTPVFGNPT	48517.4	65000	WTVPFGNPT	43339.8	43000	WTVVFGNPT	48040.5	90000	TVPVFGNPT	58464	0
	182	TVPVFGNPTG	2	AAS02640.1	47531.7	99000	TVVFGNPTG	49114.2	99000	TVVFGNPTG	38352.1	70000	TVPVFGNPT	49041	85000	TVVFGNPTG	47200.6	85000	TVPVFGNPT	48136.7	95000	TVPVFGNPT	87536	0
	183	VPVFGNPTGV	2	AAS02640.1	46274.2	85000	VVFGNPTGV	48700.4	90000	VVFGNPTGV	39054.7	75000	VVFGNPTGV	48606.7	70000	PVFGNPTGV	46497.6	70000	VVFGNPTGV	47796.3	85000	PVFGNPTGV	78385	0
	184	PVFGNPTGVT	2	AAS02640.1	46201.7	85000	PVFNPTGVT	48271.3	75000	PVFGNPTGV	39753.1	85000	PVFGNPTGV	48729.9	70000	PVFGNPTGV	46372.5	70000	PVFGNPTGT	47078.2	75000	VFGNPTGVT	76174	0
	185	VFGNPTGVTY	2	AAS02640.1	43138.7	60000	FGNPTGVTY	48918	95000	FGNPTGVTY	38385.3	70000	FGNPTGVTY	47948.6	55000	VFNPTGVTY	45817.9	65000	FGNPTGVTY	46710.4	70000	VFGNPTGTY	67166	0
	186	FGNPTGVTYS	2	AAS02640.1	43641.9	60000	FGNPTGVTY	48977.3	95000	FGNPTGVTY	38249.7	70000	FGNPTGVTY	48796.9	75000	FGNPTGVTY	45898.8	65000	FGNPTGVTY	48542.6	99000	FGNPTGVTY	74722	0
	187	GNPTGVTYSW	2	AAS02640.1	45182.3	75000	GNTGVTYSW	49224.4	99000	GPTGVTYSW	37137.6	60000	GNPGVTYSW	46607.9	36000	NPTGVTYSW	45090	55000	GNTGVTYSW	47511.1	80000	GNTGVTYSW	60876	0
	188	NPTGVTYSWD	2	AAS02640.1	47066.5	95000	NPTGVTYSW	49239.3	99000	PTGVTYSWD	39417.7	80000	NPTGVTYSW	46735.1	37000	NPTGVTYSW	45535.2	60000	PTGVTYSWD	48182.1	95000	NPTGVTYSW	68691	0
	189	PTGVTYSWDT	2	AAS02640.1	48039.9	99000	TGVTYSWDT	49235	99000	PTGVTYSWD	38851.2	75000	PTGVYSWDT	49095.6	90000	TGVTYSWDT	45825.3	65000	PTGVTYSWD	48284.9	95000	TGVTYSWDT	85037	0
	190	TGVTYSWDTV	2	AAS02640.1	46809.1	90000	TVTYSWDTV	47904	70000	GVTYSWDTV	36421	55000	TGVTYSWTV	48104.5	55000	TGVTYSWTV	47682.1	90000	TGVTYSWDT	47230.3	75000	GVTYSWDTV	69602	0
	191	GVTYSWDTVL	2	AAS02640.1	37987.8	34000	VTYSWDTVL	39321.9	22000	GVYSWDTVL	20199.6	4500	VTYSWDTVL	31489.7	8000	GVYSWDTVL	46020.6	65000	VTYSWDTVL	42538.4	33000	GVTYSWDTL	12827	0
	192	VTYSWDTVLR	2	AAS02640.1	38370.8	36000	VTYSWDTVL	42305.3	30000	VTYSWDTVL	20660.2	5000	VTYSWDTVL	42369.4	18000	VTYSWDTVL	21533.2	4500	VTYSWTVLR	45778.2	60000	VTYSWDTVL	10800	0
	193	TYSWDTVLRL	2	AAS02640.1	23980.8	12000	YSWDTVLRL	46000.2	47000	YSWDTVLRL	26198.5	12000	YSWDTVLRL	44687.9	25000	TYSWDTVLL	43647.1	45000	YSWDTVLRL	41203	27000	TYSWDTVLL	20891	0
	194	YSWDTVLRLV	2	AAS02640.1	23823.3	12000	YSWDTVLRL	46158.2	48000	YSWDTVLRL	26486.7	12000	YSWDTVLRL	47503.5	45000	YSWDTVLRL	43734.1	45000	YSWDTVLRL	47442.3	80000	YSWDTVLRL	24545	0
	195	SWDTVLRLVQ	2	AAS02640.1	46766.5	90000	SWTVLRLVQ	48673	85000	SWDTVLRLV	39604.5	85000	WDTVLRLVQ	49184.4	95000	SWDTVLRLV	46871.9	75000	SWDTVLLVQ	47929.9	90000	SWDTVLRLV	86193	0
	196	WDTVLRLVQM	2	AAS02640.1	42408.4	55000	WTVLRLVQM	45833.8	46000	WTVLRLVQM	30616.9	22000	WTVLRLVQM	48889.4	80000	DTVLRLVQM	43420.1	43000	WTVLRLVQM	46013.1	60000	DTVLRLVQM	43542	0
	197	DTVLRLVQMR	2	AAS02640.1	47058.4	95000	DTVLRLVQM	47565.2	65000	DTVLRLVQM	33207.5	32000	DTVLRLVQM	48645.1	70000	DVLRLVQMR	34023.3	14000	DTVLRLVQR	46063.4	60000	DTVLRLVQM	37608	0
	198	TVLRLVQMRT	2	AAS02640.1	46967.8	95000	TLRLVQMRT	47633.2	65000	VLRLVQMRT	37695.1	65000	TVLRLVQMR	48796.9	75000	TVLRLVQMR	39721.7	27000	TVLRLVQMR	48318.3	95000	VLRLVQMRT	58713	0
	199	VLRLVQMRTA	2	AAS02640.1	46812.6	90000	VLRLVQMTA	47686.3	65000	VLRLVQMRT	40165.1	90000	VLRLVQMTA	47904.5	55000	VLLVQMRTA	47885.8	95000	VLRLVQMRT	47497.8	80000	VLRLQMRTA	76128	0
	200	LRLVQMRTAA	2	AAS02640.1	43745.9	60000	RLVQMRTAA	47370	60000	RLVQMRTAA	37233.8	60000	RLVQMRTAA	48342.9	60000	RLVQMRTAA	47392	85000	RLVQMRTAA	47853.2	90000	LRLVQMRTA	67007	0
	201	RLVQMRTAAP	2	AAS02640.1	42676.7	55000	RLVQMRTAA	44695.1	39000	RLQMRTAAP	37097.1	60000	RLVQMRTAA	48201.3	60000	RLVQMTAAP	44167.8	48000	RVQMRTAAP	47373.1	80000	RLQMRTAAP	54304	0
	202	LVQMRTAAPD	2	AAS02640.1	29782.7	18000	VQMRTAAPD	41567	28000	VQMRTAAPD	37969.3	65000	VQMRTAAPD	48802.2	75000	VQMRTAAPD	44378.6	49000	LVMRTAAPD	43184.9	36000	VQMRTAAPD	35677	0
	203	VQMRTAAPDF	2	AAS02640.1	4205.7	1300	VQMRTAAPF	23120.4	8000	VQMRTAAPF	27821.2	15000	VQMRTAAPF	46017.1	31000	QMRTAAPDF	44825.4	55000	VQMRTAAPF	25760.3	5500	VQMRTAAPF	5029	1
	204	QMRTAAPDFR	2	AAS02640.1	10657.8	3500	QMRTAAPDF	44402.1	38000	QMRTAAPDF	37836.1	65000	QMRTAAPDF	46490.5	35000	QMRTAAPDF	46749.3	75000	QMRTAAPFR	43785.2	40000	QMRTAAPDF	15216	0
	205	MRTAAPDFRL	2	AAS02640.1	39463.8	39000	MRTAAPFRL	34547	16000	RTAAPDFRL	30270.4	21000	RTAAPDFRL	45735.7	30000	MTAAPDFRL	45866.5	65000	RTAAPDFRL	38243.9	19000	MRAAPDFRL	25305	0
	206	RTAAPDFRLF	2	AAS02640.1	43783.4	60000	RTAAPFRLF	34901.3	16000	RTAAPDFRL	30571.9	22000	RTAAPDFRL	46848.6	38000	RTAAPDFRL	44890	55000	RTAAPDFRF	41258.8	27000	RTAAPDFRL	29104	0
	207	TAAPDFRLFW	2	AAS02640.1	44480.5	65000	TAAPDFRLF	48409.4	80000	TAAPDFRLF	34565	39000	TAAPFRLFW	48826.5	75000	TAAPFRLFW	43917.1	46000	AAPDFRLFW	47153.7	75000	TAAPDFRLF	58863	0
	208	AAPDFRLFWD	2	AAS02640.1	46403.1	85000	AAPDFRLFW	48945.5	95000	AAPFRLFWD	35438.3	45000	AAPDFRLFW	49347.5	99000	AAPDFRLFW	45146.7	55000	AAPDFRLFW	47743	85000	APDFRLFWD	70955	0
	209	APDFRLFWDN	2	AAS02640.1	47478.3	99000	ADFRLFWDN	48255.1	75000	ADFRLFWDN	38357	70000	PDFRLFWDN	49292	99000	APFRLFWDN	46781.7	75000	ADFRLFWDN	45613.6	55000	ADFRLFWDN	75628	0
	210	PDFRLFWDNA	2	AAS02640.1	48061.3	99000	PDFRLFWDN	48369.1	80000	PDFRLFWDN	37807.8	65000	PDFRLFWDA	49099.9	90000	DFRLFWDNA	47619.2	90000	PDFRLFWDN	47070.1	75000	PDFRLFWDA	81587	0
	211	DFRLFWDNAY	2	AAS02640.1	42217.9	55000	FRLFWDNAY	48861.9	95000	DFRFWDNAY	33137.1	32000	FRLFWDNAY	46936.9	39000	DFLFWDNAY	46135.8	65000	FRLFWDNAY	46391.1	65000	DFRLFDNAY	51560	0
	212	FRLFWDNAYA	2	AAS02640.1	42026.5	50000	FRLFWDNAY	46246.2	49000	RLFWDNAYA	32410.2	29000	FRLFWDNAY	47361.3	43000	FLFWDNAYA	45417.1	60000	RLFWDNAYA	47405.4	80000	RLFWDNAYA	47128	0
	213	RLFWDNAYAV	2	AAS02640.1	27954.5	16000	RLWDNAYAV	38848.6	22000	RLFDNAYAV	29789.2	19000	RLFWDNAAV	33288.8	9000	RLWDNAYAV	45540.7	60000	RLFWDNAYA	43476.5	38000	RLFWDNYAV	19067	0
	214	LFWDNAYAVH	2	AAS02640.1	39929.8	41000	LFWNAYAVH	48438.2	80000	LFWDNAYAV	38200.5	70000	LFWDNAYAV	42263.6	18000	LFWDNAYAV	47284.5	85000	LFWDNAYAH	46466.4	65000	LFWDNAYAV	44816	0
	215	FWDNAYAVHT	2	AAS02640.1	44795.9	70000	FWDNAYAVH	48692.5	85000	FWNAYAVHT	38330.1	70000	FWNAYAVHT	49064.3	90000	FWNAYAVHT	47988.5	95000	FWDNAYAVH	48088.8	90000	FWDNAYAVH	82097	0
	216	WDNAYAVHTL	2	AAS02640.1	42402.9	55000	WNAYAVHTL	46770.1	55000	WDNAYAVTL	28148.8	15000	WDNAYVHTL	30720.4	8000	DNAYAVHTL	48010.3	95000	WDNAYAVHT	40904.5	26000	DNAYAVHTL	21659	0
	217	DNAYAVHTLT	2	AAS02640.1	45447.6	75000	NAYAVHTLT	48370.6	80000	DNAYAVHTL	33942.4	36000	DNAYAVHTL	30565.9	8000	DNAYAVHTL	46693.2	75000	NAYAVHTLT	40992.2	26000	DNAYAVHTL	26041	0
	218	NAYAVHTLTH	2	AAS02640.1	35591.6	28000	NAYAHTLTH	48341.8	80000	NAYAHTLTH	38951.4	75000	NAYAVHTTH	48138.3	55000	NAYAVHTTH	40177.3	28000	NAYAHTLTH	44973.6	49000	AYAVHTLTH	44166	0
	219	AYAVHTLTHD	2	AAS02640.1	43873	65000	AYAVHTLTH	48751	90000	AYAVHTLTH	40095.2	90000	YAVHTLTHD	49065.9	90000	AYAHTLTHD	45203.4	60000	AYAVHTLTH	45051	49000	AYAVHTLTH	69936	0
	220	YAVHTLTHDF	2	AAS02640.1	37645.8	33000	YAVHTTHDF	47588.8	65000	YAVHTLTHF	26661.5	12000	YAVHLTHDF	48199.3	60000	YVHTLTHDF	45278.3	60000	YAVHTLTHF	46137.3	60000	AVHTLTHDF	33516	0
	221	AVHTLTHDFI	2	AAS02640.1	45109.6	75000	AVHTLTHDF	48113.8	75000	AVHTLTDFI	35897.5	48000	AVHTLTHDF	48049.3	55000	AVHTLTHFI	47340.8	85000	AVHTLTHFI	37111.5	17000	AHTLTHDFI	44030	0
	222	VHTLTHDFIR	2	AAS02640.1	47516.3	99000	VHTLTHFIR	48687.8	85000	VHTLTHDFI	39216.1	80000	HTLTHDFIR	49095.6	90000	HTLTHDFIR	34010.7	14000	VTLTHDFIR	40479.6	25000	VHTLTHDFI	38240	0
	223	HTLTHDFIRQ	2	AAS02640.1	46029.6	80000	TLTHDFIRQ	48769.5	90000	TLTHDFIRQ	39448.8	80000	HTLTHDFIR	48207.1	60000	TLTHDFIRQ	31519.4	11000	HTLTHFIRQ	47817.5	85000	TLTHDFIRQ	38597	0
	224	TLTHDFIRQV	2	AAS02640.1	45205.8	75000	TLTHDFIRQ	46296.3	50000	TLTHDFRQV	34487.3	39000	LTHDFIRQV	41929.3	17000	TLTDFIRQV	45050.5	55000	TLTHDFIRQ	47395.6	80000	TLTHDFIRQ	40410	0
	225	LTHDFIRQVD	2	AAS02640.1	46718	90000	LTHDFIRQV	48340.3	80000	LTHDFIRQV	34663.1	40000	LTHDFIRQV	48888.4	80000	LTHDFIRQV	46553.5	75000	LTHDFIRQV	48523.7	99000	LTHDFIRQV	70968	0
	226	THDFIRQVDV	2	AAS02640.1	45151.6	75000	THFIRQVDV	47952.7	70000	HDFIRQVDV	36200.9	50000	HDFIRQVDV	49296.3	99000	THFIRQVDV	47590.4	90000	TDFIRQVDV	46126.8	60000	THFIRQVDV	70177	0
	227	HDFIRQVDVL	2	AAS02640.1	45251.3	75000	HDFIRQVVL	41145.5	26000	HDFIRVDVL	30736.7	22000	HDFIRQVDL	43345	21000	DFIRQVDVL	47604.8	90000	HDFIRQVVL	30078.7	8500	DFIRQVDVL	21928	0
	228	DFIRQVDVLG	2	AAS02640.1	47334.6	95000	DFIRQVDVL	45776.8	46000	DFIRQVDVL	37512.4	60000	DFIRQVDVL	43773.9	22000	DFIRQVDVL	48099.2	99000	FIRQVDVLG	30308.7	8500	DFIRQVDVL	27011	0
	229	FIRQVDVLGL	2	AAS02640.1	44394.9	65000	FIRQVVLGL	32736.2	14000	FIRQVDVLL	26971.1	13000	FIRQVDVLL	44828.8	25000	FIRQVDVLL	47302.4	85000	FIRQVVLGL	43189.1	36000	IRQVDVLGL	24663	0
	230	IRQVDVLGLA	2	AAS02640.1	38995.6	38000	RQVDVLGLA	45259.2	42000	RQVDVLGLA	37485.2	60000	IRQVDVLGL	48779	75000	IRQVDVLGL	48084.1	99000	RQVDVLGLA	43150.3	36000	IRQVDVLGL	50846	0
	231	RQVDVLGLAA	2	AAS02640.1	25071	13000	RQVDVGLAA	45323.4	43000	RQVDVLGLA	38634.5	75000	RQDVLGLAA	49148.8	95000	RQVDVGLAA	46623	75000	RQVDVGLAA	46352.4	65000	RQVVLGLAA	39278	0
	232	QVDVLGLAAA	2	AAS02640.1	47916.4	99000	QVVLGLAAA	49124.3	99000	QVDVLGAAA	39029	75000	QVDVLLAAA	49309.6	99000	QVVLGLAAA	46934.3	80000	VDVLGLAAA	48365.9	99000	VDVLGLAAA	90583	0
	233	VDVLGLAAAA	2	AAS02640.1	47165.9	95000	VVLGLAAAA	48971.5	95000	VVLGLAAAA	38217.9	70000	VVLGLAAAA	47543.1	45000	DVLGLAAAA	45841.2	65000	VVLGLAAAA	48361.7	99000	VDVLGLAAA	72249	0
	234	DVLGLAAAAG	2	AAS02640.1	47256.9	95000	DVLGAAAAG	49002.2	95000	VLGLAAAAG	39136.4	80000	DVLGLAAAA	47267.6	42000	DVLGLAAAA	46722.5	75000	DVLGLAAAA	48317.3	95000	VLGLAAAAG	73872	0
	235	VLGLAAAAGN	2	AAS02640.1	47250.2	95000	VLLAAAAGN	48731.5	90000	VLLAAAAGN	41494.7	99000	VLGLAAAAG	48468.6	65000	VLLAAAAGN	45568.2	60000	VGLAAAAGN	48455.5	99000	VLGLAAAAG	81201	0
	236	LGLAAAAGNP	2	AAS02640.1	47198.6	95000	GLAAAAGNP	48484.3	80000	GLAAAAGNP	41479	99000	GLAAAAGNP	47732.7	48000	GLAAAAGNP	45721.8	65000	LGLAAAAGP	47441.3	80000	GLAAAAGNP	73309	0
	237	GLAAAAGNPN	2	AAS02640.1	45334.6	75000	GLAAAAGPN	48164.9	75000	GLAAAAGPN	40552	95000	LAAAAGNPN	46044.5	31000	GLAAAGNPN	45042.3	55000	GAAAAGNPN	47091.5	75000	GLAAAGNPN	59426	0
	238	LAAAAGNPNR	2	AAS02640.1	45463.8	75000	AAAAGNPNR	48836.6	90000	AAAAGNPNR	40324.5	90000	LAAAAGNPN	48901.1	80000	LAAAAGNPR	33294.9	13000	LAAAAGNPR	48296.4	95000	LAAAAGNPR	44279	0
	239	AAAAGNPNRP	2	AAS02640.1	45537.7	75000	AAAAGNPNR	48857.2	95000	AAAAGNPNR	41053.5	99000	AAAGNPNRP	48984.2	85000	AAAAGNPNR	43883.4	46000	AAAAGNPNR	47770.4	85000	AAAGNPNRP	75730	0
	240	AAAGNPNRPY	2	AAS02640.1	27494.4	15000	AAANPNRPY	48795.9	90000	AAANPNRPY	35725.1	46000	AAAGNNRPY	48637.2	70000	AAAGNNRPY	38695.1	24000	AAAGPNRPY	46290.8	65000	AAANPNRPY	35118	0
	241	AAGNPNRPYV	2	AAS02640.1	33902.4	25000	AAGNPNRPY	48187.8	75000	AANPNRPYV	37931.6	65000	AAGPNRPYV	48820.7	75000	AGNPNRPYV	42395.1	38000	AAGNPNRPY	46970.9	70000	AAGNPNRPY	48919	0
	242	AGNPNRPYVF	2	AAS02640.1	39804.3	40000	AGNNRPYVF	46626.1	55000	AGNPRPYVF	32093	27000	GNPNRPYVF	48955.1	80000	AGNPNRPYV	47797.8	95000	AGNNRPYVF	42606.1	33000	GNPNRPYVF	44928	0
	243	GNPNRPYVFA	2	AAS02640.1	42350.1	55000	GNPNRPYVF	47930.9	70000	GNPNRPYVF	32732.3	30000	GNPNRPYVF	49140.8	90000	NPNRPYVFA	47665.6	90000	GNPNRPYFA	41771.7	29000	GNPNRPYVF	48977	0
	244	NPNRPYVFAS	2	AAS02640.1	47887.4	99000	NNRPYVFAS	49013.4	99000	PNRPYVFAS	37374.2	60000	NNRPYVFAS	48510	65000	NPNPYVFAS	47801.5	95000	PNRPYVFAS	45614.6	55000	NPNRPYFAS	74109	0
	245	PNRPYVFAST	2	AAS02640.1	47476.7	99000	PNRPVFAST	48405.7	80000	PNRYVFAST	36220.1	50000	PNRPYVFAT	48868.8	80000	NRPYVFAST	47659.9	90000	PNRPYVFAS	47916.9	90000	PNRYVFAST	77596	0
	246	NRPYVFASTS	2	AAS02640.1	46336.9	85000	NRYVFASTS	48184.2	75000	RPYVFASTS	38410.6	70000	NRPYVFAST	48857.7	75000	NRYVFASTS	46214.2	70000	RPYVFASTS	47615.6	85000	RPYVFASTS	76174	0
	247	RPYVFASTSK	2	AAS02640.1	45097.4	70000	RPYFASTSK	48103.9	75000	RPYVFASTS	40078.3	90000	RPYVFASTK	49005.9	85000	PYVFASTSK	28088.5	8000	RPYVASTSK	47836.6	85000	RPYVFASTS	32041	0
	248	PYVFASTSKI	2	AAS02640.1	41488.9	47000	YVFASTSKI	41929.3	28000	YVFASTSKI	34060.1	36000	YVFASTSKI	45935.6	31000	YVFASTSKI	43561.7	44000	PYVFASTSK	46221.2	65000	PYVFASTSI	38675	0
	249	YVFASTSKIT	2	AAS02640.1	41441.8	47000	YVFASTSKI	42203.3	29000	YVFASTSKI	34253.4	37000	YVFASTSKI	46207.2	33000	YVFASTSKI	44256.3	49000	YVFASTSKT	47880.1	90000	YVFASTSKI	41491	0
	250	VFASTSKITF	2	AAS02640.1	39070	38000	FASTSKITF	48219.1	75000	FASTSKITF	35985.4	48000	FASTSKITF	46138.8	32000	VFASTSITF	47617.2	90000	FASTSKITF	46243.2	65000	VFASTSITF	50749	0
	251	FASTSKITFA	2	AAS02640.1	39490.7	39000	FASTSKITF	48138.3	75000	FASTSKITF	36150.4	49000	FASTSKITF	48923.8	80000	FASTSKITF	42464.4	38000	ASTSKITFA	47223.1	75000	FASTSKITF	53796	0
	252	ASTSKITFAG	2	AAS02640.1	46346.4	85000	ASTSKITAG	48481.7	80000	ASTSKIFAG	38753.4	75000	STSKITFAG	48865.6	80000	STSKITFAG	40075.7	28000	ASTSKITFA	47157.3	75000	ASTSKIFAG	60517	0
	253	STSKITFAGA	2	AAS02640.1	47297.8	95000	STSKITFAA	48878.3	95000	STSKIFAGA	37966.9	65000	STSKITFAA	48819.1	75000	STSKITFAG	40867.8	31000	SSKITFAGA	48133.1	95000	STSKITFAG	64826	0
	254	TSKITFAGAG	2	AAS02640.1	45886.9	80000	SKITFAGAG	49000.6	95000	TSKITFAGA	39608.4	85000	TSITFAGAG	49255.8	99000	SKITFAGAG	42896.2	40000	TSKITFAGA	47120.5	75000	SKITFAGAG	72093	0
	255	SKITFAGAGV	2	AAS02640.1	42445.1	55000	SKITFAGAV	47995.8	70000	KITFAGAGV	36299.8	55000	SKITFAGAV	47653.8	47000	SITFAGAGV	46228.7	70000	SKITAGAGV	44945.9	48000	SKITFAGAG	56051	0
	256	KITFAGAGVS	2	AAS02640.1	46096.4	85000	KTFAGAGVS	46543.9	55000	KITFAGAGV	39454	80000	KITFAGAGV	48500.6	65000	KITFAGAGV	44846.3	55000	ITFAGAGVS	47787	85000	KITFAGAGV	68355	0
	257	ITFAGAGVSF	2	AAS02640.1	35274.5	28000	ITFGAGVSF	46064.4	48000	ITFAGAGVF	35084.2	42000	ITAGAGVSF	29376	7500	TFAGAGVSF	37801.7	22000	ITFGAGVSF	44649.7	46000	TFAGAGVSF	21361	0
	258	TFAGAGVSFF	2	AAS02640.1	41351.7	47000	TFAGAGVSF	48181.6	75000	FAGAGVSFF	33700.5	35000	FAGAGVSFF	30974.1	8000	TFAGAGVSF	45201.4	60000	TFAGAGSFF	44953.2	49000	TFAGAGVSF	26636	0
	259	FAGAGVSFFG	2	AAS02640.1	46597.8	90000	FAGAGVSFF	48220.1	75000	FAGAGVSFF	33896.5	36000	FAGAGVSFF	48564.7	65000	AGAGVSFFG	44375.2	49000	AGAGVSFFG	46977	70000	FAGAGVSFF	58651	0
	260	AGAGVSFFGG	2	AAS02640.1	47853.7	99000	AGAGVSFGG	49026.1	99000	AGAGVSFFG	40501.1	90000	AGAGVSFFG	48652	70000	AGAGVSFFG	44935.2	55000	AGAGVSFFG	47039	75000	GAGVSFFGG	77807	0
	261	GAGVSFFGGS	2	AAS02640.1	48223.3	99000	GAVSFFGGS	49154.1	99000	GAGVSFFGG	40653.9	95000	GAGSFFGGS	49393.5	99000	GAVSFFGGS	46426.7	70000	GAGVSFFGG	47410	80000	GAGVSFFGG	88738	0
	262	AGVSFFGGSL	2	AAS02640.1	45185.3	75000	AGVSFGGSL	46460.4	55000	AVSFFGGSL	31739.4	26000	AGVSFFGSL	40691.3	15000	GVSFFGGSL	47352.6	85000	AGVSFFGGS	39065.7	21000	GVSFFGGSL	30608	0
	263	GVSFFGGSLG	2	AAS02640.1	46237.2	85000	GVSFFGGSL	47048.7	60000	GVSFFGGSL	33426.7	33000	GVSFFGGSL	41589.1	17000	GVSFFGGSL	41898.5	35000	VSFFGGSLG	40200.8	24000	GVSFFGGSL	31950	0
	264	VSFFGGSLGN	2	AAS02640.1	46153.8	85000	SFFGGSLGN	48853.5	95000	VSFFGGSLG	41296.7	99000	VSFFGGSLG	49091.9	90000	SFFGGSLGN	31057.6	11000	VSFGGSLGN	48159.7	95000	SFFGGSLGN	41397	0
	265	SFFGGSLGNI	2	AAS02640.1	44298.9	65000	SFFGGSLNI	47198.1	60000	SFFGGSGNI	37829.9	65000	FFGGSLGNI	42710.9	19000	SFFGSLGNI	42036.5	36000	SFFGGSLGN	43871.1	41000	SFFGSLGNI	39413	0
	266	FFGGSLGNIA	2	AAS02640.1	47563.6	99000	FFGGSLGNI	48594.6	85000	FFGGSLGNI	37368.2	60000	FFGGSLGNI	46989.2	39000	FFGGSLGNI	47794.2	95000	FGGSLGNIA	47390.5	80000	FFGGSLGNI	68808	0
	267	FGGSLGNIAW	2	AAS02640.1	46888.6	90000	FGGSLGIAW	49145.1	99000	FGGSLGNIW	32756.4	30000	FGGSLNIAW	49164.7	95000	FGGSLNIAW	45724.8	65000	GGSLGNIAW	47981.8	90000	GGSLGNIAW	65525	0
	268	GGSLGNIAWY	2	AAS02640.1	43976.1	65000	GSLGNIAWY	48910.1	95000	GSLGNIAWY	37388	60000	GSLGNIAWY	48924.4	80000	GSLGNIAWY	13420.3	1800	GSLGNIAWY	47445.4	80000	GSLGNIAWY	9629	1
	269	GSLGNIAWYL	2	AAS02640.1	42957.9	55000	SLGNIAWYL	39581.4	23000	SLGNIAWYL	27121.5	13000	GSLGIAWYL	14595.5	3500	SLGNIAWYL	13985.4	1900	GSLGNIAWY	40484	25000	SLGNIAWYL	6057	1
	270	SLGNIAWYLQ	2	AAS02640.1	43098.1	60000	SLGNIAWYL	39878.4	24000	SLGNIAWYL	30769.7	22000	SLGNIAWYL	15684.7	3500	SLGNIAWYL	44607.7	55000	SLGNIAWYQ	43345.9	37000	SLGNIAWYL	13802	0
	271	LGNIAWYLQY	2	AAS02640.1	42584.9	55000	GNIAWYLQY	48768.5	90000	LGNIAWYQY	34086.3	37000	GNIAWYLQY	49179.6	95000	GNIAWYLQY	40621.4	30000	GNIAWYLQY	46945	70000	GNIAWYLQY	52418	0
	272	GNIAWYLQYA	2	AAS02640.1	42531.1	55000	GNIAWYLQY	48900.5	95000	GNIAWYLQY	33449.1	33000	NIAWYLQYA	45579.1	29000	NIAWYLQYA	41230.7	32000	GNIAWYLQY	46973.9	70000	GNIAWYLQY	43156	0
	273	NIAWYLQYAG	2	AAS02640.1	45655.1	80000	IAWYLQYAG	48977.3	95000	IAWYLQYAG	32934.5	31000	IAWYLQYAG	43686.3	21000	NIAWYLYAG	47411.5	85000	IAWYLQYAG	48222.7	95000	NIAWYLYAG	47925	0
	274	IAWYLQYAGK	2	AAS02640.1	44948.3	70000	IAWYLQYAK	48442.9	80000	AWYLQYAGK	33828.3	35000	IAWYLQYAG	49173.8	95000	IAWYLQYAG	20685.5	4000	IAYLQYAGK	44081.4	42000	AWYLQYAGK	17663	0
	275	AWYLQYAGKK	2	AAS02640.1	44477.1	65000	AWYQYAGKK	47974	70000	AWYQYAGKK	39170.3	80000	WYLQYAGKK	49009.7	85000	WYLQYAGKK	33030.1	13000	AWYLQYAGK	43898.1	41000	AWYLQYAGK	38648	0
	276	WYLQYAGKKS	2	AAS02640.1	45895.8	80000	WYLQYAGKK	48704.6	90000	YLQYAGKKS	39115.2	80000	YLQYAGKKS	47754.4	48000	YLQYAGKKS	41709	34000	WYLQYAGKK	48546.3	99000	WYLQYAGKK	62204	0
	277	YLQYAGKKSI	2	AAS02640.1	8079.2	3000	YQYAGKKSI	13565.3	5000	YQYAGKKSI	33712.5	35000	YQYAGKKSI	32025.4	8500	YLQYAGKSI	48133.6	99000	YLQYAGKKS	42205.6	31000	LQYAGKKSI	8311	0
	278	LQYAGKKSIG	2	AAS02640.1	15679.8	6000	LQYAGKKSI	18865.3	6500	LQYAGKKSI	37784.5	65000	LQYAGKKSI	48591	70000	LQYAGKKSI	47705.9	90000	LQYGKKSIG	42306.2	32000	LQYAGKKSI	15285	0
	279	QYAGKKSIGP	2	AAS02640.1	46592.3	90000	YAGKKSIGP	48415.1	80000	YAGKKSIGP	39766	85000	YAGKKSIGP	49107.9	90000	QYAGKSIGP	45936.1	65000	YAGKKSIGP	48098.7	95000	QYAGKKSIG	82875	0
	280	YAGKKSIGPD	2	AAS02640.1	44952.2	70000	YAGKKSIPD	46763	55000	YAGKKIGPD	38054.9	65000	YAGKKSIPD	49098.3	90000	AGKKSIGPD	45787.2	65000	YAGKKSIGP	46558	65000	AGKKSIGPD	66865	0
	281	AGKKSIGPDK	2	AAS02640.1	41475.4	47000	AKKSIGPDK	48508.5	80000	AGKKSIGPD	41671.1	99000	AGKKSIGPK	49087.1	90000	GKKSIGPDK	33846.3	14000	AGKKSIGPK	46456.4	65000	AGKKSIGPD	42313	0
	282	GKKSIGPDKV	2	AAS02640.1	40405.3	43000	GKKSIGPKV	48047.2	70000	KKSIGPDKV	40213.8	90000	KKSIGPDKV	49024	85000	GKKSIGPDV	44441	50000	GKKSIGPDK	46572.6	65000	GKKIGPDKV	62629	0
	283	KKSIGPDKVN	2	AAS02640.1	45130.1	75000	KKIGPDKVN	47897.7	70000	KKSIGPDKV	41055.7	99000	KKSIGPDKV	49345.9	99000	KKSGPDKVN	45320.9	60000	KSIGPDKVN	47952.2	90000	KKSIGPDKV	79366	0
	284	KSIGPDKVNQ	2	AAS02640.1	45168.7	75000	KSIGPKVNQ	48569.9	85000	KSIGPDKVN	41041.9	95000	KSIGPDVNQ	48938.7	80000	SIGPDKVNQ	37083.8	20000	KSIGPKVNQ	48395.7	99000	KSIGPDKVQ	55440	0
	285	SIGPDKVNQL	2	AAS02640.1	45670.4	80000	SGPDKVNQL	33622.2	15000	SIGPKVNQL	32679.3	30000	IGPDKVNQL	39749.2	14000	SIGPDVNQL	47244.6	85000	SIGPDKVNQ	45008.2	49000	SIGPKVNQL	27765	0
	286	IGPDKVNQLR	2	AAS02640.1	47330	95000	IGPDKVNQL	44344	37000	IGPDKVNQL	33825.4	35000	IGPDKVNQL	48582	65000	IGPDKVNQL	45725.3	65000	IGPDKVNQR	47313.6	80000	IGPDKVNQL	54848	0
	287	GPDKVNQLRH	2	AAS02640.1	47808.2	99000	GDKVNQLRH	49118.5	99000	PDKVNQLRH	41968.4	99000	PDKVNQLRH	49339	99000	GPDKVNQLR	47278.8	85000	GPDKVNQLR	48383.7	99000	GDKVNQLRH	96355	0
	288	PDKVNQLRHL	2	AAS02640.1	44888.5	70000	DKVNQLRHL	47045.7	60000	PDKVNQLRL	38382.8	70000	PDKVNQRHL	44907.5	26000	DKVNQLRHL	47794.7	95000	PDKVNQLRH	43824.1	40000	DKVNQLRHL	50325	0
	289	DKVNQLRHLR	2	AAS02640.1	45064.2	70000	DKVNQLRHL	48198.7	75000	DKVNQLRHL	38567.6	70000	KVNQLRHLR	44972.6	26000	DKVNQLRHL	45712.4	65000	KVNQLRHLR	43985.1	41000	DKVNQLRHL	49941	0
	290	KVNQLRHLRF	2	AAS02640.1	43691.1	60000	KVNQRHLRF	44432.9	38000	KVNQRHLRF	32628	30000	KVNQLRHLF	49106.8	90000	KVNQLRHLR	44910.9	55000	KVNQLRHLR	43163.9	36000	VNQLRHLRF	44982	0
	291	VNQLRHLRFF	2	AAS02640.1	37377.1	33000	VQLRHLRFF	36248	18000	VQLRHLRFF	33440.1	33000	VNQRHLRFF	47553.3	45000	NQLRHLRFF	45092.5	55000	VNLRHLRFF	30862.3	9000	NQLRHLRFF	22415	0
	292	NQLRHLRFFR	2	AAS02640.1	38404.8	36000	NQLRHLRFF	39638.4	23000	NQLRHLRFF	34291.9	38000	NQLRHLRFF	46784.8	37000	NLRHLRFFR	39900.9	28000	NQLRHLFFR	30254.3	8500	NQLRHLRFF	21586	0
	293	QLRHLRFFRD	2	AAS02640.1	46711.9	90000	QLRHLRFFR	43626.4	34000	QLRHRFFRD	38196	70000	QLRHLRFFR	48607.3	70000	QLRHLRFFR	45807	65000	QLRHLRFFR	46273.3	65000	LRHLRFFRD	60082	0
	294	LRHLRFFRDA	2	AAS02640.1	47276.8	95000	RHLRFFRDA	48357.6	80000	RHLRFFRDA	37322.9	60000	RHLRFFRDA	49288.8	99000	RHLRFFRDA	47403.3	85000	RHLRFFRDA	46383	65000	LRHLRFFDA	77979	0
	295	RHLRFFRDAD	2	AAS02640.1	46409.2	85000	RHLRFFRDA	46245.2	49000	RLRFFRDAD	37090.2	60000	RHLRFFRDA	48767.4	75000	HLRFFRDAD	47068.6	80000	RHLRFFRAD	47229.8	75000	RHLRFFDAD	68177	0
	296	HLRFFRDADG	2	AAS02640.1	47099.6	95000	HRFFRDADG	46229.7	49000	HLRFRDADG	38171.2	70000	HLRFFRADG	48594.6	70000	HLRFFDADG	47684.2	90000	LRFFRDADG	47475.7	80000	LRFFRDADG	72187	0
	297	LRFFRDADGV	2	AAS02640.1	45787.2	80000	LRFFRDADV	47216	60000	RFFRDADGV	37047.3	60000	LRFFRDADV	49057.4	85000	RFFRDADGV	47290.1	85000	LRFFRDAGV	44447.8	45000	RFFRDADGV	65513	0
	298	RFFRDADGVR	2	AAS02640.1	45261.6	75000	RFFDADGVR	45794.1	46000	RFFRDADGV	39835.7	85000	RFFRDADGV	48946.6	80000	FFRDADGVR	45105.2	55000	RFFRDADGR	44946.9	48000	RFFRDADGV	61005	0
	299	FFRDADGVRL	2	AAS02640.1	42708.6	55000	FFRDAGVRL	39568.1	23000	FFRDADGVL	35083.4	42000	FRDADGVRL	42167.2	18000	FFRDAGVRL	47871.9	95000	FFRDADGVR	44023.2	42000	FFRADGVRL	34215	0
	300	FRDADGVRLH	2	AAS02640.1	43403.6	60000	FRADGVRLH	48181	75000	FRDADGVRL	36545.7	55000	FRDADGVRL	48586.7	70000	FRDADGVRL	46695.2	75000	RDADGVRLH	46790.8	70000	FRDADGVRL	66603	0
	301	RDADGVRLHM	2	AAS02640.1	41485.3	47000	RDAGVRLHM	44700	39000	RDADGRLHM	35838.1	47000	RADGVRLHM	48909.5	80000	DADGVRLHM	46012.6	65000	RDADGVRLH	48001.5	90000	RDAGVRLHM	55975	0
	302	DADGVRLHML	2	AAS02640.1	45434.3	75000	DADGVRLHM	46134.3	48000	ADGVRLHML	34029.5	36000	DADGRLHML	44749.8	25000	DADGVLHML	47481.9	90000	ADGVRLHML	36624.5	16000	ADGVRLHML	34177	0
	303	ADGVRLHMLR	2	AAS02640.1	47114.4	95000	ADGVRLHML	46223.7	49000	ADGVRLHML	36470.6	55000	ADGVRLHML	48791.7	75000	ADGVRLHML	41954.3	36000	ADGVRLHMR	36731.2	16000	ADGVRLHML	39286	0
	304	DGVRLHMLRH	2	AAS02640.1	45933.1	80000	GVRLHMLRH	48433	80000	GVRLHMLRH	39784.9	85000	DGVRLMLRH	49171.1	95000	DGVRLHMLR	43425.7	43000	GVRLHMLRH	46972.4	70000	GVRLHMLRH	70728	0
	305	GVRLHMLRHQ	2	AAS02640.1	45845.7	80000	GVRLHMLRH	48360.7	80000	GVRLHMLRH	40562.5	95000	VRLHMLRHQ	49157.8	95000	GVLHMLRHQ	41985.6	36000	GVRLHMLRH	46953.1	70000	GVRLHMLRH	68092	0
	306	VRLHMLRHQQ	2	AAS02640.1	45328.8	75000	VRLHMRHQQ	44880.8	40000	RLHMLRHQQ	38879.8	75000	RLHMLRHQQ	48532.6	65000	RLHMLRHQQ	44757.1	55000	VRLHMLHQQ	48200.3	95000	RLHMLRHQQ	62657	0
	307	RLHMLRHQQI	2	AAS02640.1	42397.4	55000	RLMLRHQQI	15089.7	5500	RLMLRHQQI	32248.3	28000	RLHMLHQQI	47296.7	42000	RLHMLHQQI	44562.8	55000	RLHMLRHQQ	38070.5	19000	LHMLRHQQI	18163	0
	308	LHMLRHQQIL	2	AAS02640.1	27226.8	15000	HMLRHQQIL	13294.7	5000	HMLRHQQIL	23869.2	8000	HMLRHQQIL	33819.6	9500	HMLRHQQIL	47333.6	85000	LHMLRHQQI	22789.8	4500	LHMLRHQIL	8209	0
	309	HMLRHQQILA	2	AAS02640.1	27051.2	15000	HMLRHQQIL	14193.2	5000	HMLRHQQIL	24501.6	9000	HMLRHQQIL	34535.5	9500	HMLRHQQIL	47924.2	95000	HMLRHQILA	37725.3	18000	HMLRHQQIL	10927	0
	310	MLRHQQILAP	2	AAS02640.1	44736.3	70000	MLRHQQIAP	47199.6	60000	MLRHQILAP	39215.2	80000	MLRHQQIAP	47361.8	43000	MLRHQQIAP	47095	80000	MLHQQILAP	47144.5	75000	MLRHQILAP	64836	0
	311	LRHQQILAPK	2	AAS02640.1	43162	60000	RHQQILAPK	47137.9	60000	RHQQILAPK	35605.4	46000	RHQQILAPK	49078.1	90000	RHQQILAPK	28106.5	8000	RHQQILAPK	47574.9	80000	LRHQQILAP	29457	0
	312	RHQQILAPKF	2	AAS02640.1	24118.9	12000	RQQILAPKF	26410.6	10000	RQQILAPKF	19979.6	4500	RHQQILAPF	48648.8	70000	RHQQILAPF	28472.2	8000	RHQQILAPK	43447.8	38000	RHQQILAPF	10505	0
	313	HQQILAPKFA	2	AAS02640.1	29742.8	18000	HQQILAPKF	41033.1	26000	HQQILAPKF	30973.7	23000	HQQILAPKF	48882	80000	HQQILAPKF	48199.8	99000	QQILAPKFA	43777.2	40000	HQQILAPKF	32416	0
	314	QQILAPKFAL	2	AAS02640.1	12218.9	4500	QQLAPKFAL	20391.9	7000	QQIAPKFAL	33679.3	34000	QQIAPKFAL	42326.8	18000	QILAPKFAL	47615.1	90000	QILAPKFAL	12689.8	1500	QQILPKFAL	5320	1
	315	QILAPKFALA	2	AAS02640.1	41240.5	46000	QILAPKFAL	41547.7	27000	QILAPKFAL	34980	42000	QILAPKFAL	43037	20000	QILAPKFAL	46905.9	80000	QILAPFALA	36966.8	16000	QILAPKFAL	28904	0
	316	ILAPKFALAL	2	AAS02640.1	37734.7	34000	ILAPKALAL	18595.5	6500	ILAPKFAAL	18535.5	3500	LAPKFALAL	4320.3	1400	ILAPKFAAL	47906	95000	ILAPKFALA	39335.9	21000	ILAPKFAAL	4833	1
	317	LAPKFALALE	2	AAS02640.1	45694.1	80000	LAPKFALAL	48205	75000	LAPKFALAL	21430	5500	LAPKFALAL	48676.7	70000	LAPKFALAL	46375.5	70000	LAKFALALE	46432.2	65000	LAPKFALAL	23847	0
	318	APKFALALEI	2	AAS02640.1	32047.6	21000	AKFALALEI	46762	55000	AKFALALEI	34731.8	40000	AKFALALEI	48850.3	75000	AKFALALEI	46855.7	75000	APKFALALE	45394	55000	AKFALALEI	44232	0
	319	PKFALALEIL	2	AAS02640.1	37063.4	32000	PKFALALEL	46559.5	55000	PKFALALEL	31473.4	25000	PKFALALEL	46653.3	36000	PKFALALEL	47914.9	95000	PKFALALEI	41613.4	29000	KFALALEIL	36987	0
	320	KFALALEILD	2	AAS02640.1	46525.3	90000	KFALALEIL	47694.5	65000	KFALALEIL	36928.1	55000	KFALALEIL	47544.1	45000	KFALALEIL	47771.5	95000	FALALEILD	43628.2	39000	KFALALEIL	58214	0
	321	FALALEILDQ	2	AAS02640.1	46528.3	90000	ALALEILDQ	48877.8	95000	FALALEILQ	36101.2	49000	FALALEIDQ	48294.8	60000	ALALEILDQ	42979.3	41000	FALALILDQ	46098.9	60000	ALALEILDQ	60139	0
	322	ALALEILDQR	2	AAS02640.1	45310.1	75000	AALEILDQR	47338.2	60000	ALLEILDQR	39908.2	85000	ALAEILDQR	47767.8	48000	ALAEILDQR	38930.3	25000	AALEILDQR	45986.3	60000	ALALEILDQ	50308	0
	323	LALEILDQRL	2	AAS02640.1	43208.3	60000	LALEILQRL	41189.2	27000	LALEILDQL	30012.1	20000	LALELDQRL	43792.4	22000	ALEILDQRL	40895.2	31000	LALEILDQR	44829.3	48000	ALEILDQRL	29666	0
	324	ALEILDQRLS	2	AAS02640.1	47107.3	95000	ALEILDQRL	43273.8	33000	ALEILDQRL	34751.4	40000	ALEILDQRL	43863	22000	ALEILDQRL	48330.9	99000	ALILDQRLS	44826.9	47000	ALEILDQRL	42058	0
	325	LEILDQRLSD	2	AAS02640.1	46643.2	90000	LELDQRLSD	48934.9	95000	LEIDQRLSD	41841.9	99000	LEILDQRLD	49057.4	85000	EILDQRLSD	47735.3	90000	LILDQRLSD	47365.9	80000	LEILQRLSD	89400	0
	326	EILDQRLSDS	2	AAS02640.1	47127.7	95000	EILDQRLSD	48947.1	95000	ILDQRLSDS	40036.2	85000	ILDQRLSDS	48925.4	80000	EILDQLSDS	46858.7	75000	EILQRLSDS	47864.6	90000	EILQRLSDS	86007	0
	327	ILDQRLSDSK	2	AAS02640.1	47537.4	99000	ILDQRLSSK	48621.5	85000	ILQRLSDSK	38998.2	75000	ILQRLSDSK	47863	50000	ILQRLSDSK	41803.4	35000	ILDQRLSSK	47561.1	80000	ILQRLSDSK	62324	0
	328	LDQRLSDSKI	2	AAS02640.1	41988.3	50000	LQRLSDSKI	26479.8	10000	LQRLSDSKI	32735.9	30000	LDQRLSSKI	48476.5	65000	DQRLSDSKI	45596.3	60000	LDQRLSDSK	40693.1	25000	DQRLSDSKI	26621	0
	329	DQRLSDSKIA	2	AAS02640.1	43225.1	60000	DQRLSDSKI	36702.2	18000	DQRLSDSKI	40362.9	90000	DQRLSDSKI	48521.1	65000	DQRLSDSKI	48426.2	99000	QRLSDSKIA	40570	25000	DQRLSDSKI	40317	0
	330	QRLSDSKIAS	2	AAS02640.1	42634.3	55000	RLSDSKIAS	48587.3	85000	RLSDSKIAS	41627.8	99000	RLSDSKIAS	47507.6	45000	RLSDSKIAS	47188.9	85000	RLSDSKIAS	48236.8	95000	QRLSDSKIA	70955	0
	331	RLSDSKIASW	2	AAS02640.1	36988.4	32000	RLSDSKIAW	41185.6	27000	RLSSKIASW	38238.5	70000	RSDSKIASW	43201.2	20000	RLSDSIASW	44238.6	48000	RSDSKIASW	47432.6	80000	RLSSKIASW	36165	0
	332	LSDSKIASWT	2	AAS02640.1	47313.1	95000	LSDSKIASW	48468.6	80000	LSDSKIASW	38184.4	70000	LSSKIASWT	49153.6	95000	SDSKIASWT	43950	47000	LSSKIASWT	48294.8	95000	LSDSKIASW	75338	0
	333	SDSKIASWTE	2	AAS02640.1	46948	95000	SSKIASWTE	48822.8	90000	SDSKISWTE	40173.4	90000	SDSKIASWT	48795.9	75000	SDSKASWTE	42954.2	41000	SSKIASWTE	47103.7	75000	SDKIASWTE	71594	0
	334	DSKIASWTEP	2	AAS02640.1	43675	60000	SKIASWTEP	49013.9	99000	SKIASWTEP	41577.4	99000	SKIASWTEP	48765.3	75000	DSKASWTEP	44989.2	55000	DSIASWTEP	47651.2	85000	DSKIASWTE	74861	0
	335	SKIASWTEPK	2	AAS02640.1	39496.7	39000	SKIASWTPK	48645.1	85000	KIASWTEPK	38697.2	75000	KIASWTEPK	47163.4	41000	SIASWTEPK	22454.5	4500	SKIASWTPK	47826.8	85000	SKIASTEPK	19410	0
	336	KIASWTEPKG	2	AAS02640.1	45711	80000	KIASWTEPK	48642	85000	KIASWTEPK	38909.7	75000	KIASWTEPK	48354.9	60000	KIASWTEPK	31745.6	11000	KIASWTEPK	48812.3	99000	KIASWTEPK	38641	0
	337	IASWTEPKGG	2	AAS02640.1	46956.1	95000	ASWTEPKGG	49340.1	99000	IASWTEPKG	40514.7	90000	IASWTEPKG	49268.6	99000	IASWTEPKG	46919.6	80000	ASWTEPKGG	48305.3	95000	ASWTEPKGG	92499	0
	338	ASWTEPKGGY	2	AAS02640.1	22257.1	10000	ASWEPKGGY	48684.1	85000	SWTEPKGGY	39401.9	80000	ASWEPKGGY	49127	90000	SWTEPKGGY	40943	31000	ASWEPKGGY	44101.9	42000	AWTEPKGGY	31341	0
	339	SWTEPKGGYF	2	AAS02640.1	36299	30000	SWTEPKGGY	36773.4	18000	SWTEKGGYF	34492.1	39000	WTEPKGGYF	47197.1	41000	SWTPKGGYF	46139.8	65000	STEPKGGYF	37505.9	17000	SWTEPGGYF	28152	0
	340	WTEPKGGYFI	2	AAS02640.1	43055.2	55000	WTEPKGGYF	45273.8	42000	WTEPKGGYI	34301.2	38000	WTEPKGGYF	48212.3	60000	WTEPGGYFI	46015.6	65000	WTPKGGYFI	40449	25000	TEPKGGYFI	42748	0
	341	TEPKGGYFIS	2	AAS02640.1	46975	95000	TEPKGGYFI	47882.7	70000	TEPKGGYFI	39060.2	75000	TEPKGGYFI	48955.1	80000	TEPKGGYFI	47716.7	90000	TEPKGGYFI	40372.9	24000	TEPKGGYFI	58014	0
	342	EPKGGYFISL	2	AAS02640.1	42772.9	55000	PKGGYFISL	47153.7	60000	EPKGGYFSL	27677	14000	PKGGYFISL	41355.3	16000	EKGGYFISL	48139.3	99000	PKGGYFISL	35830.7	15000	EPKGGYFSL	24435	0
	343	PKGGYFISLD	2	AAS02640.1	42791.4	55000	PKGGYFISL	48331.4	80000	PKGGYFISL	29042.2	17000	PKGGYFISL	42207.4	18000	PKGGYFISL	47381.8	85000	KGGYFISLD	43482.6	38000	PKGGYFISL	32762	0
	344	KGGYFISLDV	2	AAS02640.1	44745.5	70000	KGYFISLDV	47440.8	65000	KGYFISLDV	32976.9	31000	KGGYFISDV	49231.8	95000	GGYFISLDV	46545.4	75000	KGGYFISLD	47277.8	75000	GGYFISLDV	60532	0
	345	GGYFISLDVL	2	AAS02640.1	40709.4	44000	GGYFISLVL	38501.3	21000	GGYFISDVL	32158.7	28000	GGYFISLDL	47759.6	48000	GYFISLDVL	46504.6	70000	GGYFISLVL	22425.1	4000	GYFISLDVL	15338	0
	346	GYFISLDVLP	2	AAS02640.1	45602.8	75000	GYFISLDVL	46019.1	47000	GYFISLDVL	37820.9	65000	YFISLDVLP	47910.2	55000	GYFISLDVL	46670	75000	GYFISLVLP	22556.5	4500	GYFISLDVL	19754	0
	347	YFISLDVLPG	2	AAS02640.1	46774.6	90000	YFISLVLPG	48372.2	80000	YFISLDVLP	35169	43000	YFISLVLPG	49114.8	90000	YFISLDVPG	46798.4	75000	FISLDVLPG	48444.5	99000	YFILDVLPG	73699	0
	348	FISLDVLPGT	2	AAS02640.1	46953.6	95000	FSLDVLPGT	48950.3	95000	FILDVLPGT	38282.8	70000	FISLDVLPG	48509.5	65000	ISLDVLPGT	43068.2	41000	ISLDVLPGT	48563.6	99000	FISLDVLPT	70411	0
	349	ISLDVLPGTA	2	AAS02640.1	46161.2	85000	ISLDVLPTA	48836	90000	SLDVLPGTA	38373.7	70000	ISDVLPGTA	48722.6	70000	SLDVLPGTA	43341.7	43000	ISLDVLPGT	47442.8	80000	SLDVLPGTA	68805	0
	350	SLDVLPGTAK	2	AAS02640.1	45880.9	80000	SLVLPGTAK	48838.7	90000	SLDVLPGTA	39054.7	75000	SLDVLPGTA	47996.3	55000	SLVLPGTAK	31153.5	11000	SDVLPGTAK	46154.3	60000	SLVLPGTAK	36877	0
	351	LDVLPGTAKR	2	AAS02640.1	46855.2	90000	LVLPGTAKR	48877.3	95000	LVLPGTAKR	41541.4	99000	LVLPGTAKR	48127.4	55000	DVLPGTAKR	34289	15000	LDVLPGTAK	47560	80000	LDVLPGTAK	46480	0
	352	DVLPGTAKRT	2	AAS02640.1	47288.1	95000	DVLPGTAKR	48910.6	95000	DVLPGTAKR	41158	99000	VLPGTAKRT	47478.3	44000	DVLPGTAKT	42048.8	36000	DVLPGTAKR	48707.3	99000	DVLPGTART	65388	0
	353	VLPGTAKRTV	2	AAS02640.1	46336.4	85000	VLPGAKRTV	48683.6	85000	VLPGTARTV	38467.6	70000	VLPGTARTV	46834.4	38000	VLPGTAKTV	48187.8	99000	VLPGTAKRT	48152.9	95000	VLPGTARTV	70790	0
	354	LPGTAKRTVA	2	AAS02640.1	47566.7	99000	PGTAKRTVA	48223.8	75000	LPTAKRTVA	40826.3	95000	PGTAKRTVA	49265.9	99000	LPGTAKRTV	48372.2	99000	LPGTAKRTV	48518.4	99000	LPGTAKRTV	93365	0
	355	PGTAKRTVAL	2	AAS02640.1	39768.6	40000	GTAKRTVAL	40263	24000	PGTAKRTVL	21039.9	5500	GTAKRTVAL	44985.8	26000	GTAKRTVAL	45518	60000	GTAKRTVAL	39584	22000	GTAKRTVAL	17189	0
	356	GTAKRTVALA	2	AAS02640.1	39961.4	41000	GTAKRTVAL	43864	35000	GTAKRTVAL	21792.2	6000	GTAKRTVAL	45581.6	29000	GTAKRTVAL	44872.5	55000	GTAKRTVAA	39685.6	22000	GTAKRTVAL	18883	0
	357	TAKRTVALAK	2	AAS02640.1	40365.1	43000	AKRTVALAK	48808.6	90000	TAKRTVALA	39480.5	80000	TAKRTVAAK	49220.1	95000	TAKRTVAAK	30321.8	10000	TAKRTVAAK	47744.1	85000	AKRTVALAK	35470	0
	358	AKRTVALAKD	2	AAS02640.1	40259.9	42000	AKRTVALAK	48959.8	95000	AKRTVAAKD	41176.7	99000	AKRTVALAK	49262.7	99000	AKRTVALAK	37870	22000	AKRTVALAK	47751.3	85000	AKRTVALAK	53688	0
	359	KRTVALAKDA	2	AAS02640.1	46565	90000	KRTVALAKD	48984.2	95000	RTVALAKDA	38027.7	65000	RTVALAKDA	49355	99000	KRTVALAKD	47162.9	80000	RTVALAKDA	48564.1	99000	KRTVALADA	86054	0
	360	RTVALAKDAG	2	AAS02640.1	46896.2	90000	RTVALAKDA	48761.1	90000	RVALAKDAG	37346.8	60000	RTVALAKDA	49249.4	99000	TVALAKDAG	46471.4	70000	RTVALAKAG	48290.6	95000	TVALAKDAG	81299	0
	361	TVALAKDAGI	2	AAS02640.1	46626.1	90000	TVALAKDAI	40930.6	26000	VALAKDAGI	37033.7	60000	VALAKDAGI	48140.4	55000	TVAAKDAGI	47185.3	80000	VALAKDAGI	46646.7	70000	TVALAKDAI	53954	0
	362	VALAKDAGIA	2	AAS02640.1	46908.4	90000	VALAKDAGI	42229.8	29000	VALAKDAGI	37546.1	65000	VALAKDAGI	48594.6	70000	ALAKDAGIA	46736.7	75000	VALAKDAGI	46580.2	65000	ALAKDAGIA	57702	0
	363	ALAKDAGIAV	2	AAS02640.1	35422.1	28000	ALADAGIAV	47378.7	60000	ALAKDAGAV	38467.6	70000	ALAKDAIAV	30750.7	8000	ALADAGIAV	47109.3	80000	AAKDAGIAV	43441.2	38000	ALAKDAGAV	26032	0
	364	LAKDAGIAVT	2	AAS02640.1	42253.1	55000	LAKDAGIAV	47960.5	70000	LAKDAGIAV	39594.2	85000	LAKDAGIAV	48750.5	75000	LAKDAGIAV	47163.9	80000	LAKDAGIAT	47542.5	80000	AKDAGIAVT	72670	0
	365	AKDAGIAVTE	2	AAS02640.1	42150.4	50000	AKAGIAVTE	48669.9	85000	KDAGIAVTE	40096	90000	KDAGIAVTE	48796.4	75000	AKAGIAVTE	46214.7	70000	KDAGIAVTE	47448.5	80000	AKAGIAVTE	72294	0
	366	KDAGIAVTEA	2	AAS02640.1	46509.2	90000	KDAGIAVTE	48632.5	85000	KDAGIAVTE	39574.5	80000	KDAGIVTEA	48994.3	85000	KDAGIAVTE	46656.9	75000	KDAGIAVTE	48500.1	99000	KDAGIAVTE	85016	0
	367	DAGIAVTEAG	2	AAS02640.1	47515.3	99000	AGIAVTEAG	49093	99000	AGIAVTEAG	41163.3	99000	DAGIAVTAG	49126.5	90000	DAGIAVTEA	47105.8	80000	AGIAVTEAG	48202.9	95000	AGIAVTEAG	93109	0
	368	AGIAVTEAGA	2	AAS02640.1	47423.8	99000	AGIAVTEAG	48972.6	95000	AIAVTEAGA	40971.4	95000	AGIAVEAGA	49225.4	95000	GIAVTEAGA	45047.1	55000	AGIAVTAGA	48143.5	95000	AGIAVTEAG	85242	0
	369	GIAVTEAGAS	2	AAS02640.1	47687.3	99000	GAVTEAGAS	48998	95000	GIAVTAGAS	41217.7	99000	IAVTEAGAS	49103.6	90000	GIATEAGAS	47182.3	80000	GIAVTEAGA	47498.3	80000	GIAVEAGAS	89767	0
	370	IAVTEAGASF	2	AAS02640.1	28010.5	16000	AVTEAGASF	47144.5	60000	AVTEAGASF	37584.7	65000	IAVTEAGAF	42603.8	19000	AVTEAGASF	46002.2	65000	AVTEAGASF	45853.1	60000	AVTEAGASF	33476	0
	371	AVTEAGASFP	2	AAS02640.1	28558.3	16000	AVTEAGASF	47232.8	60000	AVTEAGASF	39225	80000	AVTEAGASF	43274.7	20000	AVTEAGASF	43580.1	44000	AVTEAGAFP	46076.4	60000	AVTEAGASF	33138	0
	372	VTEAGASFPY	2	AAS02640.1	26712.6	14000	TEAGASFPY	48736.3	90000	TEAGASFPY	34003.4	36000	VTAGASFPY	47309	42000	TEAGASFPY	24337.8	5500	VTAGASFPY	37564.4	18000	TEAGASFPY	16151	0
	373	TEAGASFPYR	2	AAS02640.1	26524	14000	TEAGASFPY	48706.8	90000	TEAGASFPY	36864.2	55000	TEAGASFPY	47347.4	43000	TEAGASFPY	35344.4	17000	TEAGASFPY	37544.5	17000	TEAGASFPY	24832	0
	374	EAGASFPYRK	2	AAS02640.1	47262	95000	AGASFPYRK	49071.7	99000	EAGASFPYR	39760.4	85000	EAASFPYRK	49224.4	95000	EAGASFPYR	33314.4	13000	EAGASFYRK	47551.3	80000	EAGASFYRK	45337	0
	375	AGASFPYRKD	2	AAS02640.1	47486.5	99000	AGASFPYRK	49126.5	99000	AASFPYRKD	40116.9	90000	AGASFPYRK	49240.9	99000	AGASFPYRK	36758.2	19000	AGASFPYRK	47604.8	85000	GASFPYRKD	56705	0
	376	GASFPYRKDP	2	AAS02640.1	45585	75000	ASFPYRKDP	48923.3	95000	ASFPYRKDP	38439.3	70000	ASFPYRKDP	49099.3	90000	ASFPYRKDP	44392	50000	ASFPYRKDP	47135.3	75000	GASFPYRDP	72648	0
	377	ASFPYRKDPN	2	AAS02640.1	41880.8	49000	ASFPYRKPN	47808.7	70000	ASFYRKDPN	36751.5	55000	ASFPYRKPN	48999.6	85000	ASFPYRKPN	38490.1	23000	ASFYRKDPN	46705.3	70000	ASFPRKDPN	49018	0
	378	SFPYRKDPND	2	AAS02640.1	46133.3	85000	SFYRKDPND	44149.6	37000	FPYRKDPND	39730.3	85000	SFPYRKDPN	48878.8	80000	SFYRKDPND	47651.2	90000	SFPYRKDPN	47423.3	80000	SFPYRKDPN	69230	0
	379	FPYRKDPNDT	2	AAS02640.1	46928.7	95000	FPYRKDPND	43796.6	35000	FPYRKDPNT	39266.6	80000	FPYRKPNDT	49208.4	95000	FPYRKDPNT	48099.8	99000	FPYRKPNDT	46120.3	60000	PYRKDPNDT	67498	0
	380	PYRKDPNDTN	2	AAS02640.1	44993.1	70000	YRKDPNDTN	48643.5	85000	PYRKPNDTN	41565.7	99000	YRKDPNDTN	49195.1	95000	YRKDPNDTN	48508	99000	YRKDPNDTN	46728.6	70000	PYRKPNDTN	84430	0
	381	YRKDPNDTNI	2	AAS02640.1	38788.2	37000	YRKDPNTNI	46634.1	55000	RKDPNDTNI	37193.9	60000	YRKPNDTNI	48293.2	60000	YRKPNDTNI	48521.1	99000	YRKDPNDTN	45300.3	55000	YRKDPNDTI	56167	0
	382	RKDPNDTNIR	2	AAS02640.1	45263.6	75000	RKDPNDTNI	47274.8	60000	RKDPNDTNI	39680.9	85000	RKDPNDTNI	49152	95000	RKDPNDTNI	47192	85000	RDPNDTNIR	48261.9	95000	RKDPNDTNI	80448	0
	383	KDPNDTNIRI	2	AAS02640.1	45498.8	75000	KDPNTNIRI	47910.2	70000	KDNDTNIRI	39311.7	80000	KDPDTNIRI	48407.3	65000	DPNDTNIRI	47319.8	85000	KDPNDTNIR	47707.9	85000	KDPNDTNII	75918	0
	384	DPNDTNIRIA	2	AAS02640.1	47677.5	99000	DPNDTNIRI	48909	95000	DPNDTNIRI	41379	99000	DPNDTNIRI	48420.9	65000	DPNDTNIRI	48329.8	99000	DPNDTNIRI	48345.5	99000	DPNDTNIRI	90477	0
	385	PNDTNIRIAP	2	AAS02640.1	45526.8	75000	NDTNIRIAP	49125.4	99000	PDTNIRIAP	40817	95000	PNTNIRIAP	48932.3	80000	NDTNIRIAP	47834.1	95000	PNTNIRIAP	48532.6	99000	NDTNIRIAP	89435	0
	386	NDTNIRIAPT	2	AAS02640.1	44903.6	70000	NDTNIRIPT	48124.2	75000	DTNIRIAPT	37660.8	65000	NTNIRIAPT	48479.1	65000	NDTNIIAPT	43600.9	44000	NTNIRIAPT	47076.7	75000	NDTIRIAPT	63526	0
	387	DTNIRIAPTF	2	AAS02640.1	39775.9	40000	TNIRIAPTF	46172.7	49000	DTNIRIAPF	29903.5	20000	DTNIRIAPF	47228.7	41000	DTNRIAPTF	43781	45000	DTNIRIAPF	44810.9	47000	DTNIRIATF	36743	0
	388	TNIRIAPTFP	2	AAS02640.1	39753.1	40000	TNIRIAPTF	47131.3	60000	TNIRIAPTF	32703	30000	TNIRIAPTF	48846.1	75000	TNIRIAPTF	44792.5	55000	TNIRIATFP	46122.8	60000	TNIRIAPTF	48708	0
	389	NIRIAPTFPS	2	AAS02640.1	44983.3	70000	IRIAPTFPS	48426.2	80000	NIRAPTFPS	40445.1	90000	IRIAPTFPS	48473.3	65000	NIRAPTFPS	45509.1	60000	NIIAPTFPS	46222.2	65000	IRIAPTFPS	70313	0
	390	IRIAPTFPSL	2	AAS02640.1	32606.2	22000	IRIAPTPSL	31739.8	13000	RIAPTFPSL	27721.1	14000	RIAPTFPSL	10501.3	2500	RIAPTFPSL	46351.4	70000	IRIAPTFPS	33808.6	12000	IRIAPTFPL	8678	0
	391	RIAPTFPSLP	2	AAS02640.1	38183.1	35000	RIAPTFPSL	32316.1	14000	RIAPTFPSL	29798.5	19000	RIAPTFPSL	13387.8	3500	RIAPTFPSL	46298.3	70000	RIAPTFSLP	46049	60000	RIAPTFPSL	12785	0
	392	IAPTFPSLPD	2	AAS02640.1	45984.3	80000	IATFPSLPD	49044.7	99000	APTFPSLPD	36767.4	55000	IAPTFPSPD	49280.8	99000	APTFPSLPD	46429.2	70000	IATFPSLPD	47228.7	75000	APTFPSLPD	76430	0
	393	APTFPSLPDL	2	AAS02640.1	34456	26000	ATFPSLPDL	46345.4	50000	APTFPSLPL	32423.2	29000	ATFPSLPDL	39004.9	13000	ATFPSLPDL	45841.7	65000	ATFPSLPDL	38021.1	18000	APTFPSLPL	24916	0
	394	PTFPSLPDLR	2	AAS02640.1	41980.2	50000	PTFPSLPDL	47580.6	65000	PTFPSLPDL	33504.9	34000	PTFPSLPDL	40253	15000	PTFPSLPDL	36913.3	20000	PTFPSLPLR	45816.9	60000	PTFPSLPDL	30283	0
	395	TFPSLPDLRD	2	AAS02640.1	47960.5	99000	TFPSLPDLR	49222.2	99000	FPSLPDLRD	40566.9	95000	TFPSLPDLR	49414.8	99000	TFSLPDLRD	47855.8	95000	FPSLPDLRD	48161.7	95000	TFPSLPDLR	96959	0
	396	FPSLPDLRDA	2	AAS02640.1	48080	99000	FSLPDLRDA	49218	99000	FPSLPDLRD	39888.8	85000	FSLPDLRDA	49305.9	99000	PSLPDLRDA	46892.7	80000	FSLPDLRDA	48353.9	99000	FPSLPDLDA	92781	0
	397	PSLPDLRDAV	2	AAS02640.1	46214.7	85000	SLPDLRDAV	47989	70000	SLPDLRDAV	34316.8	38000	SLPDLRDAV	47945.5	55000	SLPDLRDAV	46579.2	75000	PSLPDLRAV	47947	90000	SLPDLRDAV	63163	0
	398	SLPDLRDAVD	2	AAS02640.1	46064.4	80000	SLPDLRDAV	46659.4	55000	SLPDLRDAV	34621.9	40000	SLPDLRDAV	47976.6	55000	SLPDLRDAV	47905	95000	SLPDRDAVD	47750.8	85000	SLPDLRDAV	62399	0
	399	LPDLRDAVDG	2	AAS02640.1	48454.5	99000	LPLRDAVDG	48866.7	95000	LPDLRDAVD	41776.3	99000	PDLRDAVDG	49349.1	99000	PDLRDAVDG	48457.6	99000	LPDLRDAVD	48322.5	95000	PDLRDAVDG	97630	0
	400	PDLRDAVDGL	2	AAS02640.1	45513.6	75000	DLRDAVDGL	44601.9	39000	PLRDAVDGL	38193.9	70000	PDLRDAVDL	19967.5	4500	DLRDAVDGL	48245.2	99000	PDLDAVDGL	41825.1	30000	DLRDAVDGL	18814	0
	401	DLRDAVDGLA	2	AAS02640.1	45780.7	80000	DLRDAVDGL	45212.2	42000	DLRDAVDGL	39284.4	80000	DLRDAVDGL	20891.5	5000	DLRDAVDGL	48650.4	99000	DLRDAVDGA	42759.9	34000	DLRDAVDGL	20810	0
	402	LRDAVDGLAT	2	AAS02640.1	47030.9	95000	RDAVDGLAT	48700.9	90000	RDAVDGLAT	40515.6	90000	RDAVDGLAT	49300	99000	RDAVDGLAT	47114.9	80000	RDAVDGLAT	48025.4	90000	RDAVDGLAT	90279	0
	403	RDAVDGLATC	2	AAS02640.1	45231.8	75000	RAVDGLATC	47525	65000	RDAVGLATC	39897	85000	RAVDGLATC	48498.5	65000	DAVDGLATC	46686.1	75000	RAVDGLATC	47719.8	85000	RDAVDGATC	74106	0
	404	DAVDGLATCA	2	AAS02640.1	47258.4	95000	DAVDGLATC	49088.7	99000	DAVDGLATC	40011.1	85000	AVDGLATCA	48454.5	65000	DAVDGLATC	47382.3	85000	DAVDGLATC	48176.3	95000	AVDGLATCA	85632	0
	405	AVDGLATCAL	2	AAS02640.1	43173.2	60000	AVDGATCAL	47545.6	65000	AVDGLATCL	27456.9	14000	AVDGLTCAL	43550.9	21000	AVDGATCAL	46420.2	70000	AVDGATCAL	42614.4	33000	ADGLATCAL	30661	0
	406	VDGLATCALL	2	AAS02640.1	45434.3	75000	VDGLATCAL	46586.2	55000	VDLATCALL	32668.3	30000	VGLATCALL	42907.3	19000	DGLATCALL	47386.9	85000	VDGLATCAL	44576.8	46000	VDGLATCAL	39739	0
	407	DGLATCALLA	2	AAS02640.1	46179.7	85000	DGLATCALL	47477.2	65000	DGLATCALL	35300.1	44000	DGLATCALL	42647.7	19000	DGLATCALL	47821.1	95000	DGLATCALL	46582.2	65000	DGLATCALL	46722	0
	408	GLATCALLAA	2	AAS02640.1	46080.4	85000	GATCALLAA	49048.4	99000	GLATCALLA	40324.9	90000	GLATCLLAA	47417.7	44000	GLATALLAA	46111.8	65000	GATCALLAA	47168	75000	GLACALLAA	71071	0
	409	LATCALLAAS	2	AAS02640.1	46857.7	90000	LATCALLAA	49039.9	99000	ATCALLAAS	35883.1	48000	ATCALLAAS	49186	95000	ATCALLAAS	43736	45000	ATCALLAAS	48306.8	95000	ATCALLAAS	70323	0
	410	ATCALLAASE	2	AAS02640.1	47278.3	95000	ATALLAASE	48925.4	95000	ATCALAASE	36123.9	49000	ATCALLAAE	49059	90000	TCALLAASE	40867.4	31000	ATCALLAAE	48122.1	95000	ACALLAASE	62922	0
	411	TCALLAASES	2	AAS02640.1	46674.5	90000	TALLAASES	49066.4	99000	TCALLAASE	39642.7	85000	TCALLAASE	49046.3	85000	TCALLAASE	45043.7	55000	TCALLAASE	48458.6	99000	TCALLAASE	82164	0
	412	CALLAASESL	2	AAS02640.1	37854.1	34000	ALLAASESL	39254.3	22000	ALLAASESL	37343.5	60000	CALLAASEL	7533.8	2000	ALLAASESL	46392.1	70000	CALLAASES	39390.9	22000	ALLAASESL	9213	1
	413	ALLAASESLL	2	AAS02640.1	37163.3	32000	ALLAASSLL	38626.9	21000	ALLAASESL	34388.9	38000	LLAASESLL	7857.5	2500	ALLAASESL	47533.8	90000	ALLAASSLL	38688	20000	ALLAASESL	10595	0
	414	LLAASESLLA	2	AAS02640.1	45657.1	80000	LLAASESLL	41974.3	29000	LLAASESLL	34623.8	40000	LLAASESLL	28604.4	7000	LLAASESLL	47910.2	95000	LAASESLLA	45355.2	55000	LLAASESLL	24636	0
	415	LAASESLLAR	2	AAS02640.1	42885.5	55000	AASESLLAR	49172.7	99000	AASESLLAR	39850.8	85000	LAAESLLAR	49152.5	95000	AASESLLAR	33647.3	14000	AASESLLAR	47986.4	90000	AASESLLAR	45074	0
	416	AASESLLARD	2	AAS02640.1	42817.8	55000	AASESLLAR	49141.3	99000	AASELLARD	39692.5	85000	AASELLARD	49183.4	95000	AASESLLAR	34191.2	15000	AASESLLAR	47949.6	90000	AASESLLAR	46747	0
	417	ASESLLARDR	2	AAS02640.1	47545.1	99000	ASESLLADR	49233.9	99000	SESLLARDR	39254.7	80000	ASESLLADR	49378	99000	SESLLARDR	36019.7	18000	ASESLLARR	45429.4	55000	AESLLARDR	51484	0
	418	SESLLARDRV	2	AAS02640.1	46451.3	85000	SELLARDRV	48402.1	80000	SELLARDRV	38867.6	75000	SESLLARDV	49235.5	95000	SESLLARDV	45132	55000	SSLLARDRV	42654.6	34000	SESLLADRV	62684	0
	0	MADTSRPDH	3	AAS03703.1	18774.7	7500	MADTSRPDH	45913.7	47000	MADTSRPDH	34805.6	41000	MADTSRPDH	46401.1	34000	MADTSRPDH	42282.4	37000	MADTSRPDH	45002.8	49000	MADTSRPDH	23452	0
	1	ADTSRPDHL	3	AAS03703.1	15551	6000	ADTSRPDHL	3866.1	1900	ADTSRPDHL	26200.5	12000	ADTSRPDHL	41133.5	16000	ADTSRPDHL	43494.4	44000	ADTSRPDHL	11017.5	1200	ADTSRPDHL	3540	2
	2	DTSRPDHLP	3	AAS03703.1	42141.7	50000	DTSRPDHLP	43663.7	34000	DTSRPDHLP	32537.8	29000	DTSRPDHLP	38560.1	13000	DTSRPDHLP	35319.2	16000	DTSRPDHLP	38747.9	20000	DTSRPDHLP	21952	0
	3	TSRPDHLPN	3	AAS03703.1	20406.7	8500	TSRPDHLPN	39994.7	24000	TSRPDHLPN	29415.7	18000	TSRPDHLPN	45191.6	27000	TSRPDHLPN	21090.9	4000	TSRPDHLPN	41067.7	27000	TSRPDHLPN	11133	0
	4	SRPDHLPNL	3	AAS03703.1	7349.9	2500	SRPDHLPNL	13691.1	5000	SRPDHLPNL	15787	2500	SRPDHLPNL	7136.6	1900	SRPDHLPNL	41397.4	33000	SRPDHLPNL	26222.1	6000	SRPDHLPNL	3482	1
	5	RPDHLPNLR	3	AAS03703.1	39785.3	40000	RPDHLPNLR	38984.2	22000	RPDHLPNLR	32100	27000	RPDHLPNLR	48683.6	70000	RPDHLPNLR	39656.8	27000	RPDHLPNLR	44813.3	47000	RPDHLPNLR	33317	0
	6	PDHLPNLRD	3	AAS03703.1	39831.8	41000	PDHLPNLRD	45990.7	47000	PDHLPNLRD	39072.1	75000	PDHLPNLRD	48903.2	80000	PDHLPNLRD	38688	24000	PDHLPNLRD	41713.5	29000	PDHLPNLRD	40637	0
	7	DHLPNLRDD	3	AAS03703.1	37690.6	34000	DHLPNLRDD	46117.3	48000	DHLPNLRDD	35971.7	48000	DHLPNLRDD	38765.1	13000	DHLPNLRDD	43353	43000	DHLPNLRDD	45172.1	50000	DHLPNLRDD	31371	0
	8	HLPNLRDDG	3	AAS03703.1	38926.5	37000	HLPNLRDDG	38189.3	21000	HLPNLRDDG	28846.2	17000	HLPNLRDDG	40155.5	15000	HLPNLRDDG	46582.7	75000	HLPNLRDDG	43835.5	40000	HLPNLRDDG	25160	0
	9	LPNLRDDGK	3	AAS03703.1	46256.2	85000	LPNLRDDGK	40405.3	25000	LPNLRDDGK	38649.9	75000	LPNLRDDGK	49200.9	95000	LPNLRDDGK	20244.4	4000	LPNLRDDGK	43708.6	39000	LPNLRDDGK	17081	0
	10	PNLRDDGKP	3	AAS03703.1	44022.3	65000	PNLRDDGKP	39477.9	23000	PNLRDDGKP	34742.7	40000	PNLRDDGKP	47207.3	41000	PNLRDDGKP	42672.1	39000	PNLRDDGKP	43589.1	39000	PNLRDDGKP	37609	0
	11	NLRDDGKPP	3	AAS03703.1	25914.4	13000	NLRDDGKPP	31681.1	13000	NLRDDGKPP	34131.3	37000	NLRDDGKPP	5292	1600	NLRDDGKPP	40468.7	30000	NLRDDGKPP	42067	31000	NLRDDGKPP	6885	1
	12	LRDDGKPPH	3	AAS03703.1	8363.4	3000	LRDDGKPPH	44434.3	38000	LRDDGKPPH	36686.3	55000	LRDDGKPPH	47537.4	45000	LRDDGKPPH	42135.8	36000	LRDDGKPPH	46691.7	70000	LRDDGKPPH	13571	0
	13	RDDGKPPHP	3	AAS03703.1	23231.2	11000	RDDGKPPHP	24713.3	9000	RDDGKPPHP	34620.8	40000	RDDGKPPHP	48033.7	55000	RDDGKPPHP	40271.7	29000	RDDGKPPHP	46008.2	60000	RDDGKPPHP	20246	0
	14	DDGKPPHPS	3	AAS03703.1	30229.8	19000	DDGKPPHPS	43521.2	34000	DDGKPPHPS	36427.3	55000	DDGKPPHPS	40435.4	15000	DDGKPPHPS	41085.1	32000	DDGKPPHPS	38025.2	18000	DDGKPPHPS	23650	0
	15	DGKPPHPSW	3	AAS03703.1	26125.2	14000	DGKPPHPSW	43636.7	34000	DGKPPHPSW	36788.1	55000	DGKPPHPSW	20684.1	5000	DGKPPHPSW	43037	41000	DGKPPHPSW	35747.9	14000	DGKPPHPSW	14463	0
	16	GKPPHPSWL	3	AAS03703.1	5403.4	1700	GKPPHPSWL	7465.5	3000	GKPPHPSWL	8578.5	0.5	GKPPHPSWL	12536.3	3000	GKPPHPSWL	41018.4	32000	GKPPHPSWL	13880.7	1700	GKPPHPSWL	1549	3
	17	KPPHPSWLP	3	AAS03703.1	35447.5	28000	KPPHPSWLP	36213.9	18000	KPPHPSWLP	33751.6	35000	KPPHPSWLP	48111.2	55000	KPPHPSWLP	40793.6	31000	KPPHPSWLP	40565.6	25000	KPPHPSWLP	28533	0
	18	PPHPSWLPR	3	AAS03703.1	32013.3	21000	PPHPSWLPR	42917.5	32000	PPHPSWLPR	35773.4	47000	PPHPSWLPR	41720.3	17000	PPHPSWLPR	22863.1	5000	PPHPSWLPR	43372.7	37000	PPHPSWLPR	15544	0
	19	PHPSWLPRQ	3	AAS03703.1	36943.2	32000	PHPSWLPRQ	46082.4	48000	PHPSWLPRQ	31560	25000	PHPSWLPRQ	47346.4	43000	PHPSWLPRQ	40595.9	30000	PHPSWLPRQ	45158.9	50000	PHPSWLPRQ	35572	0
	20	HPSWLPRQR	3	AAS03703.1	40837.7	44000	HPSWLPRQR	44416	38000	HPSWLPRQR	27355.5	14000	HPSWLPRQR	47107.3	40000	HPSWLPRQR	40711.6	30000	HPSWLPRQR	45189.2	55000	HPSWLPRQR	30459	0
	21	PSWLPRQRR	3	AAS03703.1	24268.7	12000	PSWLPRQRR	42440.5	30000	PSWLPRQRR	34547.8	39000	PSWLPRQRR	48517.9	65000	PSWLPRQRR	11576.2	1400	PSWLPRQRR	42907.8	35000	PSWLPRQRR	6663	1
	22	SWLPRQRRG	3	AAS03703.1	30054.7	18000	SWLPRQRRG	33014.8	14000	SWLPRQRRG	32535.3	29000	SWLPRQRRG	46779.2	37000	SWLPRQRRG	30937.2	11000	SWLPRQRRG	42029.7	31000	SWLPRQRRG	19252	0
	23	WLPRQRRGT	3	AAS03703.1	37592	33000	WLPRQRRGT	33495.8	15000	WLPRQRRGT	28831.8	17000	WLPRQRRGT	39252.6	14000	WLPRQRRGT	41444.9	33000	WLPRQRRGT	43374.5	37000	WLPRQRRGT	21086	0
	24	LPRQRRGTT	3	AAS03703.1	34835.3	27000	LPRQRRGTT	9984.3	4000	LPRQRRGTT	33668.1	34000	LPRQRRGTT	48438.2	65000	LPRQRRGTT	42793.7	40000	LPRQRRGTT	37021.3	17000	LPRQRRGTT	14435	0
	25	PRQRRGTTP	3	AAS03703.1	28175	16000	PRQRRGTTP	38122.9	20000	PRQRRGTTP	31587.3	25000	PRQRRGTTP	45478.6	28000	PRQRRGTTP	39511.2	26000	PRQRRGTTP	28157.3	7000	PRQRRGTTP	16237	0
	26	RQRRGTTPQ	3	AAS03703.1	230.4	0.1	RQRRGTTPQ	192.2	0.4	RQRRGTTPQ	25739.1	11000	RQRRGTTPQ	45072	26000	RQRRGTTPQ	18233.5	3000	RQRRGTTPQ	18600.8	3000	RQRRGTTPQ	0.451	2
	27	QRRGTTPQM	3	AAS03703.1	940.7	0.4	QRRGTTPQM	10764.5	4000	QRRGTTPQM	27405.9	14000	QRRGTTPQM	21882.9	5000	QRRGTTPQM	39554	26000	QRRGTTPQM	40517.3	25000	QRRGTTPQM	1936	1
	28	RRGTTPQMI	3	AAS03703.1	19247.3	8000	RRGTTPQMI	15650.3	5500	RRGTTPQMI	30278.2	21000	RRGTTPQMI	46085.9	32000	RRGTTPQMI	41620.1	34000	RRGTTPQMI	42014.7	31000	RRGTTPQMI	13412	0
	29	RGTTPQMIG	3	AAS03703.1	31002.9	20000	RGTTPQMIG	41207.5	27000	RGTTPQMIG	37267.2	60000	RGTTPQMIG	48116.9	55000	RGTTPQMIG	38865.9	24000	RGTTPQMIG	45180.9	50000	RGTTPQMIG	32688	0
	30	GTTPQMIGR	3	AAS03703.1	28554	16000	GTTPQMIGR	47335.2	60000	GTTPQMIGR	32630.2	30000	GTTPQMIGR	42039.2	18000	GTTPQMIGR	8597.3	0.9	GTTPQMIGR	41269.9	28000	GTTPQMIGR	4563	1
	31	TTPQMIGRY	3	AAS03703.1	27221.2	15000	TTPQMIGRY	42018.3	29000	TTPQMIGRY	15158.8	2000	TTPQMIGRY	47826.8	49000	TTPQMIGRY	13455.5	1800	TTPQMIGRY	40009.8	23000	TTPQMIGRY	4916	2
	32	TPQMIGRYP	3	AAS03703.1	38623.6	36000	TPQMIGRYP	41091.7	26000	TPQMIGRYP	36104.7	49000	TPQMIGRYP	46744.8	37000	TPQMIGRYP	33567.3	14000	TPQMIGRYP	44637.7	46000	TPQMIGRYP	29008	0
	33	PQMIGRYPD	3	AAS03703.1	3538.3	1100	PQMIGRYPD	3291	1800	PQMIGRYPD	28525.3	16000	PQMIGRYPD	43562.7	21000	PQMIGRYPD	30177.8	9500	PQMIGRYPD	27189.4	6500	PQMIGRYPD	3272	2
	34	QMIGRYPDF	3	AAS03703.1	148.4	0.06	QMIGRYPDF	881.7	0.9	QMIGRYPDF	11707.3	1100	QMIGRYPDF	26887.8	6500	QMIGRYPDF	39144.4	25000	QMIGRYPDF	10895.8	1200	QMIGRYPDF	0.304	4
	35	MIGRYPDFD	3	AAS03703.1	44068.5	65000	MIGRYPDFD	39399.4	23000	MIGRYPDFD	32149	28000	MIGRYPDFD	46992.7	39000	MIGRYPDFD	38971.6	25000	MIGRYPDFD	38078.8	19000	MIGRYPDFD	28189	0
	36	IGRYPDFDV	3	AAS03703.1	39027.3	38000	IGRYPDFDV	27752	11000	IGRYPDFDV	28999.8	17000	IGRYPDFDV	47149.1	41000	IGRYPDFDV	42005.6	36000	IGRYPDFDV	30944.3	9000	IGRYPDFDV	17682	0
	37	GRYPDFDVL	3	AAS03703.1	3171	1000	GRYPDFDVL	2318.8	1500	GRYPDFDVL	23133.4	7000	GRYPDFDVL	11656.1	3000	GRYPDFDVL	40825.8	31000	GRYPDFDVL	2490.3	0.2	GRYPDFDVL	0.836	3
	38	RYPDFDVLE	3	AAS03703.1	39027.3	38000	RYPDFDVLE	38966.9	22000	RYPDFDVLE	29079	18000	RYPDFDVLE	47663.1	47000	RYPDFDVLE	40614.3	30000	RYPDFDVLE	45632.4	55000	RYPDFDVLE	29982	0
	39	YPDFDVLET	3	AAS03703.1	42438.2	55000	YPDFDVLET	45518.5	44000	YPDFDVLET	32780.5	30000	YPDFDVLET	48571.5	65000	YPDFDVLET	43337	43000	YPDFDVLET	47113.9	75000	YPDFDVLET	47537	0
	40	PDFDVLETA	3	AAS03703.1	36676	31000	PDFDVLETA	42644.4	31000	PDFDVLETA	36795.7	55000	PDFDVLETA	46051	32000	PDFDVLETA	37605	21000	PDFDVLETA	43286.9	37000	PDFDVLETA	31814	0
	41	DFDVLETAG	3	AAS03703.1	43812.7	60000	DFDVLETAG	47203.7	60000	DFDVLETAG	30800.3	23000	DFDVLETAG	45010.6	26000	DFDVLETAG	45464.8	60000	DFDVLETAG	45286.6	55000	DFDVLETAG	39968	0
	42	FDVLETAGH	3	AAS03703.1	36838.3	31000	FDVLETAGH	45825.3	46000	FDVLETAGH	35655.6	46000	FDVLETAGH	48827.1	75000	FDVLETAGH	26247.1	6500	FDVLETAGH	44899.2	48000	FDVLETAGH	22749	0
	43	DVLETAGHW	3	AAS03703.1	27569.1	15000	DVLETAGHW	37389.6	19000	DVLETAGHW	35917.7	48000	DVLETAGHW	29241.2	7000	DVLETAGHW	36332	18000	DVLETAGHW	43683	39000	DVLETAGHW	16475	0
	44	VLETAGHWD	3	AAS03703.1	33894.3	25000	VLETAGHWD	45924.1	47000	VLETAGHWD	38372.8	70000	VLETAGHWD	22596.8	5000	VLETAGHWD	38686.3	24000	VLETAGHWD	44454.5	45000	VLETAGHWD	17676	0
	45	LETAGHWDE	3	AAS03703.1	37870.4	34000	LETAGHWDE	43281.2	33000	LETAGHWDE	37423.2	60000	LETAGHWDE	47417.7	44000	LETAGHWDE	43248	42000	LETAGHWDE	19209.3	3000	LETAGHWDE	13151	0
	46	ETAGHWDEA	3	AAS03703.1	37124.4	32000	ETAGHWDEA	38446.8	21000	ETAGHWDEA	27680.6	14000	ETAGHWDEA	39868.1	14000	ETAGHWDEA	31715.1	11000	ETAGHWDEA	37178.2	17000	ETAGHWDEA	16153	0
	47	TAGHWDEAT	3	AAS03703.1	36023.2	29000	TAGHWDEAT	42072	29000	TAGHWDEAT	29278.5	18000	TAGHWDEAT	44920.6	26000	TAGHWDEAT	39732.9	27000	TAGHWDEAT	45445.7	55000	TAGHWDEAT	27498	0
	48	AGHWDEATR	3	AAS03703.1	35281	28000	AGHWDEATR	43131.7	32000	AGHWDEATR	33230.2	32000	AGHWDEATR	46147.3	32000	AGHWDEATR	34910.8	16000	AGHWDEATR	36984.5	16000	AGHWDEATR	23579	0
	49	GHWDEATRN	3	AAS03703.1	16311.7	6000	GHWDEATRN	43558.9	34000	GHWDEATRN	38499.7	70000	GHWDEATRN	47934.6	55000	GHWDEATRN	40878.8	31000	GHWDEATRN	39216.5	21000	GHWDEATRN	19454	0
	50	HWDEATRNV	3	AAS03703.1	26541.8	14000	HWDEATRNV	42479.1	30000	HWDEATRNV	32721.7	30000	HWDEATRNV	42729	19000	HWDEATRNV	43974.7	47000	HWDEATRNV	45441.7	55000	HWDEATRNV	26066	0
	51	WDEATRNVV	3	AAS03703.1	28092.8	16000	WDEATRNVV	35067.9	16000	WDEATRNVV	32908.8	31000	WDEATRNVV	47409.5	44000	WDEATRNVV	44419.4	50000	WDEATRNVV	45285.1	55000	WDEATRNVV	27502	0
	52	DEATRNVVL	3	AAS03703.1	19619.7	8000	DEATRNVVL	4478.5	2500	DEATRNVVL	13230.5	1400	DEATRNVVL	1335.8	0.7	DEATRNVVL	44199.3	48000	DEATRNVVL	1010.5	0.07	DEATRNVVL	0.353	3
	53	EATRNVVLA	3	AAS03703.1	40478.8	43000	EATRNVVLA	44765.3	40000	EATRNVVLA	29710	19000	EATRNVVLA	47819	49000	EATRNVVLA	42701.2	39000	EATRNVVLA	39396.8	22000	EATRNVVLA	31186	0
	54	ATRNVVLAR	3	AAS03703.1	12017.4	4500	ATRNVVLAR	37765.7	20000	ATRNVVLAR	27717.2	14000	ATRNVVLAR	45779.8	30000	ATRNVVLAR	6258.2	0.6	ATRNVVLAR	41210.6	27000	ATRNVVLAR	2884	1
	55	TRNVVLARL	3	AAS03703.1	24285.7	12000	TRNVVLARL	17516.5	6000	TRNVVLARL	18030.5	3500	TRNVVLARL	26819.5	6500	TRNVVLARL	39501.4	26000	TRNVVLARL	26853.5	6500	TRNVVLARL	6804	0
	56	RNVVLARLE	3	AAS03703.1	40379.5	43000	RNVVLARLE	41544.1	27000	RNVVLARLE	30808	23000	RNVVLARLE	48908	80000	RNVVLARLE	34278.6	15000	RNVVLARLE	45819.4	60000	RNVVLARLE	30059	0
	57	NVVLARLEP	3	AAS03703.1	34207.5	25000	NVVLARLEP	46157.7	48000	NVVLARLEP	37655.1	65000	NVVLARLEP	46105.9	32000	NVVLARLEP	38795.3	24000	NVVLARLEP	47158.3	75000	NVVLARLEP	36930	0
	58	VVLARLEPP	3	AAS03703.1	33383.7	24000	VVLARLEPP	29612.8	12000	VVLARLEPP	30334.3	21000	VVLARLEPP	47158.8	41000	VVLARLEPP	19576.9	3500	VVLARLEPP	43950.4	41000	VVLARLEPP	11832	0
	59	VLARLEPPG	3	AAS03703.1	33026.9	23000	VLARLEPPG	20231.3	7000	VLARLEPPG	15570.9	2500	VLARLEPPG	9170.9	2500	VLARLEPPG	43318.7	43000	VLARLEPPG	42577.6	33000	VLARLEPPG	5770	0
	60	LARLEPPGP	3	AAS03703.1	35401.8	28000	LARLEPPGP	42581.3	30000	LARLEPPGP	36879.8	55000	LARLEPPGP	48840.8	75000	LARLEPPGP	42669.8	39000	LARLEPPGP	44475.7	45000	LARLEPPGP	40424	0
	61	ARLEPPGPL	3	AAS03703.1	112	0.04	ARLEPPGPL	3668.9	1900	ARLEPPGPL	14728.1	1900	ARLEPPGPL	3860.3	1300	ARLEPPGPL	39598.5	27000	ARLEPPGPL	1210.5	0.08	ARLEPPGPL	0.152	5
	62	RLEPPGPLR	3	AAS03703.1	11333.5	4000	RLEPPGPLR	24902.3	9000	RLEPPGPLR	37109.9	60000	RLEPPGPLR	21912.5	5000	RLEPPGPLR	34667.6	15000	RLEPPGPLR	40958.5	26000	RLEPPGPLR	8786	0
	63	LEPPGPLRF	3	AAS03703.1	19074.6	8000	LEPPGPLRF	32981.6	14000	LEPPGPLRF	29824.3	20000	LEPPGPLRF	48606.2	70000	LEPPGPLRF	41781.7	35000	LEPPGPLRF	27275.4	6500	LEPPGPLRF	13540	0
	64	EPPGPLRFF	3	AAS03703.1	40705.8	44000	EPPGPLRFF	44948.3	41000	EPPGPLRFF	30660.3	22000	EPPGPLRFF	47718.3	48000	EPPGPLRFF	38359.1	23000	EPPGPLRFF	27033.6	6500	EPPGPLRFF	19309	0
	65	PPGPLRFFG	3	AAS03703.1	45780.7	80000	PPGPLRFFG	42418.9	30000	PPGPLRFFG	31735.3	26000	PPGPLRFFG	46486	35000	PPGPLRFFG	42368.9	38000	PPGPLRFFG	44551.8	45000	PPGPLRFFG	37174	0
	66	PGPLRFFGP	3	AAS03703.1	43356.3	60000	PGPLRFFGP	41380.4	27000	PGPLRFFGP	32012.9	27000	PGPLRFFGP	49007.5	85000	PGPLRFFGP	32521.6	12000	PGPLRFFGP	39148.2	21000	PGPLRFFGP	25701	0
	67	GPLRFFGPE	3	AAS03703.1	37606.7	33000	GPLRFFGPE	32379.7	14000	GPLRFFGPE	27475.3	14000	GPLRFFGPE	43866.8	22000	GPLRFFGPE	29092.2	8500	GPLRFFGPE	26276.3	6000	GPLRFFGPE	11930	0
	68	PLRFFGPEE	3	AAS03703.1	31479.9	20000	PLRFFGPEE	28919.9	11000	PLRFFGPEE	33423.8	33000	PLRFFGPEE	21783.9	5000	PLRFFGPEE	42872	40000	PLRFFGPEE	44700	46000	PLRFFGPEE	14356	0
	69	LRFFGPEEE	3	AAS03703.1	29439	17000	LRFFGPEEE	39390.9	23000	LRFFGPEEE	37246.7	60000	LRFFGPEEE	48236.8	60000	LRFFGPEEE	40170.3	28000	LRFFGPEEE	45086.6	50000	LRFFGPEEE	31356	0
	70	RFFGPEEEP	3	AAS03703.1	25646.3	13000	RFFGPEEEP	27897.1	11000	RFFGPEEEP	35455.9	45000	RFFGPEEEP	44802.2	25000	RFFGPEEEP	31830.6	12000	RFFGPEEEP	41244	27000	RFFGPEEEP	17122	0
	71	FFGPEEEPC	3	AAS03703.1	37006	32000	FFGPEEEPC	40569.5	25000	FFGPEEEPC	28081.5	15000	FFGPEEEPC	38873	13000	FFGPEEEPC	44015.6	47000	FFGPEEEPC	44499.7	45000	FFGPEEEPC	23225	0
	72	FGPEEEPCL	3	AAS03703.1	23224.4	11000	FGPEEEPCL	17081.2	6000	FGPEEEPCL	9140.1	0.6	FGPEEEPCL	16425.4	4000	FGPEEEPCL	44933.2	55000	FGPEEEPCL	35255.8	14000	FGPEEEPCL	2650	1
	73	GPEEEPCLR	3	AAS03703.1	34086.3	25000	GPEEEPCLR	46509.2	55000	GPEEEPCLR	37868	65000	GPEEEPCLR	48148.7	55000	GPEEEPCLR	37517.7	21000	GPEEEPCLR	39588.7	22000	GPEEEPCLR	32464	0
	74	PEEEPCLRA	3	AAS03703.1	30245.8	19000	PEEEPCLRA	45297.9	43000	PEEEPCLRA	35434	45000	PEEEPCLRA	48712.5	70000	PEEEPCLRA	40959	31000	PEEEPCLRA	21233.8	4000	PEEEPCLRA	15203	0
	75	EEEPCLRAF	3	AAS03703.1	20681.5	9000	EEEPCLRAF	41962	29000	EEEPCLRAF	25863.7	11000	EEEPCLRAF	43585.3	21000	EEEPCLRAF	43582	44000	EEEPCLRAF	7742.4	0.8	EEEPCLRAF	3854	1
	76	EEPCLRAFC	3	AAS03703.1	39544.2	39000	EEPCLRAFC	37036.5	19000	EEPCLRAFC	22274	6500	EEPCLRAFC	48094	55000	EEPCLRAFC	40548.9	30000	EEPCLRAFC	16607	2500	EEPCLRAFC	8777	0
	77	EPCLRAFCD	3	AAS03703.1	43261.1	60000	EPCLRAFCD	41376.3	27000	EPCLRAFCD	36636.7	55000	EPCLRAFCD	48599.9	70000	EPCLRAFCD	41138	32000	EPCLRAFCD	25894.5	5500	EPCLRAFCD	20051	0
	78	PCLRAFCDT	3	AAS03703.1	37289	32000	PCLRAFCDT	39870.2	24000	PCLRAFCDT	34175.6	37000	PCLRAFCDT	43069.6	20000	PCLRAFCDT	30957.7	11000	PCLRAFCDT	38237.3	19000	PCLRAFCDT	20444	0
	79	CLRAFCDTV	3	AAS03703.1	33330.3	24000	CLRAFCDTV	12298.5	4500	CLRAFCDTV	18421.5	3500	CLRAFCDTV	19152.8	4500	CLRAFCDTV	44657.9	55000	CLRAFCDTV	16256.8	2500	CLRAFCDTV	5042	0
	80	LRAFCDTVL	3	AAS03703.1	24560	12000	LRAFCDTVL	7553.4	3000	LRAFCDTVL	17481.3	3000	LRAFCDTVL	19000.3	4500	LRAFCDTVL	46253.8	70000	LRAFCDTVL	19735.7	3500	LRAFCDTVL	4716	0
	81	RAFCDTVLA	3	AAS03703.1	23486	11000	RAFCDTVLA	31780.7	13000	RAFCDTVLA	33166.9	32000	RAFCDTVLA	48029	55000	RAFCDTVLA	21623.8	4500	RAFCDTVLA	42258.1	32000	RAFCDTVLA	12746	0
	82	AFCDTVLAQ	3	AAS03703.1	23017.3	11000	AFCDTVLAQ	44906.5	40000	AFCDTVLAQ	35098.2	42000	AFCDTVLAQ	41934.3	17000	AFCDTVLAQ	27171.1	7500	AFCDTVLAQ	43084.1	36000	AFCDTVLAQ	16683	0
	83	FCDTVLAQD	3	AAS03703.1	39563.8	40000	FCDTVLAQD	41732.9	28000	FCDTVLAQD	31127.6	24000	FCDTVLAQD	47174.1	41000	FCDTVLAQD	35961.2	18000	FCDTVLAQD	45844.2	60000	FCDTVLAQD	30152	0
	84	CDTVLAQDV	3	AAS03703.1	40501.6	43000	CDTVLAQDV	42702.1	31000	CDTVLAQDV	29438.6	18000	CDTVLAQDV	47518.9	45000	CDTVLAQDV	45416.1	60000	CDTVLAQDV	41321.8	28000	CDTVLAQDV	32315	0
	85	DTVLAQDVE	3	AAS03703.1	40120.4	42000	DTVLAQDVE	46068.9	48000	DTVLAQDVE	37060.1	60000	DTVLAQDVE	47502.4	45000	DTVLAQDVE	37323.7	20000	DTVLAQDVE	45699.1	55000	DTVLAQDVE	39548	0
	86	TVLAQDVEP	3	AAS03703.1	38750	37000	TVLAQDVEP	37296.3	19000	TVLAQDVEP	35350.9	44000	TVLAQDVEP	38355.8	13000	TVLAQDVEP	35649.8	17000	TVLAQDVEP	46457.4	65000	TVLAQDVEP	23667	0
	87	VLAQDVEPR	3	AAS03703.1	29823	18000	VLAQDVEPR	31274.1	13000	VLAQDVEPR	28224.1	15000	VLAQDVEPR	24199.7	5500	VLAQDVEPR	25236.4	6000	VLAQDVEPR	41433.7	28000	VLAQDVEPR	10286	0
	88	LAQDVEPRV	3	AAS03703.1	30461.9	19000	LAQDVEPRV	33829.1	15000	LAQDVEPRV	29104.2	18000	LAQDVEPRV	45856.1	30000	LAQDVEPRV	42848.9	40000	LAQDVEPRV	46238.7	65000	LAQDVEPRV	24138	0
	89	AQDVEPRVP	3	AAS03703.1	13771.9	5000	AQDVEPRVP	23098.1	8000	AQDVEPRVP	37054.1	60000	AQDVEPRVP	48706.8	70000	AQDVEPRVP	44117.6	48000	AQDVEPRVP	28384.9	7000	AQDVEPRVP	11546	0
	90	QDVEPRVPV	3	AAS03703.1	9358.1	3000	QDVEPRVPV	28257.4	11000	QDVEPRVPV	25062.3	9500	QDVEPRVPV	44815.7	25000	QDVEPRVPV	40989.6	31000	QDVEPRVPV	36492.3	16000	QDVEPRVPV	9033	0
	91	DVEPRVPVA	3	AAS03703.1	33095.2	23000	DVEPRVPVA	37965.2	20000	DVEPRVPVA	34305.7	38000	DVEPRVPVA	43548.5	21000	DVEPRVPVA	43714.7	45000	DVEPRVPVA	44723.2	47000	DVEPRVPVA	28448	0
	92	VEPRVPVAE	3	AAS03703.1	33510	24000	VEPRVPVAE	40656.1	25000	VEPRVPVAE	25121.5	9500	VEPRVPVAE	46625.1	36000	VEPRVPVAE	40787.4	31000	VEPRVPVAE	24106.2	5000	VEPRVPVAE	13424	0
	93	EPRVPVAES	3	AAS03703.1	42503.5	55000	EPRVPVAES	36372.9	18000	EPRVPVAES	36999.2	60000	EPRVPVAES	47850.6	50000	EPRVPVAES	42003.8	36000	EPRVPVAES	37036.1	17000	EPRVPVAES	30456	0
[truncated: 5,046 more rows]
