# Supplementary material for: Immunoinformatic-Based Prediction of Candidate Epitopes for the Diagnosis and Control of Paratuberculosis (Johne’s Disease)
Source: Pathogens. 2020 Aug 27;9(9):705. doi: 10.3390/pathogens9090705 (PMC7558617; doi:10.3390/pathogens9090705)
Supplement: Supplementary file 1 [file pathogens-09-00705-s001.zip › Supplementary_TableS3.xlsx]

## Sheet: epitopes_blast_mycobacteria
	Peptide	Target	% Identity	Alignment Length	Mismatches	Gap Opens	S. Start	S. End	E-value
	AMDACEASL	AJK74261.1	100	9	0	0	95	103	0.16
	AMDACEASL	ATA29142.1	100	9	0	0	95	103	0.16
	AMDACEASL	A0QJ99.2	100	9	0	0	95	103	0.16
	AMDACEASL	WP_162096997.1	100	9	0	0	92	100	0.16
	AMDACEASL	WP_164843471.1	100	9	0	0	92	100	0.16
	AMDACEASL	WP_010949802.1	100	9	0	0	92	100	0.16
	AMDACEASL	WP_050544680.1	100	9	0	0	73	81	0.16
	AMDACEASL	WP_009978202.1	100	9	0	0	73	81	0.16
	AMDACEASL	WP_003878735.1	100	9	0	0	73	81	0.16
	AMDACEASL	WP_104157467.1	100	9	0	0	16	24	0.16
	AMDACEASL	WP_104157468.1	100	9	0	0	92	100	0.16
	AMDACEASL	EUA40482.1	100	9	0	0	73	81	0.17
	AMDACEASL	WP_067932023.1	88.889	9	1	0	95	103	5.2
	AMDACEASL	WP_083067220.1	88.889	9	1	0	92	100	5.2
	AMDACEASL	WP_112710046.1	88.889	9	1	0	92	100	5.2
	AMDACEASL	WP_067835514.1	88.889	9	1	0	92	100	5.2
	AMDACEASL	WP_066860019.1	88.889	9	1	0	92	100	5.2
	AMDACEASL	WP_067912150.1	88.889	9	1	0	92	100	5.2
	AMDACEASL	WP_067347982.1	88.889	9	1	0	92	100	5.2
	AMDACEASL	WP_067020070.1	88.889	9	1	0	92	100	5.2
	AMDACEASL	WP_067124831.1	88.889	9	1	0	92	100	5.2
	AMDACEASL	WP_067255045.1	88.889	9	1	0	73	81	5.3
	AMDACEASL	TAM72424.1	88.889	9	1	0	73	81	5.3
	AMDACEASL	BBY11305.1	88.889	9	1	0	95	103	11
	AMDACEASL	KBZ64537.1	88.889	9	1	0	95	103	11
	AMDACEASL	WP_085292457.1	88.889	9	1	0	92	100	11
	AMDACEASL	WP_163648904.1	88.889	9	1	0	92	100	11
	AMDACEASL	WP_067094783.1	88.889	9	1	0	92	100	11
	AMDACEASL	WP_075234456.1	88.889	9	1	0	92	100	11
	AMDACEASL	WP_065055717.1	88.889	9	1	0	92	100	11
	AMDACEASL	WP_065027713.1	88.889	9	1	0	92	100	11
	AMDACEASL	WP_064950758.1	88.889	9	1	0	92	100	11
	AMDACEASL	WP_065126843.1	88.889	9	1	0	92	100	11
	AMDACEASL	WP_076051958.1	88.889	9	1	0	92	100	11
	AMDACEASL	WP_163716348.1	88.889	9	1	0	92	100	11
	AMDACEASL	WP_064880961.1	88.889	9	1	0	92	100	11
	AMDACEASL	WP_044488214.1	88.889	9	1	0	92	100	11
	AMDACEASL	WP_007775438.1	88.889	9	1	0	92	100	11
	AMDACEASL	WP_067001434.1	88.889	9	1	0	73	81	11
	AMDACEASL	AFC44857.1	88.889	9	1	0	95	103	21
	AMDACEASL	WP_161807802.1	88.889	9	1	0	92	100	21
	AMDACEASL	WP_163650793.1	88.889	9	1	0	92	100	21
	AMDACEASL	WP_165576424.1	88.889	9	1	0	92	100	21
	AMDACEASL	WP_051472942.1	88.889	9	1	0	73	81	21
	AMDACEASL	WP_064936252.1	88.889	9	1	0	73	81	21
	AMDACEASL	WP_083097385.1	88.889	9	1	0	73	81	21
	AMDACEASL	WP_064940418.1	88.889	9	1	0	73	81	21
	AMDACEASL	WP_008258967.1	88.889	9	1	0	73	81	21
	AMDACEASL	EUA55712.1	88.889	9	1	0	73	81	22
	AMDACEASL	BBY21660.1	88.889	9	1	0	94	102	30
	AMDACEASL	ORX01345.1	88.889	9	1	0	94	102	30
	AMDACEASL	WP_025738280.1	88.889	9	1	0	94	102	30
	AMDACEASL	SOX53004.1	88.889	9	1	0	94	102	30
	AMDACEASL	CQD10393.1	88.889	9	1	0	94	102	30
	AMDACEASL	ORV48100.1	88.889	9	1	0	94	102	30
	AMDACEASL	WP_165796381.1	88.889	9	1	0	92	100	30
	AMDACEASL	WP_169733699.1	88.889	9	1	0	92	100	30
	AMDACEASL	WP_163667715.1	88.889	9	1	0	92	100	30
	AMDACEASL	WP_163794604.1	88.889	9	1	0	92	100	30
	AMDACEASL	WP_139830252.1	88.889	9	1	0	92	100	30
	AMDACEASL	WP_139827092.1	88.889	9	1	0	73	81	30
	AMDACEASL	WP_090608662.1	88.889	9	1	0	73	81	30
	AMDACEASL	WP_096290974.1	88.889	9	1	0	73	81	30
	AMDACEASL	WP_112634976.1	77.778	9	2	0	95	103	43
	AMDACEASL	WP_165821885.1	77.778	9	2	0	92	100	43
	AMDACEASL	WP_142102266.1	100	7	0	0	3340	3346	60
	AMDACEASL	WP_081830343.1	100	7	0	0	3330	3336	60
	AMDACEASL	WP_072753083.1	100	7	0	0	3328	3334	60
	AMDACEASL	WP_169922343.1	100	7	0	0	3298	3304	60
	AMDACEASL	WP_108168803.1	100	7	0	0	3334	3340	60
	AMDACEASL	WP_136906802.1	100	7	0	0	3326	3332	60
	AMDACEASL	WP_077040990.1	100	7	0	0	2482	2488	60
	AMDACEASL	WP_123027568.1	100	7	0	0	96	102	61
	AMDACEASL	WP_112687430.1	77.778	9	2	0	90	98	61
	AMDACEASL	WP_070378324.1	100	7	0	0	46	52	61
	AMDACEASL	KDQ00094.1	77.778	9	2	0	91	99	88
	AMDACEASL	WP_051468758.1	100	6	0	0	51	56	121
	AMDACEASL	WP_012691895.1	100	6	0	0	380	385	122
	AMDACEASL	WP_157227639.1	100	6	0	0	297	302	122
	AMDACEASL	WP_156370609.1	100	6	0	0	238	243	122
	AMDACEASL	WP_149369287.1	77.778	9	2	0	603	611	246
	AMDACEASL	WP_156770794.1	57.143	14	0	1	1	14	246
	AMDACEASL	WP_156298273.1	57.143	14	0	1	1	14	246
	AMDACEASL	WP_120794272.1	57.143	14	0	1	1	14	246
	AMDACEASL	WP_133449927.1	57.143	14	0	1	1	14	246
	AMDACEASL	WP_163751515.1	77.778	9	2	0	62	70	253
	AMDACEASL	ACA57625.1	66.667	9	3	0	4202	4210	348
	AMDACEASL	ACA57625.1	66.667	9	3	0	6323	6331	348
	AMDACEASL	ACA57625.1	66.667	9	3	0	8123	8131	348
	AMDACEASL	ACA57625.1	66.667	9	3	0	11790	11798	348
	AMDACEASL	ACA57625.1	66.667	9	3	0	13595	13603	348
	AMDACEASL	WP_011178521.1	66.667	9	3	0	4204	4212	348
	AMDACEASL	WP_011178521.1	66.667	9	3	0	6325	6333	348
	AMDACEASL	WP_011178521.1	66.667	9	3	0	8123	8131	348
	AMDACEASL	WP_011178521.1	66.667	9	3	0	11777	11785	348
	AMDACEASL	WP_011178521.1	66.667	9	3	0	13570	13578	348
	AMDACEASL	CAE46843.1	66.667	9	3	0	5471	5479	348
	AMDACEASL	CAE46843.1	66.667	9	3	0	9069	9077	348
	AMDACEASL	CAE46843.1	66.667	9	3	0	10868	10876	348
	AMDACEASL	BAV43934.1	66.667	9	3	0	5350	5358	348
	AMDACEASL	BAV43934.1	66.667	9	3	0	8954	8962	348
	AMDACEASL	BAV43934.1	66.667	9	3	0	10759	10767	348
	AMDACEASL	ACA57618.1	66.667	9	3	0	586	594	348
	AMDACEASL	ACA57618.1	66.667	9	3	0	5472	5480	348
	AMDACEASL	ACA57618.1	66.667	9	3	0	7279	7287	348
	AMDACEASL	ACA57618.1	66.667	9	3	0	9084	9092	348
	AMDACEASL	ACA57618.1	66.667	9	3	0	586	594	348
	AMDACEASL	ACA57618.1	66.667	9	3	0	5472	5480	348
	AMDACEASL	ACA57618.1	66.667	9	3	0	7279	7287	348
	AMDACEASL	ACA57618.1	66.667	9	3	0	9084	9092	348
	AMDACEASL	WP_158420174.1	66.667	9	3	0	585	593	348
	AMDACEASL	WP_158420174.1	66.667	9	3	0	5471	5479	348
	AMDACEASL	WP_158420174.1	66.667	9	3	0	7278	7286	348
	AMDACEASL	WP_158420174.1	66.667	9	3	0	9083	9091	348
	AMDACEASL	BAV43943.1	66.667	9	3	0	540	548	348
	AMDACEASL	BAV43943.1	66.667	9	3	0	4199	4207	348
	AMDACEASL	BAV43943.1	66.667	9	3	0	6004	6012	348
	AMDACEASL	WP_157759955.1	66.667	9	3	0	4188	4196	348
	AMDACEASL	WP_157759955.1	66.667	9	3	0	6309	6317	348
	AMDACEASL	WP_006371068.1	75	8	2	0	2885	2892	348
	AMDACEASL	AAW62968.1	66.667	9	3	0	146	154	349
	AMDACEASL	AAQ74420.1	66.667	9	3	0	152	160	349
	AMDACEASL	AAQ74419.1	66.667	9	3	0	96	104	349
	AMDACEASL	TXI46731.1	50	16	1	1	383	398	349
	AMRKWESSM	ETA95901.1	100	9	0	0	8	16	0.01
	AMRKWESSM	ETA95901.1	100	9	0	0	8	16	0.01
	AMRKWESSM	ETA93906.1	100	9	0	0	8	16	0.01
	AMRKWESSM	ATA27287.1	100	9	0	0	8	16	0.01
	AMRKWESSM	ETB03362.1	100	9	0	0	8	16	0.01
	AMRKWESSM	AAS06858.1	100	9	0	0	5	13	0.01
	AMRKWESSM	ANI93079.1	72.727	11	1	1	528	538	86
	AMRKWESSM	WP_075844983.1	72.727	11	1	1	492	502	86
	AMRKWESSM	WP_067472518.1	72.727	11	1	1	485	495	86
	AMRKWESSM	BAC18509.1	77.778	9	1	1	10	18	86
	AMRKWESSM	WP_083121833.1	87.5	8	1	0	186	193	87
	AMRKWESSM	PEG32963.1	75	8	2	0	400	407	122
	AMRKWESSM	PEG32963.1	100	4	0	0	204	207	73185
	AMRKWESSM	WP_115328246.1	85.714	7	1	0	109	115	122
	AMRKWESSM	WP_011892722.1	85.714	7	1	0	109	115	122
	AMRKWESSM	WP_095956483.1	85.714	7	1	0	109	115	122
	AMRKWESSM	WP_003876292.1	85.714	7	1	0	109	115	122
	AMRKWESSM	WP_066930216.1	85.714	7	1	0	109	115	122
	AMRKWESSM	WP_011725253.1	85.714	7	1	0	109	115	122
	AMRKWESSM	WP_083009897.1	87.5	8	0	1	341	348	122
	AMRKWESSM	ETB11150.1	85.714	7	1	0	77	83	122
	AMRKWESSM	WP_083737844.1	85.714	7	1	0	165	171	122
	AMRKWESSM	WP_033242518.1	66.667	9	3	0	141	149	122
	AMRKWESSM	ORA84493.1	87.5	8	0	1	271	278	122
	AMRKWESSM	WP_133119206.1	75	8	2	0	201	208	123
	AMRKWESSM	WP_133119206.1	100	4	0	0	5	8	73143
	AMRKWESSM	WP_142277590.1	85.714	7	1	0	109	115	123
	AMRKWESSM	WP_143908438.1	100	6	0	0	552	557	173
	AMRKWESSM	OIN79531.1	70	10	2	1	6	15	173
	AMRKWESSM	WP_100086954.1	85.714	7	1	0	353	359	173
	AMRKWESSM	WP_110333654.1	85.714	7	1	0	353	359	173
	AMRKWESSM	WP_166683668.1	85.714	7	1	0	353	359	173
	AMRKWESSM	WP_049159620.1	85.714	7	1	0	353	359	173
	AMRKWESSM	WP_100619228.1	85.714	7	1	0	353	359	173
	AMRKWESSM	WP_147761226.1	85.714	7	1	0	353	359	173
	AMRKWESSM	WP_114975843.1	85.714	7	1	0	353	359	173
	AMRKWESSM	WP_168926621.1	85.714	7	1	0	320	326	174
	AMRKWESSM	WP_062979761.1	77.778	9	2	0	118	126	175
	AMRKWESSM	WP_051157799.1	77.778	9	2	0	118	126	175
	AMRKWESSM	WP_051157799.1	77.778	9	2	0	118	126	175
	AMRKWESSM	WP_063048377.1	77.778	9	1	1	92	99	175
	AMRKWESSM	AIU29402.1	85.714	7	1	0	54	60	179
	AMRKWESSM	AEG82747.1	85.714	7	1	0	54	60	180
	AMRKWESSM	KUI27641.1	100	5	0	0	608	612	246
	AMRKWESSM	WP_157531185.1	100	5	0	0	607	611	246
	AMRKWESSM	WP_081529007.1	100	5	0	0	254	258	246
	AMRKWESSM	WP_058228366.1	100	5	0	0	1	5	246
	AMRKWESSM	EJZ12213.1	100	5	0	0	157	161	246
	AMRKWESSM	WP_082921067.1	36.364	22	0	1	1	22	246
	AMRKWESSM	WP_019290273.1	36.364	22	0	1	1	22	246
	AMRKWESSM	WP_083543707.1	36.364	22	0	1	1	22	246
	AMRKWESSM	WP_081314813.1	36.364	22	0	1	1	22	246
	AMRKWESSM	WP_106200746.1	36.364	22	0	1	1	22	246
	AMRKWESSM	WP_120281167.1	36.364	22	0	1	1	22	246
	AMRKWESSM	WP_016691027.1	36.364	22	0	1	1	22	246
	AMRKWESSM	WP_041803532.1	36.364	22	0	1	1	22	246
	AMRKWESSM	WP_082937649.1	36.364	22	0	1	1	22	246
	AMRKWESSM	WP_145707533.1	36.364	22	0	1	1	22	246
	AMRKWESSM	WP_159416921.1	36.364	22	0	1	1	22	246
	AMRKWESSM	WP_080968307.1	36.364	22	0	1	1	22	246
	AMRKWESSM	WP_145690993.1	36.364	22	0	1	1	22	246
	AMRKWESSM	WP_006552486.1	36.364	22	0	1	1	22	246
	AMRKWESSM	WP_138841434.1	36.364	22	0	1	1	22	246
	AMRKWESSM	WP_039586684.1	36.364	22	0	1	1	22	246
	AMRKWESSM	WP_084294983.1	36.364	22	0	1	1	22	246
	AMRKWESSM	WP_160876114.1	36.364	22	0	1	1	22	246
	AMRKWESSM	WP_085469854.1	36.364	22	0	1	1	22	246
	AMRKWESSM	WP_163918105.1	83.333	6	1	0	227	232	246
	AMRKWESSM	WP_082943924.1	85.714	7	1	0	1	7	246
	AMRKWESSM	WP_011015567.1	71.429	7	2	0	102	108	246
	AMRKWESSM	WP_120298698.1	53.846	13	2	1	248	260	246
	AMRKWESSM	WP_026061602.1	85.714	7	1	0	49	55	246
	AMRKWESSM	WP_012832820.1	71.429	7	2	0	42	48	247
	AMRKWESSM	GEE03684.1	53.846	13	2	1	228	240	247
	AMRKWESSM	ALG86631.1	53.846	13	2	1	221	233	247
	AMRKWESSM	TQK27123.1	70	10	0	1	227	236	247
	AMRKWESSM	CDQ44386.1	70	10	0	1	227	236	247
	AMRKWESSM	WP_168145843.1	57.143	14	1	2	221	234	247
	AMRKWESSM	WP_141869955.1	70	10	0	1	221	230	247
	AMRKWESSM	WP_036460893.1	70	10	0	1	221	230	247
	AMRKWESSM	WP_031601505.1	70	10	0	1	221	230	247
	AMRKWESSM	WP_068002892.1	70	10	0	1	221	230	247
	AMRKWESSM	WP_068002892.1	70	10	0	1	221	230	247
	AMRKWESSM	NLE78722.1	53.846	13	2	1	213	225	247
	AMRKWESSM	NNH75651.1	100	5	0	0	276	280	247
	AMRKWESSM	WP_161897635.1	53.846	13	2	1	208	220	247
	AMRKWESSM	WP_008375788.1	100	5	0	0	18	22	247
	AMRKWESSM	ABG99610.1	66.667	9	2	1	17	25	248
	AMRKWESSM	BBZ49351.1	100	5	0	0	4	8	250
	AMRKWESSM	WP_083075119.1	100	5	0	0	1	5	250
	AMRKWESSM	WP_036398299.1	100	5	0	0	1	5	250
	AMRKWESSM	WP_102142288.1	100	5	0	0	1	5	250
	AMRKWESSM	WP_144957291.1	100	5	0	0	1	5	250
	AMRKWESSM	WP_078292486.1	100	5	0	0	1	5	250
	AMRKWESSM	PJE14406.1	100	5	0	0	1	5	250
	AMRKWESSM	WP_025734929.1	100	5	0	0	1	5	250
	AMRKWESSM	WP_044096544.1	100	5	0	0	1	5	250
	AMRKWESSM	WP_122443618.1	100	5	0	0	1	5	250
	AMRKWESSM	WP_065142244.1	100	5	0	0	1	5	250
	AMRKWESSM	WP_047320839.1	100	5	0	0	1	5	250
	AMRKWESSM	WP_136246139.1	100	5	0	0	1	5	250
	AMRKWESSM	WP_003873387.1	100	5	0	0	1	5	250

## Sheet: epitopes_blast_cow
	Peptide	Target	% Identity	Alignment Length	Mismatches	Gap Opens	S. Start	S. End	E-value
	AMDACEASL	XP_015316210.1	75	12	0	1	276	287	0.16
	AMDACEASL	NP_001096575.1	87.5	8	1	0	1272	1279	2.7
	AMDACEASL	XP_005226370.1	77.778	9	1	1	1840	1848	5.4
	AMDACEASL	NP_001178051.1	77.778	9	1	1	1839	1847	5.4
	AMDACEASL	XP_010818812.1	77.778	9	1	1	1792	1800	5.4
	AMDACEASL	XP_005226371.1	77.778	9	1	1	1658	1666	5.4
	AMDACEASL	XP_024842558.1	77.778	9	1	1	1621	1629	5.4
	AMDACEASL	XP_024842560.1	77.778	9	1	1	1552	1560	5.4
	AMDACEASL	XP_024842561.1	77.778	9	1	1	1495	1503	5.4
	AMDACEASL	XP_005223608.1	77.778	9	2	0	698	706	11
	AMDACEASL	DAA16592.1	77.778	9	2	0	698	706	11
	AMDACEASL	XP_024842262.1	85.714	7	1	0	3980	3986	16
	AMDACEASL	XP_024842263.1	85.714	7	1	0	3980	3986	16
	AMDACEASL	XP_024842264.1	85.714	7	1	0	3980	3986	16
	AMDACEASL	XP_024842267.1	85.714	7	1	0	3980	3986	16
	AMDACEASL	XP_024842268.1	85.714	7	1	0	3980	3986	16
	AMDACEASL	XP_024842273.1	85.714	7	1	0	3980	3986	16
	AMDACEASL	XP_024842277.1	85.714	7	1	0	3980	3986	16
	AMDACEASL	XP_010801896.2	85.714	7	1	0	3980	3986	16
	AMDACEASL	XP_024842283.1	85.714	7	1	0	3980	3986	16
	AMDACEASL	XP_024842288.1	85.714	7	1	0	3980	3986	16
	AMDACEASL	XP_024842290.1	85.714	7	1	0	3980	3986	16
	AMDACEASL	XP_024842290.1	85.714	7	1	0	3980	3986	16
	AMDACEASL	XP_024842293.1	85.714	7	1	0	3980	3986	16
	AMDACEASL	XP_024842296.1	85.714	7	1	0	3943	3949	16
	AMDACEASL	XP_024842304.1	85.714	7	1	0	3938	3944	16
	AMDACEASL	XP_024842315.1	85.714	7	1	0	3980	3986	16
	AMDACEASL	XP_024842323.1	85.714	7	1	0	3980	3986	16
	AMDACEASL	XP_024842342.1	85.714	7	1	0	3980	3986	16
	AMDACEASL	XP_024842345.1	85.714	7	1	0	3980	3986	16
	AMDACEASL	XP_024842346.1	85.714	7	1	0	3980	3986	16
	AMDACEASL	XP_024842356.1	85.714	7	1	0	3980	3986	16
	AMDACEASL	XP_024842362.1	85.714	7	1	0	3980	3986	16
	AMDACEASL	XP_024842367.1	85.714	7	1	0	1940	1946	16
	AMDACEASL	NP_001137332.3	85.714	7	1	0	1940	1946	16
	AMDACEASL	DAA30975.1	85.714	7	1	0	1940	1946	16
	AMDACEASL	XP_024842369.1	85.714	7	1	0	1940	1946	16
	AMDACEASL	XP_010799458.1	77.778	9	0	1	664	670	16
	AMDACEASL	XP_015326899.1	77.778	9	0	1	664	670	16
	AMDACEASL	XP_024836873.1	77.778	9	0	1	647	653	16
	AMDACEASL	XP_010799459.1	77.778	9	0	1	639	645	16
	AMDACEASL	XP_015326905.1	77.778	9	0	1	639	645	16
	AMDACEASL	XP_024837781.1	77.778	9	0	1	632	638	16
	AMDACEASL	XP_010799461.1	77.778	9	0	1	664	670	16
	AMDACEASL	XP_010799462.1	77.778	9	0	1	624	630	16
	AMDACEASL	XP_024838899.1	77.778	9	0	1	639	645	16
	AMDACEASL	XP_010799463.1	77.778	9	0	1	639	645	16
	AMDACEASL	XP_024839469.1	77.778	9	0	1	624	630	16
	AMDACEASL	DAA33413.1	77.778	9	0	1	592	598	16
	AMDACEASL	NP_776310.2	77.778	9	0	1	592	598	16
	AMDACEASL	XP_010799464.1	77.778	9	0	1	624	630	16
	AMDACEASL	AAC05310.1	77.778	9	0	1	607	613	16
	AMDACEASL	XP_010805095.2	100	6	0	0	219	224	16
	AMDACEASL	XP_010805096.2	100	6	0	0	155	160	16
	AMDACEASL	NP_001073695.1	100	6	0	0	107	112	16
	AMDACEASL	XP_024849703.1	100	6	0	0	101	106	16
	AMDACEASL	XP_005220210.2	100	5	0	0	269	273	32
	AMDACEASL	XP_005220210.2	100	4	0	0	1119	1122	4907
	AMDACEASL	XP_015331215.2	83.333	6	1	0	1221	1226	32
	AMDACEASL	XP_015331215.2	60	5	2	0	411	415	33986
	AMDACEASL	XP_005216902.1	100	5	0	0	334	338	32
	AMDACEASL	NP_001069874.1	100	5	0	0	297	301	32
	AMDACEASL	XP_005228173.1	53.846	13	1	1	280	292	45
	AMDACEASL	XP_005228174.1	53.846	13	1	1	273	285	45
	AMDACEASL	NP_001014886.1	53.846	13	1	1	273	285	45
	AMDACEASL	XP_024852280.1	75	8	2	0	439	446	45
	AMDACEASL	NP_001033172.2	75	8	2	0	432	439	45
	AMDACEASL	XP_024852286.1	75	8	2	0	404	411	45
	AMDACEASL	XP_024852286.1	75	8	2	0	404	411	45
	AMDACEASL	XP_024852287.1	75	8	2	0	336	343	45
	AMDACEASL	XP_005218999.2	71.429	7	2	0	158	164	65
	AMDACEASL	DAA19929.1	71.429	7	2	0	158	164	65
	AMDACEASL	NP_001033184.1	71.429	7	2	0	158	164	65
	AMDACEASL	NP_001094572.1	75	8	1	1	219	226	65
	AMDACEASL	XP_024846463.1	75	8	1	1	175	182	65
	AMDACEASL	XP_024852834.1	75	8	2	0	3405	3412	92
	AMDACEASL	XP_024852834.1	60	10	2	1	1596	1605	792
	AMDACEASL	XP_024852834.1	50	6	3	0	7074	7079	49805
	AMDACEASL	XP_024852834.1	66.667	6	2	0	7329	7334	49805
	AMDACEASL	XP_024852836.1	75	8	2	0	3405	3412	92
	AMDACEASL	XP_024852836.1	60	10	2	1	1596	1605	792
	AMDACEASL	XP_024852836.1	50	6	3	0	7073	7078	49805
	AMDACEASL	XP_024852836.1	66.667	6	2	0	7328	7333	49805
	AMDACEASL	XP_024852837.1	75	8	2	0	3405	3412	92
	AMDACEASL	XP_024852837.1	60	10	2	1	1596	1605	792
	AMDACEASL	XP_024852837.1	50	6	3	0	7070	7075	49805
	AMDACEASL	XP_024852837.1	66.667	6	2	0	7325	7330	49805
	AMDACEASL	XP_024852838.1	75	8	2	0	3405	3412	92
	AMDACEASL	XP_024852838.1	60	10	2	1	1596	1605	792
	AMDACEASL	XP_024852838.1	50	6	3	0	7069	7074	49805
	AMDACEASL	XP_024852838.1	66.667	6	2	0	7324	7329	49805
	AMDACEASL	XP_024852840.1	75	8	2	0	3405	3412	92
	AMDACEASL	XP_024852840.1	60	10	2	1	1596	1605	792
	AMDACEASL	XP_024852840.1	50	6	3	0	7066	7071	49805
	AMDACEASL	XP_024852840.1	66.667	6	2	0	7321	7326	49805
	AMDACEASL	XP_024852841.1	75	8	2	0	3396	3403	92
	AMDACEASL	XP_024852841.1	60	10	2	1	1587	1596	792
	AMDACEASL	XP_024852841.1	50	6	3	0	7065	7070	49805
	AMDACEASL	XP_024852841.1	66.667	6	2	0	7320	7325	49805
	AMDACEASL	XP_024852842.1	75	8	2	0	3405	3412	92
	AMDACEASL	XP_024852842.1	60	10	2	1	1596	1605	792
	AMDACEASL	XP_024852842.1	50	6	3	0	7061	7066	49805
	AMDACEASL	XP_024852842.1	66.667	6	2	0	7316	7321	49805
	AMDACEASL	XP_024852843.1	75	8	2	0	3388	3395	92
	AMDACEASL	XP_024852843.1	60	10	2	1	1579	1588	792
	AMDACEASL	XP_024852843.1	50	6	3	0	7057	7062	49805
	AMDACEASL	XP_024852843.1	66.667	6	2	0	7312	7317	49805
	AMDACEASL	XP_024852844.1	75	8	2	0	3405	3412	92
	AMDACEASL	XP_024852844.1	60	10	2	1	1596	1605	792
	AMDACEASL	XP_024852844.1	50	6	3	0	7074	7079	49805
	AMDACEASL	XP_024852844.1	66.667	6	2	0	7329	7334	49805
	AMDACEASL	XP_024852846.1	75	8	2	0	3405	3412	92
	AMDACEASL	XP_024852846.1	60	10	2	1	1596	1605	792
	AMDACEASL	XP_024852846.1	50	6	3	0	7065	7070	49805
	AMDACEASL	XP_024852846.1	66.667	6	2	0	7320	7325	49805
	AMDACEASL	XP_024852847.1	75	8	2	0	3405	3412	92
	AMDACEASL	XP_024852847.1	60	10	2	1	1596	1605	792
	AMDACEASL	XP_024852847.1	50	6	3	0	7061	7066	49805
	AMDACEASL	XP_024852847.1	66.667	6	2	0	7316	7321	49805
	AMDACEASL	XP_024852848.1	75	8	2	0	3368	3375	92
	AMDACEASL	XP_024852848.1	60	10	2	1	1559	1568	792
	AMDACEASL	XP_024852848.1	50	6	3	0	7037	7042	49805
	AMDACEASL	XP_024852848.1	66.667	6	2	0	7292	7297	49805
	AMDACEASL	XP_024852849.1	75	8	2	0	3405	3412	92
	AMDACEASL	XP_024852849.1	60	10	2	1	1596	1605	792
	AMDACEASL	XP_024852849.1	50	6	3	0	7027	7032	49805
	AMDACEASL	XP_024852849.1	66.667	6	2	0	7282	7287	49805
	AMDACEASL	XP_024852850.1	75	8	2	0	3353	3360	92
	AMDACEASL	XP_024852850.1	60	10	2	1	1596	1605	792
	AMDACEASL	XP_024852850.1	50	6	3	0	7022	7027	49805
	AMDACEASL	XP_024852850.1	66.667	6	2	0	7277	7282	49805
	AMDACEASL	XP_024852851.1	75	8	2	0	3405	3412	92
	AMDACEASL	XP_024852851.1	60	10	2	1	1596	1605	792
	AMDACEASL	XP_024852851.1	50	6	3	0	7014	7019	49805
	AMDACEASL	XP_024852851.1	66.667	6	2	0	7269	7274	49805
	AMDACEASL	XP_024852852.1	75	8	2	0	3405	3412	92
	AMDACEASL	XP_024852852.1	60	10	2	1	1596	1605	792
	AMDACEASL	XP_024852852.1	50	6	3	0	7074	7079	49805
	AMDACEASL	XP_024852852.1	66.667	6	2	0	7329	7334	49805
	AMDACEASL	XP_024852853.1	75	8	2	0	3405	3412	92
	AMDACEASL	XP_024852853.1	60	10	2	1	1596	1605	792
	AMDACEASL	XP_024852853.1	50	6	3	0	7074	7079	49805
	AMDACEASL	XP_024852853.1	66.667	6	2	0	7329	7334	49805
	AMDACEASL	XP_024852854.1	75	8	2	0	3405	3412	92
	AMDACEASL	XP_024852854.1	60	10	2	1	1596	1605	792
	AMDACEASL	XP_024852854.1	50	6	3	0	7074	7079	49805
	AMDACEASL	XP_024852854.1	66.667	6	2	0	7329	7334	49805
	AMDACEASL	XP_024836929.1	100	5	0	0	5050	5054	92
	AMDACEASL	XP_024836929.1	100	4	0	0	2219	2222	1636
	AMDACEASL	XP_005221175.1	100	5	0	0	5044	5048	92
	AMDACEASL	XP_005221175.1	100	5	0	0	2270	2274	132
	AMDACEASL	DAA18311.1	100	5	0	0	5033	5037	92
	AMDACEASL	DAA18311.1	100	5	0	0	2254	2258	132
	AMDACEASL	XP_002696190.2	100	5	0	0	4994	4998	92
	AMDACEASL	XP_002696190.2	100	5	0	0	2220	2224	132
	AMDACEASL	DAA18312.1	100	5	0	0	4827	4831	92
	AMDACEASL	DAA18312.1	100	4	0	0	2046	2049	1636
	AMDACEASL	DAA18312.1	100	5	0	0	4827	4831	92
	AMDACEASL	DAA18312.1	100	4	0	0	2046	2049	1636
	AMDACEASL	XP_015314429.1	100	5	0	0	4820	4824	92
	AMDACEASL	XP_015314429.1	100	5	0	0	2046	2050	132
	AMDACEASL	XP_024841636.1	66.667	9	1	1	332	340	92
	AMDACEASL	XP_024841636.1	75	4	1	0	945	948	7105
	AMDACEASL	XP_024841637.1	66.667	9	1	1	312	320	92
	AMDACEASL	XP_024841637.1	75	4	1	0	925	928	7105
	AMRKWESSM	XP_005214758.1	100	5	0	0	88	92	3.8
	AMRKWESSM	XP_005214758.1	75	4	1	0	491	494	10451
	AMRKWESSM	NP_001095497.1	100	5	0	0	88	92	3.8
	AMRKWESSM	NP_001095497.1	75	4	1	0	462	465	10450
	AMRKWESSM	BAA24774.1	100	5	0	0	139	143	3.9
	AMRKWESSM	NP_001159984.1	83.333	6	1	0	293	298	5.4
	AMRKWESSM	NP_001159984.1	83.333	6	1	0	293	298	5.4
	AMRKWESSM	XP_015329858.1	83.333	6	1	0	272	277	5.4
	AMRKWESSM	P00745.1	83.333	6	1	0	269	274	5.4
	AMRKWESSM	AAA30685.1	83.333	6	1	0	268	273	5.4
	AMRKWESSM	NP_001179740.1	58.333	12	0	1	1317	1328	7.7
	AMRKWESSM	NP_001179740.1	100	2	0	0	821	822	49790
	AMRKWESSM	XP_024853557.1	58.333	12	0	1	1156	1167	7.7
	AMRKWESSM	XP_024853557.1	100	2	0	0	660	661	49788
	AMRKWESSM	XP_024857359.1	85.714	7	1	0	1024	1030	11
	AMRKWESSM	XP_024857357.1	85.714	7	1	0	989	995	11
	AMRKWESSM	DAA22726.1	85.714	7	1	0	957	963	11
	AMRKWESSM	NP_001179944.2	85.714	7	1	0	940	946	11
	AMRKWESSM	XP_005215536.2	85.714	7	1	0	939	945	11
	AMRKWESSM	XP_005215537.2	85.714	7	1	0	932	938	11
	AMRKWESSM	XP_005215538.2	85.714	7	1	0	931	937	11
	AMRKWESSM	XP_005215539.2	85.714	7	1	0	907	913	11
	AMRKWESSM	XP_010810340.1	85.714	7	1	0	940	946	11
	AMRKWESSM	XP_005215541.2	85.714	7	1	0	889	895	11
	AMRKWESSM	XP_024857361.1	85.714	7	1	0	838	844	11
	AMRKWESSM	XP_005215544.2	85.714	7	1	0	763	769	11
	AMRKWESSM	XP_024857360.1	85.714	7	1	0	755	761	11
	AMRKWESSM	ABQ12982.1	50	16	0	2	276	291	11
	AMRKWESSM	NP_001029763.1	50	16	0	2	276	291	11
	AMRKWESSM	XP_024852834.1	85.714	7	0	1	6301	6307	16
	AMRKWESSM	XP_024852834.1	80	5	1	0	1339	1343	132
	AMRKWESSM	XP_024852834.1	75	4	1	0	3641	3644	1138
	AMRKWESSM	XP_024852836.1	85.714	7	0	1	6300	6306	16
	AMRKWESSM	XP_024852836.1	80	5	1	0	1339	1343	132
	AMRKWESSM	XP_024852836.1	75	4	1	0	3641	3644	1138
	AMRKWESSM	XP_024852837.1	85.714	7	0	1	6297	6303	16
	AMRKWESSM	XP_024852837.1	80	5	1	0	1339	1343	132
	AMRKWESSM	XP_024852837.1	75	4	1	0	3641	3644	1138
	AMRKWESSM	XP_024852838.1	85.714	7	0	1	6296	6302	16
	AMRKWESSM	XP_024852838.1	80	5	1	0	1339	1343	132
	AMRKWESSM	XP_024852838.1	75	4	1	0	3641	3644	1138
	AMRKWESSM	XP_024852840.1	85.714	7	0	1	6301	6307	16
	AMRKWESSM	XP_024852840.1	80	5	1	0	1339	1343	132
	AMRKWESSM	XP_024852840.1	75	4	1	0	3641	3644	1138
	AMRKWESSM	XP_024852841.1	85.714	7	0	1	6292	6298	16
	AMRKWESSM	XP_024852841.1	80	5	1	0	1330	1334	132
	AMRKWESSM	XP_024852841.1	75	4	1	0	3632	3635	1138
	AMRKWESSM	XP_024852842.1	85.714	7	0	1	6296	6302	16
	AMRKWESSM	XP_024852842.1	80	5	1	0	1339	1343	132
	AMRKWESSM	XP_024852842.1	75	4	1	0	3641	3644	1138
	AMRKWESSM	XP_024852843.1	85.714	7	0	1	6284	6290	16
	AMRKWESSM	XP_024852843.1	80	5	1	0	1322	1326	132
	AMRKWESSM	XP_024852843.1	75	4	1	0	3624	3627	1138
	AMRKWESSM	XP_024852844.1	85.714	7	0	1	6301	6307	16
	AMRKWESSM	XP_024852844.1	80	5	1	0	1339	1343	132
	AMRKWESSM	XP_024852844.1	75	4	1	0	3641	3644	1138
	AMRKWESSM	XP_024852846.1	85.714	7	0	1	6300	6306	16
	AMRKWESSM	XP_024852846.1	80	5	1	0	1339	1343	132
	AMRKWESSM	XP_024852846.1	75	4	1	0	3641	3644	1138
	AMRKWESSM	XP_024852847.1	85.714	7	0	1	6296	6302	16
	AMRKWESSM	XP_024852847.1	80	5	1	0	1339	1343	132
	AMRKWESSM	XP_024852847.1	75	4	1	0	3641	3644	1138
	AMRKWESSM	XP_024852848.1	85.714	7	0	1	6264	6270	16
	AMRKWESSM	XP_024852848.1	80	5	1	0	1302	1306	132
	AMRKWESSM	XP_024852848.1	75	4	1	0	3604	3607	1138
	AMRKWESSM	XP_024852849.1	85.714	7	0	1	6254	6260	16
	AMRKWESSM	XP_024852849.1	80	5	1	0	1339	1343	132
	AMRKWESSM	XP_024852849.1	75	4	1	0	3641	3644	1138
	AMRKWESSM	XP_024852850.1	85.714	7	0	1	6249	6255	16
	AMRKWESSM	XP_024852850.1	80	5	1	0	1339	1343	132
	AMRKWESSM	XP_024852850.1	75	4	1	0	3589	3592	1138
	AMRKWESSM	XP_024852851.1	85.714	7	0	1	6249	6255	16
	AMRKWESSM	XP_024852851.1	80	5	1	0	1339	1343	132
	AMRKWESSM	XP_024852851.1	75	4	1	0	3641	3644	1138
	AMRKWESSM	XP_024852852.1	85.714	7	0	1	6301	6307	16
	AMRKWESSM	XP_024852852.1	80	5	1	0	1339	1343	132
	AMRKWESSM	XP_024852852.1	75	4	1	0	3641	3644	1138
	AMRKWESSM	XP_024852853.1	85.714	7	0	1	6301	6307	16
	AMRKWESSM	XP_024852853.1	80	5	1	0	1339	1343	132
	AMRKWESSM	XP_024852853.1	75	4	1	0	3641	3644	1138
	AMRKWESSM	XP_024852854.1	85.714	7	0	1	6301	6307	16
	AMRKWESSM	XP_024852854.1	80	5	1	0	1339	1343	132
	AMRKWESSM	XP_024852854.1	75	4	1	0	3641	3644	1138
	AMRKWESSM	DAA26013.1	85.714	7	0	1	883	889	16
	AMRKWESSM	XP_024852855.1	85.714	7	0	1	73	79	16
	AMRKWESSM	XP_005201865.1	83.333	6	1	0	237	242	16
	AMRKWESSM	XP_024846718.1	83.333	6	1	0	237	242	16
	AMRKWESSM	NP_001193434.1	83.333	6	1	0	226	231	16
	AMRKWESSM	XP_024846722.1	83.333	6	1	0	237	242	16
	AMRKWESSM	XP_024846724.1	83.333	6	1	0	237	242	16
	AMRKWESSM	XP_024846725.1	83.333	6	1	0	237	242	16
	AMRKWESSM	XP_024846727.1	83.333	6	1	0	237	242	16
	AMRKWESSM	AAP74645.1	85.714	7	0	1	1328	1334	16
	AMRKWESSM	DAA19282.1	71.429	7	2	0	356	362	16
	AMRKWESSM	XP_002693633.1	85.714	7	0	1	308	314	16
	AMRKWESSM	NP_001179081.1	58.333	12	2	1	352	363	22
	AMRKWESSM	XP_005202007.1	58.333	12	2	1	310	321	22
	AMRKWESSM	XP_005202008.1	58.333	12	2	1	352	363	22
	AMRKWESSM	DAA16428.1	83.333	6	1	0	243	248	22
	AMRKWESSM	XP_024839671.1	83.333	6	1	0	242	247	22
	AMRKWESSM	XP_005211712.1	100	5	0	0	356	360	22
	AMRKWESSM	AFA35820.1	83.333	6	1	0	160	165	22
	AMRKWESSM	AAZ74697.1	83.333	6	1	0	160	165	22
	AMRKWESSM	ANG83509.1	83.333	6	1	0	160	165	22
	AMRKWESSM	AAZ74696.1	83.333	6	1	0	160	165	22
	AMRKWESSM	ANG83511.1	83.333	6	1	0	160	165	22
	AMRKWESSM	ANG83512.1	83.333	6	1	0	160	165	22
	AMRKWESSM	XP_015315396.1	83.333	6	1	0	166	171	22
	AMRKWESSM	AFA35821.1	83.333	6	1	0	160	165	22
	AMRKWESSM	NP_001073796.1	66.667	9	1	1	19	27	22
	AMRKWESSM	NP_001068969.1	100	5	0	0	118	122	22
	AMRKWESSM	BAA24783.1	83.333	6	1	0	143	148	22
	AMRKWESSM	AFA35827.1	83.333	6	1	0	51	56	23
	AMRKWESSM	AEW46220.1	83.333	6	1	0	51	56	23
	AMRKWESSM	AEW46219.1	83.333	6	1	0	51	56	23
	AMRKWESSM	AEW46213.1	83.333	6	1	0	51	56	23
	AMRKWESSM	AEW46218.1	83.333	6	1	0	51	56	23
	AMRKWESSM	XP_024854208.1	83.333	6	1	0	1719	1724	32
	AMRKWESSM	XP_024854208.1	75	4	1	0	1314	1317	23080
	AMRKWESSM	XP_024854209.1	83.333	6	1	0	1718	1723	32
	AMRKWESSM	XP_024854209.1	75	4	1	0	1313	1316	23080
	AMRKWESSM	NP_001192560.2	83.333	6	1	0	1690	1695	32
	AMRKWESSM	NP_001192560.2	75	4	1	0	1285	1288	23080
	AMRKWESSM	XP_002691287.2	75	8	1	1	725	732	32
	AMRKWESSM	XP_024853748.1	75	8	1	1	723	730	32
	AMRKWESSM	XP_005212765.1	75	8	1	1	725	732	32
	AMRKWESSM	XP_005212766.1	75	8	1	1	681	688	32
	AMRKWESSM	DAA25380.1	75	8	1	1	587	594	32
	AMRKWESSM	DAA19280.1	75	8	2	0	238	245	32
	AMRKWESSM	DAA19280.1	75	4	1	0	652	655	792
	AMRKWESSM	XP_024853749.1	75	8	1	1	723	730	32
	AMRKWESSM	NP_001192503.1	83.333	6	1	0	140	145	32
	AMRKWESSM	DAA25594.1	66.667	9	2	1	296	304	32
	AMRKWESSM	DAA32750.1	100	5	0	0	15	19	45
	AMRKWESSM	XP_024838710.1	100	5	0	0	1642	1646	45
	AMRKWESSM	XP_015316356.1	100	5	0	0	1641	1645	45
	AMRKWESSM	XP_015316357.1	100	5	0	0	1635	1639	45
	AMRKWESSM	XP_015316358.1	100	5	0	0	1624	1628	45
	AMRKWESSM	XP_015316360.1	100	5	0	0	1623	1627	45
	AMRKWESSM	XP_015316362.1	100	5	0	0	1605	1609	45
	AMRKWESSM	XP_015316366.1	100	5	0	0	1604	1608	45
	AMRKWESSM	XP_015316369.1	100	5	0	0	1597	1601	45
	AMRKWESSM	XP_015316370.1	100	5	0	0	1593	1597	45
	AMRKWESSM	XP_024838790.1	100	5	0	0	1585	1589	45
