# Supplementary material for: Immunoinformatic-Based Prediction of Candidate Epitopes for the Diagnosis and Control of Paratuberculosis (Johne’s Disease)
Source: Pathogens. 2020 Aug 27;9(9):705. doi: 10.3390/pathogens9090705 (PMC7558617; doi:10.3390/pathogens9090705)
Supplement: Supplementary file 1 [file pathogens-09-00705-s001.zip › Supplementary_TableS4.xlsx]

## Sheet: S4
		Query Acc. Ver	Subject Acc. Ver	% Identity	Alignment Length	Mismatches	Gap Opens	Q. Start	Q. End	S. Start	S. End	E-value	Bit Score	% Positives
		41410034_1	CAA52630.1	100	13	0	0	1	13	196	208	1.58e-08	45.2	100
		41410034_1	AAA99670.2	100	13	0	0	1	13	237	249	1.58e-08	45.2	100
		41410034_1	ANH30480.1	100	13	0	0	1	13	196	208	1.58e-08	45.2	100
		41410034_1	AZP83104.1	100	13	0	0	1	13	196	208	1.58e-08	45.2	100
		41410034_1	P42384.4	100	13	0	0	1	13	196	208	1.58e-08	45.2	100
		41410034_1	ABB87024.1	100	13	0	0	1	13	173	185	1.58e-08	45.2	100
		41410034_1	ABB87023.1	100	13	0	0	1	13	173	185	1.58e-08	45.2	100
		41410034_1	AAQ64459.1	100	13	0	0	1	13	135	147	1.62e-08	45.2	100
		41410034_1	ACB46543.1	100	10	0	0	4	13	1	10	6.47e-05	35	100
		41410034_1	OVF06310.1	70	10	3	0	1	10	196	205	0.2	25.2	80
		41410034_1	OHW75906.1	70	10	3	0	1	10	196	205	0.2	25.2	80
		41410034_1	AZP82977.1	70	10	3	0	1	10	196	205	0.2	25.2	80
		41410034_1	P60545.1	70	10	3	0	1	10	196	205	0.2	25.2	80
		41410034_1	ABZ81436.1	70	10	3	0	1	10	186	195	0.2	25.2	80
		41410034_1	AAS04370.1	87.5	8	0	1	1	8	92	98	1.6	22.7	87.5
		41410034_1	EGO40598.1	87.5	8	0	1	1	8	92	98	1.6	22.7	87.5
		41410034_1	AZP81241.1	87.5	8	0	1	1	8	92	98	1.6	22.7	87.5
		41410034_1	ETB30514.1	66.667	9	3	0	2	10	93	101	3.3	21.8	77.78
		41410034_1	ETB49866.1	66.667	9	3	0	2	10	101	109	3.3	21.8	77.78
		41410034_1	ETB37763.1	66.667	9	3	0	2	10	125	133	3.3	21.8	77.78
		41410034_1	ASE16580.1	66.667	9	3	0	2	10	215	223	3.3	21.8	77.78
		41410034_1	ASE16580.1	63.636	11	3	1	1	10	71	81	19	19.7	72.73
		41410034_1	AAS03385.1	66.667	9	3	0	2	10	219	227	3.3	21.8	77.78
		41410034_1	AAS03385.1	63.636	11	3	1	1	10	75	85	19	19.7	72.73
		41410034_1	AAS06080.1	53.846	13	2	1	5	13	33	45	4.6	21.4	69.23
		41410034_1	ANH30111.1	53.846	13	2	1	5	13	33	45	4.6	21.4	69.23
		41410034_1	EGO38847.1	53.846	13	2	1	5	13	35	47	4.6	21.4	69.23
		41410034_1	AZP83698.1	85.714	7	1	0	7	13	119	125	4.6	21.4	85.71
		41410034_1	EGO36947.1	85.714	7	1	0	7	13	135	141	4.6	21.4	85.71
		41410034_1	ETB39197.1	85.714	7	1	0	4	10	352	358	4.6	21.4	85.71
		41410034_1	ETB39197.1	80	5	1	0	8	12	337	341	328	16.3	100
		41410034_1	AAS03893.1	85.714	7	1	0	4	10	352	358	4.6	21.4	85.71
		41410034_1	AAS03893.1	80	5	1	0	8	12	337	341	329	16.3	100
		41410034_1	AZP81666.1	85.714	7	1	0	4	10	352	358	4.6	21.4	85.71
		41410034_1	AZP81666.1	80	5	1	0	8	12	337	341	329	16.3	100
		41410034_1	AZP80595.1	71.429	7	2	0	6	12	250	256	9.4	20.6	85.71
		41410034_1	AAS05005.1	71.429	7	2	0	6	12	250	256	9.4	20.6	85.71
		41410034_1	ETB32821.1	85.714	7	1	0	6	12	813	819	13	20.2	85.71
		41410034_1	ETB32821.1	100	4	0	0	9	12	318	321	673	15.5	100
		41410034_1	ETB52326.1	85.714	7	1	0	6	12	872	878	13	20.2	85.71
		41410034_1	ETB52326.1	100	4	0	0	9	12	377	380	673	15.5	100
		41410034_1	OHW66749.1	85.714	7	1	0	6	12	877	883	13	20.2	85.71
		41410034_1	OHW66749.1	100	4	0	0	9	12	382	385	673	15.5	100
		41410034_1	AAS04311.1	85.714	7	1	0	6	12	877	883	13	20.2	85.71
		41410034_1	AAS04311.1	100	4	0	0	9	12	382	385	673	15.5	100
		41410034_1	EGO40710.1	85.714	7	1	0	6	12	877	883	13	20.2	85.71
		41410034_1	EGO40710.1	100	4	0	0	9	12	382	385	673	15.5	100
		41410034_1	ETB37765.1	63.636	11	3	1	1	10	71	81	19	19.7	72.73
		41410034_1	ETB30507.1	63.636	11	3	1	1	10	75	85	19	19.7	72.73
		41410034_1	ETB36250.1	58.333	12	5	0	1	12	128	139	19	19.7	66.67
		41410034_1	ETB36250.1	100	2	0	0	11	12	33	34	127038	9.1	100
		41410034_1	ETB07944.1	60	10	4	0	1	10	81	90	19	19.7	60
		41410034_1	EGO40202.1	71.429	7	2	0	7	13	313	319	19	19.7	85.71
		41410034_1	EGO40202.1	100	2	0	0	11	12	263	264	127005	9.1	100
		41410034_1	Q741U7.1	71.429	7	2	0	7	13	313	319	19	19.7	85.71
		41410034_1	Q741U7.1	100	2	0	0	11	12	263	264	127005	9.1	100
		41410034_1	AAS05999.1	60	10	4	0	1	10	150	159	19	19.7	60
		41410034_1	AJK73857.1	60	10	4	0	1	10	150	159	19	19.7	60
		41410034_1	EGO38519.1	60	10	4	0	1	10	150	159	19	19.7	60
		41410034_1	EGO39815.1	58.333	12	5	0	1	12	268	279	19	19.7	66.67
		41410034_1	EGO39815.1	100	2	0	0	11	12	173	174	126965	9.1	100
		41410034_1	OUZ03093.1	58.333	12	5	0	1	12	268	279	19	19.7	66.67
		41410034_1	OUZ03093.1	100	2	0	0	11	12	173	174	126965	9.1	100
		41410034_1	ANH27298.1	58.333	12	5	0	1	12	278	289	19	19.7	66.67
		41410034_1	ANH27298.1	100	2	0	0	11	12	183	184	126961	9.1	100
		41410034_1	AAS02760.1	58.333	12	5	0	1	12	278	289	19	19.7	66.67
		41410034_1	AAS02760.1	100	2	0	0	11	12	183	184	126961	9.1	100
		41410034_1	ETB12923.1	58.333	12	5	0	1	12	278	289	19	19.7	66.67
		41410034_1	ETB12923.1	100	2	0	0	11	12	183	184	126961	9.1	100
		41410034_1	ASF98358.1	58.333	12	5	0	1	12	279	290	19	19.7	66.67
		41410034_1	ASF98358.1	100	2	0	0	11	12	184	185	126960	9.1	100
		41410034_1	AZP83861.1	58.333	12	5	0	1	12	279	290	19	19.7	66.67
		41410034_1	AZP83861.1	100	2	0	0	11	12	184	185	126960	9.1	100
		41410034_1	ETB35441.1	83.333	6	1	0	7	12	166	171	27	19.3	100
		41410034_1	AJK77671.1	83.333	6	1	0	7	12	170	175	27	19.3	100
		41410034_1	AZP83591.1	83.333	6	1	0	7	12	176	181	27	19.3	100
		41410034_1	ASE12866.1	83.333	6	1	0	7	12	176	181	27	19.3	100
		41410034_1	AAS05735.1	83.333	6	1	0	8	13	40	45	27	19.3	100
		41410034_1	EGO40728.1	83.333	6	1	0	7	12	232	237	27	19.3	100
		41410034_1	AAS02506.1	83.333	6	1	0	7	12	261	266	27	19.3	100
		41410034_1	AAS06003.1	83.333	6	1	0	8	13	234	239	27	19.3	83.33
		41410034_1	ETB46716.1	85.714	7	0	1	6	11	177	183	39	18.9	85.71
		41410034_1	AAS03267.1	85.714	7	0	1	1	7	212	217	39	18.9	85.71
		41410034_1	AAS03267.1	38.462	13	6	2	2	13	253	264	32780	10.8	53.85
		41410034_1	ETB49758.1	100	5	0	0	7	11	68	72	39	18.9	100
		41410034_1	ETB49758.1	100	2	0	0	11	12	156	157	127113	9.1	100
		41410034_1	ETB42814.1	100	5	0	0	7	11	68	72	39	18.9	100
		41410034_1	ETB42814.1	100	2	0	0	11	12	156	157	127038	9.1	100
		41410034_1	ETB30536.1	85.714	7	0	1	6	11	342	348	39	18.9	85.71
		41410034_1	AAS02547.1	54.545	11	3	1	3	13	202	210	39	18.9	63.64
		41410034_1	AJK76696.1	54.545	11	3	1	3	13	207	215	39	18.9	63.64
		41410034_1	AGL38500.1	54.545	11	3	1	3	13	207	215	39	18.9	63.64
		41410034_1	ETB37785.1	85.714	7	0	1	6	11	354	360	39	18.9	85.71
		41410034_1	AAS03396.1	85.714	7	0	1	6	11	378	384	39	18.9	85.71
		41410034_1	EGO40361.1	85.714	7	0	1	6	11	378	384	39	18.9	85.71
		41410034_1	ETB02542.1	85.714	7	0	1	6	11	378	384	39	18.9	85.71
		41410034_1	AAS02333.1	100	5	0	0	9	13	289	293	39	18.9	100
		41410034_1	AAS02333.1	100	4	0	0	9	12	572	575	672	15.5	100
		41410034_1	AAS02333.1	66.667	6	2	0	4	9	166	171	64795	10	66.67
		41410034_1	EGO40933.1	100	5	0	0	9	13	289	293	39	18.9	100
		41410034_1	EGO40933.1	100	4	0	0	9	12	572	575	672	15.5	100
		41410034_1	EGO40933.1	66.667	6	2	0	4	9	166	171	64795	10	66.67
		41410034_1	AZP79567.1	100	5	0	0	9	13	289	293	39	18.9	100
		41410034_1	AZP79567.1	100	4	0	0	9	12	572	575	672	15.5	100
		41410034_1	AZP79567.1	66.667	6	2	0	4	9	166	171	64795	10	66.67
		41410034_1	AAS06853.1	83.333	6	1	0	5	10	549	554	39	18.9	83.33
		41410034_1	AAS06853.1	100	4	0	0	3	6	611	614	470	15.9	100
		41410034_1	OHW69741.1	83.333	6	1	0	5	10	549	554	39	18.9	83.33
		41410034_1	OHW69741.1	100	4	0	0	3	6	611	614	470	15.9	100
		41410034_1	EGO38760.1	83.333	6	1	0	5	10	549	554	39	18.9	83.33
		41410034_1	EGO38760.1	100	4	0	0	3	6	611	614	470	15.9	100
		41410034_1	ELP47958.1	71.429	7	2	0	1	7	283	289	39	18.9	71.43
		41410034_1	EGO40444.1	71.429	7	2	0	1	7	283	289	39	18.9	71.43
		41410034_1	AAS02545.1	71.429	7	2	0	1	7	283	289	39	18.9	71.43
		41410034_1	AGL38502.1	71.429	7	2	0	1	7	283	289	39	18.9	71.43
		41410034_1	AZP79754.1	71.429	7	2	0	1	7	283	289	39	18.9	71.43
		41410034_1	ETB02576.1	100	5	0	0	7	11	68	72	39	18.9	100
		41410034_1	ETB02576.1	83.333	6	1	0	5	10	446	451	113	17.6	83.33
		41410034_1	ETB02576.1	100	2	0	0	11	12	156	157	126859	9.1	100
		41410034_1	AAS03357.1	100	5	0	0	7	11	68	72	39	18.9	100
		41410034_1	AAS03357.1	83.333	6	1	0	5	10	446	451	113	17.6	83.33
		41410034_1	AAS03357.1	100	2	0	0	11	12	156	157	126854	9.1	100
		41410034_1	ANH31084.1	100	5	0	0	1	5	47	51	55	18.5	100
		41410034_1	ELP45456.1	100	5	0	0	8	12	61	65	55	18.5	100
		41410034_1	AAS05204.1	100	5	0	0	8	12	70	74	55	18.5	100
		41410034_1	AAS05193.1	100	5	0	0	1	5	69	73	55	18.5	100
		41410034_1	ETB25070.1	100	5	0	0	8	12	147	151	55	18.5	100
		41410034_1	ETB33446.1	100	5	0	0	8	12	148	152	55	18.5	100
		41410034_1	Q741J8.1	71.429	7	2	0	7	13	49	55	55	18.5	71.43
		41410034_1	ETB10678.1	71.429	7	2	0	7	13	50	56	55	18.5	71.43
		41410034_1	ETB51455.1	71.429	7	2	0	7	13	50	56	55	18.5	71.43
		41410034_1	AAS04196.1	100	5	0	0	8	12	113	117	55	18.5	100
		41410034_1	AJK79868.1	100	5	0	0	8	12	200	204	55	18.5	100
		41410034_1	P61651.1	100	5	0	0	8	12	29	33	55	18.5	100
		41410034_1	ETB02562.1	71.429	7	2	0	7	13	50	56	55	18.5	71.43
		41410034_1	AAS03715.1	100	5	0	0	8	12	253	257	55	18.5	100
		41410034_2	CAA52630.1	100	18	0	0	1	18	326	343	2.53e-12	57.1	100
		41410034_2	AAA99670.2	100	18	0	0	1	18	367	384	2.53e-12	57.1	100
		41410034_2	ANH30480.1	100	18	0	0	1	18	326	343	2.53e-12	57.1	100
		41410034_2	AZP83104.1	100	18	0	0	1	18	326	343	2.53e-12	57.1	100
		41410034_2	P42384.4	100	18	0	0	1	18	326	343	2.53e-12	57.1	100
		41410034_2	ABB87024.1	100	18	0	0	1	18	303	320	2.53e-12	57.1	100
		41410034_2	ABB87023.1	100	18	0	0	1	18	303	320	2.53e-12	57.1	100
		41410034_2	ACB46543.1	100	18	0	0	1	18	128	145	2.55e-12	57.1	100
		41410034_2	OHW75906.1	55.556	18	8	0	1	18	326	343	0.014	29.5	72.22
		41410034_2	OHW75906.1	100	4	0	0	13	16	141	144	1759	15.1	100
		41410034_2	AZP82977.1	55.556	18	8	0	1	18	326	343	0.014	29.5	72.22
		41410034_2	AZP82977.1	100	4	0	0	13	16	141	144	1759	15.1	100
		41410034_2	P60545.1	55.556	18	8	0	1	18	326	343	0.014	29.5	72.22
		41410034_2	P60545.1	100	4	0	0	13	16	141	144	1759	15.1	100
		41410034_2	OVF06310.1	55.556	18	8	0	1	18	326	343	0.014	29.5	72.22
		41410034_2	OVF06310.1	100	4	0	0	13	16	141	144	1760	15.1	100
		41410034_2	ETB09573.1	76.923	13	2	1	6	18	68	79	3.5	22.7	76.92
		41410034_2	AJK76611.1	76.923	13	2	1	6	18	288	299	3.6	22.7	76.92
		41410034_2	AAS02648.1	76.923	13	2	1	6	18	296	307	3.6	22.7	76.92
		41410034_2	AZP82778.1	76.923	13	2	1	6	18	296	307	3.6	22.7	76.92
		41410034_2	ETB02803.1	75	8	2	0	10	17	50	57	14	21	87.5
		41410034_2	ETB30770.1	75	8	2	0	10	17	57	64	14	21	87.5
		41410034_2	ETB50111.1	75	8	2	0	10	17	59	66	14	21	87.5
		41410034_2	ETB37948.1	75	8	2	0	10	17	60	67	14	21	87.5
		41410034_2	AAS03478.1	75	8	2	0	10	17	87	94	14	21	87.5
		41410034_2	ETB29356.1	85.714	7	1	0	11	17	118	124	14	21	85.71
		41410034_2	ETB36515.1	85.714	7	1	0	11	17	133	139	14	21	85.71
		41410034_2	Q743Q9.1	72.727	11	1	1	3	11	259	269	14	21	72.73
		41410034_2	Q743Q9.1	66.667	12	3	1	5	16	210	220	113	18.5	66.67
		41410034_2	Q743Q9.1	100	2	0	0	14	15	189	190	179703	9.1	100
		41410034_2	ASF94778.1	85.714	7	1	0	11	17	176	182	14	21	85.71
		41410034_2	AAS02806.1	85.714	7	1	0	11	17	176	182	14	21	85.71
		41410034_2	ELP47760.1	85.714	7	1	0	11	17	189	195	14	21	85.71
		41410034_2	ANH28142.1	100	6	0	0	11	16	213	218	14	21	100
		41410034_2	ANH28142.1	58.333	12	3	2	4	14	431	441	25428	11.7	58.33
		41410034_2	OHW76626.1	100	6	0	0	6	11	10	15	19	20.6	100
		41410034_2	ANH28383.1	100	6	0	0	6	11	31	36	19	20.6	100
		41410034_2	AJK76145.1	55.556	18	1	2	2	18	28	39	20	20.6	55.56
		41410034_2	ELP44805.1	60	10	4	0	8	17	127	136	20	20.6	70
		41410034_2	ELP44805.1	66.667	6	2	0	12	17	16	21	3415	14.2	83.33
		41410034_2	EGO38776.1	60	10	4	0	8	17	129	138	20	20.6	70
		41410034_2	EGO38776.1	66.667	6	2	0	12	17	18	23	3415	14.2	83.33
		41410034_2	AGL35142.1	60	10	4	0	8	17	133	142	20	20.6	70
		41410034_2	AGL35142.1	66.667	6	2	0	12	17	22	27	3417	14.2	83.33
		41410034_2	AAS06149.1	60	10	4	0	8	17	170	179	20	20.6	70
		41410034_2	AAS06149.1	66.667	6	2	0	12	17	59	64	3426	14.2	83.33
		41410034_2	Q73VJ4.1	57.143	14	1	1	5	18	224	232	20	20.6	57.14
		41410034_2	AJK75660.1	64.286	14	2	2	2	13	137	149	20	20.6	71.43
		41410034_2	AAS03751.1	64.286	14	2	2	2	13	139	151	20	20.6	71.43
		41410034_2	ETB52630.1	61.538	13	3	1	4	16	182	192	20	20.6	76.92
		41410034_2	ETB33254.1	61.538	13	3	1	4	16	183	193	20	20.6	76.92
		41410034_2	EGO37149.1	61.538	13	3	1	4	16	259	269	20	20.6	76.92
		41410034_2	AJK75010.1	61.538	13	3	1	4	16	259	269	20	20.6	76.92
		41410034_2	AAS04491.1	61.538	13	3	1	4	16	260	270	20	20.6	76.92
		41410034_2	AZA71068.1	61.538	13	3	1	4	16	260	270	20	20.6	76.92
		41410034_2	AZB14414.1	61.538	13	3	1	4	16	260	270	20	20.6	76.92
		41410034_2	ETA93945.1	61.538	13	1	1	6	18	187	195	28	20.2	61.54
		41410034_2	EGO38755.1	61.538	13	1	1	6	18	437	445	29	20.2	61.54
		41410034_2	AAS06849.1	61.538	13	1	1	6	18	437	445	29	20.2	61.54
		41410034_2	AZP83538.1	61.538	13	1	1	6	18	437	445	29	20.2	61.54
		41410034_2	ETA97572.1	61.538	13	1	1	6	18	443	451	29	20.2	61.54
		41410034_2	ETB55151.1	85.714	7	1	0	11	17	180	186	29	20.2	85.71
		41410034_2	AAS06248.1	85.714	7	1	0	11	17	180	186	29	20.2	85.71
		41410034_2	Q73T66.1	53.333	15	1	1	3	11	213	227	29	20.2	53.33
		41410034_2	Q73T66.1	100	4	0	0	10	13	118	121	1765	15.1	100
		41410034_2	AZP83185.1	53.333	15	1	1	3	11	213	227	29	20.2	53.33
		41410034_2	AZP83185.1	100	4	0	0	10	13	118	121	1765	15.1	100
		41410034_2	ETB10998.1	85.714	7	1	0	4	10	23	29	39	19.7	85.71
		41410034_2	ETB30779.1	63.636	11	4	0	6	16	199	209	40	19.7	72.73
		41410034_2	ETB38006.1	63.636	11	4	0	6	16	199	209	40	19.7	72.73
		41410034_2	ETB50137.1	63.636	11	4	0	6	16	199	209	40	19.7	72.73
		41410034_2	AGL37464.1	85.714	7	1	0	4	10	105	111	40	19.7	85.71
		41410034_2	AAS03593.1	85.714	7	1	0	4	10	114	120	40	19.7	85.71
		41410034_2	OUZ05253.1	85.714	7	1	0	4	10	115	121	40	19.7	85.71
		41410034_2	AAS03491.1	63.636	11	4	0	6	16	199	209	40	19.7	72.73
		41410034_2	AAS06584.1	83.333	6	1	0	1	6	257	262	40	19.7	100
		41410034_2	AAS06584.1	83.333	6	1	0	9	14	127	132	450	16.8	83.33
		41410034_2	AZP83011.1	83.333	6	1	0	1	6	257	262	40	19.7	100
		41410034_2	AZP83011.1	83.333	6	1	0	9	14	127	132	450	16.8	83.33
		41410034_2	EGO39384.1	83.333	6	1	0	1	6	257	262	40	19.7	100
		41410034_2	EGO39384.1	83.333	6	1	0	9	14	127	132	450	16.8	83.33
		41410034_2	AZP80680.1	47.619	21	1	3	1	13	497	515	40	19.7	52.38
		41410034_2	AZP80680.1	80	5	1	0	5	9	296	300	9442	12.9	80
		41410034_2	AZP80680.1	100	2	0	0	17	18	469	470	179625	9.1	100
		41410034_2	AAS04913.1	47.619	21	1	3	1	13	497	515	40	19.7	52.38
		41410034_2	AAS04913.1	80	5	1	0	5	9	296	300	9442	12.9	80
		41410034_2	AAS04913.1	100	2	0	0	17	18	469	470	179625	9.1	100
		41410034_2	EGO37631.1	47.619	21	1	3	1	13	497	515	40	19.7	52.38
		41410034_2	EGO37631.1	80	5	1	0	5	9	296	300	9442	12.9	80
		41410034_2	EGO37631.1	100	2	0	0	17	18	469	470	179625	9.1	100
		41410034_2	AAS03108.1	61.538	13	4	1	6	17	32	44	56	19.3	61.54
		41410034_2	AZP82036.1	61.538	13	4	1	6	17	32	44	56	19.3	61.54
		41410034_2	ELP44290.1	77.778	9	0	1	5	13	114	120	56	19.3	77.78
		41410034_2	ETA97892.1	77.778	9	0	1	5	13	124	130	57	19.3	77.78
		41410034_2	ETB32793.1	77.778	9	1	1	11	18	134	142	57	19.3	77.78
		41410034_2	ETB52275.1	77.778	9	1	1	11	18	138	146	57	19.3	77.78
		41410034_2	ETB40226.1	77.778	9	1	1	11	18	140	148	57	19.3	77.78
		41410034_2	AAS06619.1	77.778	9	0	1	5	13	132	138	57	19.3	77.78
		41410034_2	AJK77161.1	77.778	9	0	1	5	13	136	142	57	19.3	77.78
		41410034_2	ETB12122.1	77.778	9	1	1	11	18	162	170	57	19.3	77.78
		41410034_2	ELP44823.1	47.059	17	0	1	4	11	242	258	57	19.3	47.06
		41410034_2	AJK73707.1	47.059	17	0	1	4	11	256	272	57	19.3	47.06
		41410034_2	ETB06621.1	47.059	17	0	1	4	11	263	279	57	19.3	47.06
		41410034_2	AGL35122.1	47.059	17	0	1	4	11	281	297	57	19.3	47.06
		41410034_2	AAS06171.1	47.059	17	0	1	4	11	281	297	57	19.3	47.06
		41410034_2	AZP83387.1	47.059	17	0	1	4	11	296	312	57	19.3	47.06
		41410034_2	ETB03855.1	83.333	6	1	0	2	7	317	322	57	19.3	83.33
		41410034_2	AAS04291.1	77.778	9	1	1	11	18	388	396	57	19.3	77.78
		41410034_2	AAS04291.1	80	5	0	1	13	17	136	139	93987	10	80
		41410034_2	EGO40689.1	77.778	9	1	1	11	18	388	396	57	19.3	77.78
		41410034_2	EGO40689.1	80	5	0	1	13	17	136	139	93987	10	80
		41410034_2	AZP81316.1	77.778	9	1	1	11	18	388	396	57	19.3	77.78
		41410034_2	AZP81316.1	80	5	0	1	13	17	136	139	93987	10	80
		41410034_2	ETB52922.1	83.333	6	1	0	2	7	452	457	57	19.3	83.33
		41410034_2	ETB52922.1	80	5	1	0	6	10	79	83	9449	12.9	80
		41410034_2	AAS03495.1	80	10	1	1	9	18	370	378	57	19.3	80
		41410034_2	AAS03495.1	71.429	7	2	0	11	17	157	163	2473	14.6	71.43
		41410034_2	AAS03495.1	50	10	5	0	6	15	237	246	67926	10.4	60
		41410034_2	AAS03495.1	100	2	0	0	11	12	492	493	179610	9.1	100
		41410034_2	AAS04615.1	83.333	6	1	0	2	7	579	584	57	19.3	83.33
		41410034_2	AAS04615.1	80	5	1	0	6	10	206	210	9457	12.9	80
		41410034_2	AZP79600.1	66.667	9	3	0	2	10	802	810	57	19.3	88.89
		41410034_2	AZP79600.1	43.75	16	1	1	11	18	19	34	895	15.9	43.75
		41410034_2	AZP79600.1	80	5	1	0	3	7	164	168	13186	12.5	80
		41410034_2	Q744V3.1	66.667	9	3	0	2	10	802	810	57	19.3	88.89
		41410034_2	Q744V3.1	43.75	16	1	1	11	18	19	34	895	15.9	43.75
		41410034_2	Q744V3.1	80	5	1	0	3	7	164	168	13186	12.5	80
		41410034_2	ETA99954.1	66.667	9	3	0	2	10	825	833	57	19.3	88.89
		41410034_2	ETA99954.1	43.75	16	1	1	11	18	42	57	895	15.9	43.75
		41410034_2	ETA99954.1	80	5	1	0	3	7	187	191	13187	12.5	80
		41410034_2	EGO38379.1	66.667	9	3	0	2	10	825	833	57	19.3	88.89
		41410034_2	EGO38379.1	43.75	16	1	1	11	18	42	57	895	15.9	43.75
		41410034_2	EGO38379.1	80	5	1	0	3	7	187	191	13187	12.5	80
		41410034_2	EGO37246.1	83.333	6	1	0	2	7	579	584	57	19.3	83.33
		41410034_2	EGO37246.1	80	5	1	0	6	10	206	210	9469	12.9	80
		41410034_2	AZP82250.1	83.333	6	1	0	2	7	579	584	57	19.3	83.33
		41410034_2	AZP82250.1	80	5	1	0	6	10	206	210	9469	12.9	80
		41410034_2	ETB12757.1	83.333	6	1	0	2	7	579	584	57	19.3	83.33
		41410034_2	ETB12757.1	80	5	1	0	6	10	206	210	9469	12.9	80
		41410034_2	ETB41011.1	83.333	6	1	0	2	7	579	584	57	19.3	83.33
		41410034_2	ETB41011.1	80	5	1	0	6	10	206	210	9469	12.9	80
		41410034_2	AAT09189.1	100	5	0	0	3	7	79	83	78	18.9	100
		41408639_1	P61976.1	100	16	0	0	1	16	25	40	1.57e-10	51.5	100
		41408639_1	P61976.1	50	12	3	1	1	12	84	92	59136	10.4	50
		41408639_1	OUZ05845.1	100	16	0	0	1	16	25	40	1.57e-10	51.5	100
		41408639_1	OUZ05845.1	50	12	3	1	1	12	84	92	59136	10.4	50
		41408639_1	ETB05885.1	100	16	0	0	1	16	25	40	1.58e-10	51.5	100
		41408639_1	ETB05885.1	50	12	3	1	1	12	84	92	59105	10.4	50
		41408639_1	ETB33824.1	100	16	0	0	1	16	25	40	1.58e-10	51.5	100
		41408639_1	ETB33824.1	50	12	3	1	1	12	84	92	59089	10.4	50
		41408639_1	ETB41619.1	100	16	0	0	1	16	25	40	1.58e-10	51.5	100
		41408639_1	ETB41619.1	50	12	3	1	1	12	84	92	59087	10.4	50
		41408639_1	ETB53379.1	100	16	0	0	1	16	25	40	1.58e-10	51.5	100
		41408639_1	ETB53379.1	50	12	3	1	1	12	84	92	59078	10.4	50
		41408639_1	OHW73802.1	85.714	7	1	0	9	15	303	309	0.93	24	100
		41408639_1	OHW73802.1	55.556	9	4	0	6	14	122	130	7921	12.9	66.67
		41408639_1	AJK74172.1	85.714	7	1	0	9	15	303	309	0.93	24	100
		41408639_1	AJK74172.1	55.556	9	4	0	6	14	122	130	7921	12.9	66.67
		41408639_1	AAS05655.1	85.714	7	1	0	9	15	303	309	0.93	24	100
		41408639_1	AAS05655.1	55.556	9	4	0	6	14	122	130	7921	12.9	66.67
		41408639_1	ETB03098.1	85.714	7	1	0	6	12	4	10	2.7	22.7	100
		41408639_1	ETB03098.1	50	10	5	0	7	16	160	169	4005	13.8	50
		41408639_1	ETB03098.1	100	2	0	0	15	16	238	239	114297	9.5	100
		41408639_1	AAS06099.1	66.667	9	3	0	8	16	305	313	3.8	22.3	77.78
		41408639_1	EGO38826.1	66.667	9	3	0	8	16	328	336	3.8	22.3	77.78
		41408639_1	AGL35191.1	66.667	9	3	0	8	16	328	336	3.8	22.3	77.78
		41408639_1	AJK76977.1	80	10	1	1	4	13	5	13	5.3	21.8	80
		41408639_1	AJK76977.1	100	2	0	0	15	16	118	119	114305	9.5	100
		41408639_1	AAS06414.1	80	10	1	1	4	13	22	30	5.3	21.8	80
		41408639_1	AAS06414.1	100	2	0	0	15	16	135	136	114304	9.5	100
		41408639_1	AJK75444.1	85.714	7	1	0	10	16	333	339	5.4	21.8	85.71
		41408639_1	AZP81578.1	85.714	7	1	0	10	16	333	339	5.4	21.8	85.71
		41408639_1	AAS03990.1	85.714	7	1	0	10	16	333	339	5.4	21.8	85.71
		41408639_1	EGO36442.1	85.714	7	1	0	10	16	333	339	5.4	21.8	85.71
		41408639_1	AAS03495.1	77.778	9	0	1	10	16	258	266	5.4	21.8	77.78
		41408639_1	AAS03495.1	80	5	1	0	7	11	74	78	4027	13.8	80
		41408639_1	AAS03495.1	54.545	11	1	2	1	9	537	545	59216	10.4	54.55
		41408639_1	AAS03495.1	100	2	0	0	14	15	21	22	114295	9.5	100
		41408639_1	AAS03495.1	50	12	0	2	2	8	188	198	158524	9.1	50
		41408639_1	AAS04920.1	38.235	34	3	3	1	16	1260	1293	7.6	21.4	38.24
		41408639_1	AAS04920.1	71.429	7	2	0	6	12	1196	1202	4038	13.8	71.43
		41408639_1	AAS04920.1	80	5	1	0	8	12	624	628	42583	10.8	80
		41408639_1	AAS04920.1	100	2	0	0	15	16	347	348	114293	9.5	100
		41408639_1	AAS04920.1	100	2	0	0	15	16	626	627	114293	9.5	100
		41408639_1	AAS04920.1	100	2	0	0	6	7	26	27	158476	9.1	100
		41408639_1	EGO37623.1	38.235	34	3	3	1	16	1260	1293	7.6	21.4	38.24
		41408639_1	EGO37623.1	71.429	7	2	0	6	12	1196	1202	4038	13.8	71.43
		41408639_1	EGO37623.1	80	5	1	0	8	12	624	628	42583	10.8	80
		41408639_1	EGO37623.1	100	2	0	0	15	16	347	348	114293	9.5	100
		41408639_1	EGO37623.1	100	2	0	0	15	16	626	627	114293	9.5	100
		41408639_1	EGO37623.1	100	2	0	0	6	7	26	27	158476	9.1	100
		41408639_1	AJK80002.1	70	10	0	1	9	15	428	437	7.7	21.4	70
		41408639_1	AJK80002.1	75	8	0	1	9	16	1917	1922	89	18.5	75
		41408639_1	AJK80002.1	57.143	14	5	1	3	16	2317	2329	718	15.9	57.14
		41408639_1	AJK80002.1	80	5	1	0	11	15	1771	1775	2868	14.2	80
		41408639_1	AJK80002.1	66.667	3	1	0	12	14	542	544	42601	10.8	100
		41408639_1	AJK80002.1	54.545	11	3	1	6	16	1083	1091	42601	10.8	54.55
		41408639_1	AJK80002.1	66.667	3	1	0	12	14	2030	2032	42601	10.8	100
		41408639_1	AJK80002.1	66.667	3	1	0	14	16	569	571	59267	10.4	100
		41408639_1	AJK80002.1	100	2	0	0	9	10	196	197	82351	10	100
		41408639_1	AJK80002.1	100	2	0	0	12	13	1291	1292	82351	10	100
		41408639_1	AJK80002.1	100	2	0	0	8	9	378	379	158451	9.1	100
		41408639_1	OVF02105.1	70	10	0	1	9	15	420	429	7.7	21.4	70
		41408639_1	OVF02105.1	75	8	0	1	9	16	1909	1914	89	18.5	75
		41408639_1	OVF02105.1	80	5	1	0	11	15	1763	1767	2868	14.2	80
		41408639_1	OVF02105.1	66.667	3	1	0	12	14	534	536	42604	10.8	100
		41408639_1	OVF02105.1	54.545	11	3	1	6	16	1075	1083	42604	10.8	54.55
		41408639_1	OVF02105.1	66.667	3	1	0	12	14	2022	2024	42604	10.8	100
		41408639_1	OVF02105.1	66.667	3	1	0	14	16	561	563	59270	10.4	100
		41408639_1	OVF02105.1	100	2	0	0	9	10	188	189	82353	10	100
		41408639_1	OVF02105.1	100	2	0	0	12	13	1283	1284	82353	10	100
		41408639_1	OVF02105.1	100	2	0	0	8	9	370	371	158448	9.1	100
		41408639_1	EGO36964.1	70	10	0	1	9	15	420	429	7.7	21.4	70
		41408639_1	EGO36964.1	75	8	0	1	9	16	1909	1914	89	18.5	75
		41408639_1	EGO36964.1	80	5	1	0	6	10	2961	2965	2033	14.6	80
		41408639_1	EGO36964.1	80	5	1	0	11	15	1763	1767	2870	14.2	80
		41408639_1	EGO36964.1	66.667	3	1	0	12	14	534	536	42609	10.8	100
		41408639_1	EGO36964.1	54.545	11	3	1	6	16	1075	1083	42609	10.8	54.55
		41408639_1	EGO36964.1	66.667	3	1	0	12	14	2022	2024	42609	10.8	100
		41408639_1	EGO36964.1	66.667	3	1	0	14	16	561	563	59275	10.4	100
		41408639_1	EGO36964.1	100	2	0	0	9	10	188	189	82356	10	100
		41408639_1	EGO36964.1	100	2	0	0	12	13	1283	1284	82356	10	100
		41408639_1	EGO36964.1	100	2	0	0	14	15	3679	3680	114293	9.5	100
		41408639_1	EGO36964.1	100	2	0	0	8	9	370	371	158440	9.1	100
		41408639_1	OUZ05215.1	70	10	0	1	9	15	420	429	7.7	21.4	70
		41408639_1	OUZ05215.1	75	8	0	1	9	16	1909	1914	89	18.5	75
		41408639_1	OUZ05215.1	80	5	1	0	6	10	2961	2965	2033	14.6	80
		41408639_1	OUZ05215.1	80	5	1	0	11	15	1763	1767	2870	14.2	80
		41408639_1	OUZ05215.1	66.667	3	1	0	12	14	534	536	42609	10.8	100
		41408639_1	OUZ05215.1	54.545	11	3	1	6	16	1075	1083	42609	10.8	54.55
		41408639_1	OUZ05215.1	66.667	3	1	0	12	14	2022	2024	42609	10.8	100
		41408639_1	OUZ05215.1	66.667	3	1	0	14	16	561	563	59275	10.4	100
		41408639_1	OUZ05215.1	100	2	0	0	9	10	188	189	82356	10	100
		41408639_1	OUZ05215.1	100	2	0	0	12	13	1283	1284	82356	10	100
		41408639_1	OUZ05215.1	100	2	0	0	14	15	3679	3680	114293	9.5	100
		41408639_1	OUZ05215.1	100	2	0	0	8	9	370	371	158440	9.1	100
		41408639_1	AAS03559.1	70	10	0	1	9	15	428	437	7.7	21.4	70
		41408639_1	AAS03559.1	75	8	0	1	9	16	1917	1922	89	18.5	75
		41408639_1	AAS03559.1	80	5	1	0	6	10	2969	2973	2033	14.6	80
		41408639_1	AAS03559.1	80	5	1	0	11	15	1771	1775	2870	14.2	80
		41408639_1	AAS03559.1	66.667	3	1	0	12	14	542	544	42609	10.8	100
		41408639_1	AAS03559.1	54.545	11	3	1	6	16	1083	1091	42609	10.8	54.55
		41408639_1	AAS03559.1	66.667	3	1	0	12	14	2030	2032	42609	10.8	100
		41408639_1	AAS03559.1	66.667	3	1	0	14	16	569	571	59275	10.4	100
		41408639_1	AAS03559.1	100	2	0	0	9	10	196	197	82356	10	100
		41408639_1	AAS03559.1	100	2	0	0	12	13	1291	1292	82356	10	100
		41408639_1	AAS03559.1	100	2	0	0	14	15	3687	3688	114293	9.5	100
		41408639_1	AAS03559.1	100	2	0	0	8	9	378	379	158440	9.1	100
		41408639_1	AJK75822.1	70	10	0	1	9	15	428	437	7.7	21.4	70
		41408639_1	AJK75822.1	75	8	0	1	9	16	1917	1922	89	18.5	75
		41408639_1	AJK75822.1	80	5	1	0	6	10	2969	2973	2033	14.6	80
		41408639_1	AJK75822.1	80	5	1	0	11	15	1771	1775	2870	14.2	80
		41408639_1	AJK75822.1	66.667	3	1	0	12	14	542	544	42609	10.8	100
		41408639_1	AJK75822.1	54.545	11	3	1	6	16	1083	1091	42609	10.8	54.55
		41408639_1	AJK75822.1	66.667	3	1	0	12	14	2030	2032	42609	10.8	100
		41408639_1	AJK75822.1	66.667	3	1	0	14	16	569	571	59275	10.4	100
		41408639_1	AJK75822.1	100	2	0	0	9	10	196	197	82356	10	100
		41408639_1	AJK75822.1	100	2	0	0	12	13	1291	1292	82356	10	100
		41408639_1	AJK75822.1	100	2	0	0	14	15	3687	3688	114293	9.5	100
		41408639_1	AJK75822.1	100	2	0	0	8	9	378	379	158440	9.1	100
		41408639_1	AZP80882.1	70	10	0	1	9	15	428	437	7.7	21.4	70
		41408639_1	AZP80882.1	75	8	0	1	9	16	1917	1922	89	18.5	75
		41408639_1	AZP80882.1	80	5	1	0	6	10	2969	2973	2033	14.6	80
		41408639_1	AZP80882.1	80	5	1	0	11	15	1771	1775	2870	14.2	80
		41408639_1	AZP80882.1	66.667	3	1	0	12	14	542	544	42609	10.8	100
		41408639_1	AZP80882.1	54.545	11	3	1	6	16	1083	1091	42609	10.8	54.55
		41408639_1	AZP80882.1	66.667	3	1	0	12	14	2030	2032	42609	10.8	100
		41408639_1	AZP80882.1	66.667	3	1	0	14	16	569	571	59275	10.4	100
		41408639_1	AZP80882.1	100	2	0	0	9	10	196	197	82356	10	100
		41408639_1	AZP80882.1	100	2	0	0	12	13	1291	1292	82356	10	100
		41408639_1	AZP80882.1	100	2	0	0	14	15	3688	3689	114293	9.5	100
		41408639_1	AZP80882.1	100	2	0	0	8	9	378	379	158440	9.1	100
		41408639_1	AAS04559.1	75	8	2	0	8	15	149	156	15	20.6	87.5
		41408639_1	AAS04559.1	100	2	0	0	14	15	29	30	114300	9.5	100
		41408639_1	AJK74786.1	70	10	3	0	3	12	11	20	15	20.6	70
		41408639_1	AJK74786.1	100	4	0	0	9	12	192	195	353	16.8	100
		41408639_1	AJK74786.1	66.667	12	3	1	2	12	21	32	500	16.3	66.67
		41408639_1	AJK74786.1	66.667	3	1	0	13	15	173	175	59096	10.4	100
		41408639_1	AAS04740.1	70	10	3	0	3	12	26	35	15	20.6	70
		41408639_1	AAS04740.1	100	4	0	0	9	12	207	210	353	16.8	100
		41408639_1	AAS04740.1	66.667	12	3	1	2	12	36	47	500	16.3	66.67
		41408639_1	AAS04740.1	66.667	3	1	0	13	15	188	190	59107	10.4	100
		41408639_1	AAS02962.1	66.667	12	2	1	4	15	266	275	15	20.6	66.67
		41408639_1	AZP82484.1	66.667	12	2	1	4	15	266	275	15	20.6	66.67
		41408639_1	ETB05685.1	75	8	2	0	9	16	79	86	15	20.6	75
		41408639_1	AZP83697.1	83.333	6	1	0	10	15	39	44	15	20.6	100
		41408639_1	AZP83697.1	100	2	0	0	15	16	206	207	114297	9.5	100
		41408639_1	AZP83697.1	100	2	0	0	6	7	191	192	158626	9.1	100
		41408639_1	EGO37047.1	83.333	6	1	0	10	15	43	48	15	20.6	100
		41408639_1	EGO37047.1	100	2	0	0	15	16	210	211	114297	9.5	100
		41408639_1	EGO37047.1	100	2	0	0	6	7	195	196	158624	9.1	100
		41408639_1	ETB54436.1	83.333	6	1	0	11	16	352	357	15	20.6	100
		41408639_1	ETB54436.1	54.545	11	2	1	6	13	97	107	5654	13.4	63.64
		41408639_1	ETB07531.1	83.333	6	1	0	11	16	352	357	15	20.6	100
		41408639_1	ETB07531.1	54.545	11	2	1	6	13	97	107	5657	13.4	63.64
		41408639_1	EGO38254.1	83.333	6	1	0	11	16	352	357	15	20.6	100
		41408639_1	EGO38254.1	54.545	11	2	1	6	13	97	107	5662	13.4	63.64
		41408639_1	ETB35385.1	83.333	6	1	0	11	16	352	357	15	20.6	100
		41408639_1	ETB35385.1	54.545	11	2	1	6	13	97	107	5666	13.4	63.64
		41408639_1	AAS05781.1	83.333	6	1	0	11	16	352	357	15	20.6	100
		41408639_1	AAS05781.1	54.545	11	2	1	6	13	97	107	5666	13.4	63.64
		41408639_1	AZP80076.1	83.333	6	1	0	11	16	352	357	15	20.6	100
		41408639_1	AZP80076.1	54.545	11	2	1	6	13	97	107	5666	13.4	63.64
		41408639_1	ETB14196.1	85.714	7	1	0	9	15	91	97	21	20.2	85.71
		41408639_1	AGL35524.1	85.714	7	1	0	9	15	159	165	21	20.2	85.71
		41408639_1	AAS04100.1	75	8	2	0	7	14	31	38	21	20.2	87.5
		41408639_1	AAS05771.1	85.714	7	1	0	9	15	173	179	22	20.2	85.71
		41408639_1	AAS03157.1	85.714	7	1	0	9	15	72	78	22	20.2	85.71
		41408639_1	ETB49555.1	100	5	0	0	9	13	18	22	22	20.2	100
		41408639_1	ETB49555.1	100	4	0	0	8	11	119	122	707	15.9	100
		41408639_1	ETB49555.1	57.143	7	3	0	1	7	150	156	59092	10.4	57.14
		41408639_1	ELP46337.1	80	10	0	2	7	15	203	211	22	20.2	80
		41408639_1	ELP46337.1	71.429	7	0	2	9	14	34	39	21766	11.7	71.43
		41408639_1	AGL36965.1	80	10	0	2	7	15	204	212	22	20.2	80
		41408639_1	AGL36965.1	71.429	7	0	2	9	14	35	40	21767	11.7	71.43
		41408639_1	AAS04090.1	80	10	0	2	7	15	205	213	22	20.2	80
		41408639_1	AAS04090.1	71.429	7	0	2	9	14	36	41	21767	11.7	71.43
		41408639_1	AZP82192.1	83.333	6	1	0	8	13	123	128	22	20.2	100
		41408639_1	AZP82192.1	60	10	2	2	8	16	273	281	15568	12.1	60
		41408639_1	AAS04543.1	83.333	6	1	0	8	13	123	128	22	20.2	100
		41408639_1	AAS04543.1	60	10	2	2	8	16	273	281	15568	12.1	60
		41408639_1	ETB05580.1	62.5	16	4	2	2	16	9	23	22	20.2	62.5
		41408639_1	ANH29516.1	77.778	9	1	1	4	12	124	131	22	20.2	77.78
		41408639_1	AAS05203.1	77.778	9	1	1	4	12	124	131	22	20.2	77.78
		41408639_1	ELP45316.1	62.5	16	4	2	2	16	44	58	22	20.2	62.5
		41408639_1	ETB43156.1	62.5	16	4	2	2	16	30	44	22	20.2	62.5
		41408639_1	Q73VI1.1	62.5	16	4	2	2	16	44	58	22	20.2	62.5
		41408639_1	Q740M4.1	66.667	12	1	1	1	12	59	67	22	20.2	66.67
		41408639_1	ETB00555.1	66.667	12	1	1	1	12	61	69	22	20.2	66.67
		41408639_1	6N39_A	66.667	12	1	1	1	12	67	75	22	20.2	66.67
		41408639_1	EGO40232.1	100	5	0	0	9	13	364	368	22	20.2	100
		41408639_1	EGO40232.1	100	4	0	0	8	11	465	468	714	15.9	100
		41408639_1	EGO40232.1	60	10	3	1	1	9	100	109	1011	15.5	60
		41408639_1	EGO40232.1	60	5	2	0	9	13	51	55	42533	10.8	80
		41408639_1	EGO40232.1	57.143	7	3	0	1	7	496	502	59205	10.4	57.14
		41408639_1	EGO40232.1	100	2	0	0	10	11	35	36	82308	10	100
		41408639_1	AAS03279.1	100	5	0	0	9	13	364	368	22	20.2	100
		41408639_1	AAS03279.1	100	4	0	0	8	11	465	468	714	15.9	100
		41408639_1	AAS03279.1	60	10	3	1	1	9	100	109	1011	15.5	60
		41408639_1	AAS03279.1	60	5	2	0	9	13	51	55	42533	10.8	80
		41408639_1	AAS03279.1	57.143	7	3	0	1	7	496	502	59205	10.4	57.14
		41408639_1	AAS03279.1	100	2	0	0	10	11	35	36	82308	10	100
		41408639_1	AZP81880.1	100	5	0	0	9	13	364	368	22	20.2	100
		41408639_1	AZP81880.1	100	4	0	0	8	11	465	468	714	15.9	100
		41408639_1	AZP81880.1	60	10	3	1	1	9	100	109	1011	15.5	60
		41408639_1	AZP81880.1	60	5	2	0	9	13	51	55	42533	10.8	80
		41408639_1	AZP81880.1	57.143	7	3	0	1	7	496	502	59205	10.4	57.14
		41408639_1	AZP81880.1	100	2	0	0	10	11	35	36	82308	10	100
		41408639_1	AJK80253.1	100	5	0	0	9	13	364	368	22	20.2	100
		41408639_1	AJK80253.1	100	4	0	0	8	11	465	468	714	15.9	100
		41408639_1	AJK80253.1	60	10	3	1	1	9	100	109	1011	15.5	60
		41408639_1	AJK80253.1	60	5	2	0	9	13	51	55	42533	10.8	80
		41408639_1	AJK80253.1	57.143	7	3	0	1	7	496	502	59205	10.4	57.14
		41408639_1	AJK80253.1	100	2	0	0	10	11	35	36	82308	10	100
		41408639_1	AZP81483.1	83.333	6	1	0	10	15	180	185	22	20.2	100
		41408639_1	AZP81483.1	75	4	1	0	11	14	438	441	30542	11.2	75
		41408639_1	AZP81483.1	75	4	1	0	12	15	238	241	42561	10.8	75
		41408639_1	AZP81483.1	75	4	1	0	12	15	605	608	42561	10.8	75
		41408639_1	AZP81483.1	100	2	0	0	8	9	604	605	158505	9.1	100
		41408639_1	AAS04112.1	83.333	6	1	0	10	15	180	185	22	20.2	100
		41408639_1	AAS04112.1	75	4	1	0	11	14	438	441	30542	11.2	75
		41408639_1	AAS04112.1	75	4	1	0	12	15	238	241	42561	10.8	75
		41408639_1	AAS04112.1	75	4	1	0	12	15	605	608	42561	10.8	75
		41408639_1	AAS04112.1	100	2	0	0	8	9	604	605	158504	9.1	100
		41408639_1	ETB40448.1	70	10	0	1	7	16	193	199	22	20.2	70
		41408639_1	ETB40448.1	100	4	0	0	6	9	107	110	1435	15.1	100
		41408639_1	ETB40448.1	100	2	0	0	15	16	806	807	114294	9.5	100
		41408639_1	ETB03327.1	70	10	0	1	7	16	533	539	22	20.2	70
		41408639_1	ETB03327.1	100	4	0	0	6	9	447	450	1435	15.1	100
		41408639_1	ETB03327.1	55.556	9	0	1	8	16	224	228	5683	13.4	55.56
		41408639_1	ETB03327.1	100	2	0	0	14	15	753	754	114294	9.5	100
		41408639_1	ETB03327.1	100	2	0	0	15	16	1176	1177	114294	9.5	100
		41408639_1	ETB33042.1	70	10	0	1	7	16	428	434	22	20.2	70
		41408639_1	ETB33042.1	100	4	0	0	6	9	342	345	1436	15.1	100
		41408639_1	ETB33042.1	55.556	9	0	1	8	16	119	123	5684	13.4	55.56
		41408639_1	ETB33042.1	100	2	0	0	14	15	648	649	114294	9.5	100
		41408639_1	ETB33042.1	100	2	0	0	15	16	1071	1072	114294	9.5	100
		41408639_1	EGO40594.1	70	10	0	1	7	16	289	295	22	20.2	70
		41408639_1	EGO40594.1	71.429	7	2	0	8	14	1192	1198	1017	15.5	71.43
		41408639_1	EGO40594.1	100	4	0	0	6	9	203	206	1438	15.1	100
		41408639_1	EGO40594.1	66.667	6	1	1	6	11	1448	1452	59268	10.4	66.67
		41408639_1	EGO40594.1	100	2	0	0	15	16	902	903	114293	9.5	100
		41408639_1	EGO40594.1	100	2	0	0	14	15	2525	2526	114293	9.5	100
		41408639_1	ETB52459.1	70	10	0	1	7	16	429	435	22	20.2	70
		41408639_1	ETB52459.1	71.429	7	2	0	8	14	1362	1368	1017	15.5	71.43
		41408639_1	ETB52459.1	100	4	0	0	6	9	343	346	1438	15.1	100
		41408639_1	ETB52459.1	55.556	9	0	1	8	16	120	124	5693	13.4	55.56
		41408639_1	ETB52459.1	66.667	6	1	1	6	11	1618	1622	59270	10.4	66.67
		41408639_1	ETB52459.1	100	2	0	0	14	15	649	650	114293	9.5	100
		41408639_1	ETB52459.1	100	2	0	0	15	16	1072	1073	114293	9.5	100
		41408639_1	ETB52459.1	100	2	0	0	14	15	2695	2696	114293	9.5	100
		41408639_1	AJK75095.1	70	10	0	1	7	16	533	539	22	20.2	70
		41408639_1	AJK75095.1	71.429	7	2	0	8	14	1466	1472	1017	15.5	71.43
		41408639_1	AJK75095.1	100	4	0	0	6	9	447	450	1439	15.1	100
		41408639_1	AJK75095.1	55.556	9	0	1	8	16	224	228	5694	13.4	55.56
		41408639_1	AJK75095.1	66.667	6	1	1	6	11	1722	1726	59271	10.4	66.67
		41408639_1	AJK75095.1	100	2	0	0	14	15	753	754	114293	9.5	100
		41408639_1	AJK75095.1	100	2	0	0	15	16	1176	1177	114293	9.5	100
		41408639_1	AJK75095.1	100	2	0	0	14	15	2799	2800	114293	9.5	100
		41408639_1	AAS04396.1	70	10	0	1	7	16	539	545	22	20.2	70
		41408639_1	AAS04396.1	71.429	7	2	0	8	14	1472	1478	1017	15.5	71.43
		41408639_1	AAS04396.1	100	4	0	0	6	9	453	456	1439	15.1	100
		41408639_1	AAS04396.1	55.556	9	0	1	8	16	230	234	5694	13.4	55.56
		41408639_1	AAS04396.1	66.667	6	1	1	6	11	1728	1732	59271	10.4	66.67
		41408639_1	AAS04396.1	100	2	0	0	14	15	759	760	114293	9.5	100
		41408639_1	AAS04396.1	100	2	0	0	15	16	1182	1183	114293	9.5	100
		41408639_1	AAS04396.1	100	2	0	0	14	15	2805	2806	114293	9.5	100
		41408639_1	OVF02804.1	70	10	0	1	7	16	539	545	22	20.2	70
		41408639_1	OVF02804.1	71.429	7	2	0	8	14	1472	1478	1017	15.5	71.43
		41408639_1	OVF02804.1	100	4	0	0	6	9	453	456	1439	15.1	100
		41408639_1	OVF02804.1	55.556	9	0	1	8	16	230	234	5694	13.4	55.56
		41408639_1	OVF02804.1	66.667	6	1	1	6	11	1728	1732	59271	10.4	66.67
		41408639_1	OVF02804.1	100	2	0	0	14	15	759	760	114293	9.5	100
		41408639_1	OVF02804.1	100	2	0	0	15	16	1182	1183	114293	9.5	100
		41408639_1	OVF02804.1	100	2	0	0	14	15	2805	2806	114293	9.5	100
		41408639_1	EGO37906.1	63.636	11	3	1	1	11	34	43	29	19.7	63.64
		41408639_1	ETB13537.1	63.636	11	3	1	1	11	34	43	30	19.7	63.64
		41408639_1	ABD73999.1	40	20	6	1	1	14	73	92	30	19.7	50
		41408639_1	ABD73999.1	80	5	1	0	3	7	36	40	21618	11.7	80
		41408639_1	ETB50525.1	77.778	9	1	1	8	15	117	125	31	19.7	77.78
		41408639_1	ETB50525.1	80	5	1	0	6	10	181	185	1413	15.1	80
		41408639_1	ETB50525.1	75	4	1	0	13	16	162	165	30376	11.2	75
		41408639_1	AZA70463.1	63.636	11	3	1	1	11	34	43	31	19.7	63.64
		41408639_1	AZA70463.1	100	2	0	0	14	15	214	215	114300	9.5	100
		41408639_1	AZA70463.1	100	2	0	0	8	9	208	209	158729	9.1	100
		41408639_1	AAS05159.1	63.636	11	3	1	1	11	34	43	31	19.7	63.64
		41408639_1	AAS05159.1	100	2	0	0	14	15	214	215	114300	9.5	100
		41408639_1	AAS05159.1	100	2	0	0	8	9	208	209	158729	9.1	100
		41408639_1	AAS06635.1	85.714	7	1	0	6	12	253	259	31	19.7	85.71
		41408639_1	AAS06635.1	60	10	3	1	6	15	102	110	30452	11.2	60
		41408639_1	OUZ01842.1	85.714	7	1	0	6	12	253	259	31	19.7	85.71
		41408639_1	OUZ01842.1	60	10	3	1	6	15	102	110	30452	11.2	60
		41408639_1	Q9L7L6.1	40	20	6	1	1	14	80	99	31	19.7	50
		41408639_1	Q9L7L6.1	80	5	1	0	3	7	43	47	21824	11.7	80
		41408639_1	AGL34982.1	40	20	6	1	1	14	80	99	31	19.7	50
		41408639_1	AGL34982.1	80	5	1	0	3	7	43	47	21824	11.7	80
		41408639_1	AAS03631.1	77.778	9	1	1	8	15	197	205	31	19.7	77.78
		41408639_1	AAS03631.1	80	5	1	0	6	10	261	265	1429	15.1	80
		41408639_1	AAS03631.1	75	4	1	0	13	16	242	245	30505	11.2	75
		41408639_1	ANH28093.1	77.778	9	1	1	8	15	205	213	31	19.7	77.78
		41408639_1	ANH28093.1	80	5	1	0	6	10	269	273	1429	15.1	80
		41408639_1	ANH28093.1	75	4	1	0	13	16	250	253	30506	11.2	75
		41408639_1	OUZ02831.1	63.636	11	3	1	1	11	34	43	31	19.7	63.64
		41408639_1	OUZ02831.1	100	2	0	0	12	13	241	242	82303	10	100
		41408639_1	OUZ02831.1	100	2	0	0	14	15	214	215	114295	9.5	100
		41408639_1	OUZ02831.1	100	2	0	0	14	15	373	374	114295	9.5	100
		41408639_1	OUZ02831.1	100	2	0	0	8	9	208	209	158553	9.1	100
		41408639_1	ETB31180.1	71.429	7	2	0	10	16	183	189	31	19.7	85.71
		41408639_1	ETB50562.1	71.429	7	2	0	10	16	183	189	31	19.7	85.71
		41408639_1	ELP46810.1	71.429	7	2	0	10	16	158	164	31	19.7	85.71
		41408639_1	OHW70282.1	71.429	7	2	0	10	16	183	189	31	19.7	85.71
		41408639_1	AAS03652.1	71.429	7	2	0	10	16	183	189	31	19.7	85.71
		41408639_1	ETB28523.1	83.333	6	1	0	9	14	19	24	42	19.3	83.33
		41408639_1	ETB37231.1	83.333	6	1	0	9	14	20	25	42	19.3	83.33
		41408639_1	ETB49252.1	83.333	6	1	0	9	14	26	31	42	19.3	83.33
		41408639_1	ETB47213.1	60	15	3	1	1	12	101	115	43	19.3	60
		41408639_1	ETB47213.1	45.455	11	2	1	10	16	75	85	15483	12.1	45.45
		41408639_1	ETB27616.1	60	15	3	1	1	12	101	115	43	19.3	60
		41408639_1	ETB27616.1	45.455	11	2	1	10	16	75	85	15484	12.1	45.45
		41408639_2	P61976.1	100	17	0	0	1	17	290	306	2.71e-13	59.6	100
		41408639_2	OUZ05845.1	100	17	0	0	1	17	290	306	2.71e-13	59.6	100
		41408639_2	AJK77419.1	87.5	8	0	1	3	10	10	16	3.1	22.7	87.5
		41408639_2	ANH31145.1	87.5	8	0	1	3	10	10	16	3.1	22.7	87.5
		41408639_2	AAS06133.1	87.5	8	0	1	3	10	14	20	3.1	22.7	87.5
		41408639_2	ELP44791.1	87.5	8	0	1	3	10	14	20	3.1	22.7	87.5
		41408639_2	EGO38791.1	87.5	8	0	1	3	10	10	16	3.1	22.7	87.5
		41408639_2	ETB14886.1	87.5	8	0	1	3	10	14	20	3.1	22.7	87.5
		41408639_2	EGO38108.1	45.455	22	2	3	1	14	22	41	6.2	21.8	50
		41408639_2	AAS05609.1	45.455	22	2	3	1	14	22	41	6.2	21.8	50
		41408639_2	AZP80237.1	45.455	22	2	3	1	14	22	41	6.2	21.8	50
		41408639_2	ETB35148.1	75	8	2	0	10	17	158	165	6.2	21.8	87.5
		41408639_2	AAS04570.1	54.545	11	5	0	5	15	95	105	6.2	21.8	72.73
		41408639_2	AZP82209.1	54.545	11	5	0	5	15	95	105	6.2	21.8	72.73
		41408639_2	ETA97169.1	75	8	2	0	10	17	759	766	6.2	21.8	87.5
		41408639_2	AAS02388.1	75	8	2	0	10	17	769	776	6.2	21.8	87.5
		41408639_2	AZP79622.1	75	8	2	0	10	17	769	776	6.2	21.8	87.5
		41408639_2	EGO38355.1	75	8	2	0	10	17	769	776	6.2	21.8	87.5
		41408639_2	AAS04732.1	58.333	12	4	1	3	13	70	81	8.6	21.4	75
		41408639_2	ASE15812.1	100	5	0	0	1	5	3	7	12	21	100
		41408639_2	EGO37031.1	100	5	0	0	1	5	43	47	12	21	100
		41408639_2	ASF98418.1	100	5	0	0	1	5	75	79	12	21	100
		41408639_2	OUZ05187.1	100	5	0	0	1	5	79	83	12	21	100
		41408639_2	AGL37523.1	100	5	0	0	1	5	84	88	12	21	100
		41408639_2	ASE16591.1	70	10	3	0	6	15	302	311	12	21	70
		41408639_2	AZP83790.1	70	10	3	0	6	15	302	311	12	21	70
		41408639_2	AGL37824.1	70	10	3	0	6	15	304	313	12	21	70
		41408639_2	AAS03229.1	70	10	3	0	6	15	304	313	12	21	70
		41408639_2	EGO40285.1	70	10	3	0	6	15	304	313	12	21	70
		41408639_2	ETA99973.1	70	10	3	0	6	15	306	315	12	21	70
		41408639_2	ETB10381.1	70	10	3	0	6	15	306	315	12	21	70
		41408639_2	ETB28161.1	70	10	3	0	6	15	307	316	12	21	70
		41408639_2	OUZ01253.1	83.333	6	1	0	12	17	4	9	17	20.6	83.33
		41408639_2	ETB42489.1	71.429	7	2	0	1	7	75	81	17	20.6	85.71
		41408639_2	AAS05153.1	71.429	7	2	0	1	7	149	155	17	20.6	85.71
		41408639_2	AAS05153.1	100	2	0	0	16	17	25	26	169259	9.1	100
		41408639_2	ETB31377.1	83.333	6	1	0	12	17	159	164	17	20.6	100
		41408639_2	ETB36999.1	53.333	15	5	1	1	15	129	141	17	20.6	66.67
		41408639_2	P61612.2	71.429	7	2	0	1	7	164	170	17	20.6	85.71
		41408639_2	P61612.2	100	2	0	0	16	17	40	41	169241	9.1	100
		41408639_2	AZP80449.1	71.429	7	2	0	1	7	164	170	17	20.6	85.71
		41408639_2	AZP80449.1	100	2	0	0	16	17	40	41	169241	9.1	100
		41408639_2	AZP81015.1	83.333	6	1	0	12	17	159	164	18	20.6	100
		41408639_2	AAS03703.1	83.333	6	1	0	12	17	159	164	18	20.6	100
		41408639_2	AAS05214.1	100	5	0	0	11	15	139	143	18	20.6	100
		41408639_2	EGO40025.1	53.333	15	5	1	1	15	129	141	18	20.6	66.67
		41408639_2	AZP82103.1	53.333	15	5	1	1	15	129	141	18	20.6	66.67
		41408639_2	AAS03037.1	53.333	15	5	1	1	15	129	141	18	20.6	66.67
		41408639_2	AAS04086.1	83.333	6	1	0	12	17	56	61	18	20.6	83.33
		41408639_2	ETB28441.1	50	16	4	2	1	14	130	143	25	20.2	68.75
		41408639_2	ETB49930.1	60	10	4	0	5	14	250	259	25	20.2	80
		41408639_2	ELP47025.1	60	10	4	0	5	14	250	259	25	20.2	80
		41408639_2	AAS03418.1	60	10	4	0	5	14	263	272	25	20.2	80
		41408639_2	ETB10308.1	50	16	4	2	1	14	130	143	25	20.2	68.75
		41408639_2	AAS03160.1	50	16	4	2	1	14	130	143	25	20.2	68.75
		41408639_2	AAS02400.1	85.714	7	0	1	1	7	129	134	35	19.7	85.71
		41408639_2	ETB04491.1	70	10	1	1	10	17	152	161	35	19.7	70
		41408639_2	ETB04491.1	100	2	0	0	10	11	84	85	122108	9.5	100
		41408639_2	ETB29636.1	50	22	5	4	1	17	83	103	35	19.7	59.09
		41408639_2	ELP46182.1	70	10	1	1	10	17	193	202	35	19.7	70
		41408639_2	ELP46182.1	100	2	0	0	10	11	125	126	122118	9.5	100
		41408639_2	AAS04298.1	70	10	1	1	10	17	209	218	35	19.7	70
		41408639_2	AAS04298.1	100	2	0	0	10	11	141	142	122120	9.5	100
		41408639_2	ETB03072.1	70	10	1	1	10	17	210	219	35	19.7	70
		41408639_2	ETB03072.1	100	2	0	0	10	11	142	143	122120	9.5	100
		41408639_2	EGO37487.1	50	22	5	4	1	17	196	216	35	19.7	59.09
		41408639_2	ELP44415.1	85.714	7	1	0	11	17	170	176	35	19.7	85.71
		41408639_2	AZP83078.1	85.714	7	1	0	11	17	187	193	35	19.7	85.71
		41408639_2	AAS06514.1	85.714	7	1	0	11	17	187	193	35	19.7	85.71
		41408639_2	ETB08782.1	85.714	7	1	0	11	17	187	193	35	19.7	85.71
		41408639_2	OUZ03457.1	85.714	7	1	0	11	17	205	211	35	19.7	85.71
		41408639_2	EGO39318.1	85.714	7	1	0	11	17	205	211	35	19.7	85.71
		41408639_2	AJK76513.1	50	22	5	4	1	17	196	216	35	19.7	59.09
		41408639_2	AAS02763.1	50	22	5	4	1	17	214	234	35	19.7	59.09
		41408639_2	Q73VH7.2	66.667	9	3	0	1	9	6	14	35	19.7	77.78
		41408639_2	Q73VH7.2	100	2	0	0	16	17	50	51	169162	9.1	100
		41408639_2	AAS05584.1	66.667	9	3	0	1	9	16	24	35	19.7	77.78
		41408639_2	AAS05584.1	100	2	0	0	16	17	60	61	169157	9.1	100
		41408639_2	ELP48303.1	71.429	7	2	0	8	14	326	332	35	19.7	100
		41408639_2	ELP48303.1	100	4	0	0	1	4	390	393	142	18	100
		41408639_2	AZP79576.1	71.429	7	2	0	8	14	326	332	35	19.7	100
		41408639_2	AZP79576.1	100	4	0	0	1	4	390	393	142	18	100
		41408639_2	AAS02343.1	71.429	7	2	0	8	14	326	332	35	19.7	100
		41408639_2	AAS02343.1	100	4	0	0	1	4	390	393	142	18	100
		41408639_2	ETB09075.1	71.429	7	2	0	8	14	326	332	35	19.7	100
		41408639_2	ETB09075.1	100	4	0	0	1	4	390	393	142	18	100
		41408639_2	AAS06853.1	83.333	6	1	0	1	6	511	516	35	19.7	83.33
		41408639_2	OHW69741.1	83.333	6	1	0	1	6	511	516	35	19.7	83.33
		41408639_2	EGO38760.1	83.333	6	1	0	1	6	511	516	35	19.7	83.33
		41408639_2	ETB34697.1	75	8	1	1	9	15	32	39	49	19.3	87.5
		41408639_2	AAS05252.1	75	8	1	1	9	15	32	39	49	19.3	87.5
		41408639_2	AZP80356.1	75	8	1	1	9	15	32	39	49	19.3	87.5
		41408639_2	AAS02418.1	66.667	9	3	0	2	10	145	153	50	19.3	77.78
		41408639_2	EGO38325.1	66.667	9	3	0	2	10	184	192	50	19.3	77.78
		41408639_2	OUZ02054.1	66.667	9	3	0	2	10	184	192	50	19.3	77.78
		41408639_2	ETA97328.1	66.667	9	3	0	2	10	185	193	50	19.3	77.78
		41408639_2	ETB09212.1	66.667	9	3	0	2	10	185	193	50	19.3	77.78
		41408639_2	AAS06476.1	83.333	6	1	0	2	7	173	178	50	19.3	83.33
		41408639_2	AZP83111.1	83.333	6	1	0	2	7	173	178	50	19.3	83.33
		41408639_2	ETB41632.1	75	8	2	0	3	10	155	162	50	19.3	75
		41408639_2	EGO37530.1	75	8	2	0	3	10	155	162	50	19.3	75
		41408639_2	AJK74678.1	75	8	2	0	3	10	155	162	50	19.3	75
		41408639_2	AAS04867.1	75	8	2	0	3	10	155	162	50	19.3	75
		41408639_2	AAS02663.1	57.143	14	5	1	1	14	35	47	70	18.9	57.14
		41408639_2	OUZ02517.1	57.143	14	5	1	1	14	35	47	70	18.9	57.14
		41408639_2	ETB33390.1	100	5	0	0	9	13	688	692	71	18.9	100
		41408639_2	ETB33390.1	26.316	19	4	2	9	17	453	471	88166	10	42.11
		41408639_2	AZP82241.1	100	5	0	0	9	13	687	691	71	18.9	100
		41408639_2	AZP82241.1	26.316	19	4	2	9	17	453	471	88176	10	42.11
		41408639_2	AAS04604.1	100	5	0	0	9	13	687	691	71	18.9	100
		41408639_2	AAS04604.1	26.316	19	4	2	9	17	453	471	88176	10	42.11
		41408639_2	AZA70974.1	100	5	0	0	9	13	688	692	71	18.9	100
		41408639_2	AZA70974.1	26.316	19	4	2	9	17	453	471	88176	10	42.11
		41408639_2	ETB31639.1	100	4	0	0	3	6	46	49	93	18.5	100
		41408639_2	AAS02942.1	100	4	0	0	3	6	71	74	96	18.5	100
		41408639_2	AAS03813.1	100	4	0	0	3	6	88	91	97	18.5	100
		41408639_2	AAS04728.1	46.667	15	7	1	1	14	109	123	98	18.5	60
		41409105_1	Q73VK6.1	100	12	0	0	1	12	225	236	5.26e-08	43.5	100
		41409105_1	AJK74261.1	100	12	0	0	1	12	228	239	5.26e-08	43.5	100
		41409105_1	ANH31091.1	100	12	0	0	1	12	206	217	5.27e-08	43.5	100
		41409105_1	EGO38085.1	91.667	12	1	0	1	12	228	239	8.37e-07	40.1	91.67
		41409105_1	AZP80285.1	91.667	12	1	0	1	12	206	217	8.38e-07	40.1	91.67
		41409105_1	AZP82868.1	66.667	12	4	0	1	12	230	241	0.04	26.9	75
		41409105_1	Q73SC5.1	66.667	12	4	0	1	12	230	241	0.04	26.9	75
		41409105_1	EGO39571.1	66.667	12	4	0	1	12	206	217	0.04	26.9	75
		41409105_1	ELP44162.1	66.667	12	4	0	1	12	201	212	0.04	26.9	75
		41409105_1	ETA98622.1	66.667	12	4	0	1	12	201	212	0.04	26.9	75
		41409105_1	AZP81841.1	72.727	11	3	0	1	11	76	86	0.23	24.8	72.73
		41409105_1	AJK76014.1	72.727	11	3	0	1	11	76	86	0.23	24.8	72.73
		41409105_1	AZA68151.1	72.727	11	3	0	1	11	76	86	0.23	24.8	72.73
		41409105_1	AAS03322.1	72.727	11	3	0	1	11	74	84	0.23	24.8	72.73
		41409105_1	ELP48194.1	70	10	2	1	2	11	141	149	3.9	21.4	80
		41409105_1	ETB35253.1	70	10	2	1	2	11	141	149	3.9	21.4	80
		41409105_1	ETB47167.1	70	10	2	1	2	11	141	149	3.9	21.4	80
		41409105_1	ETB00057.1	70	10	2	1	2	11	141	149	3.9	21.4	80
		41409105_1	ETA97425.1	70	10	2	1	2	11	141	149	3.9	21.4	80
		41409105_1	AAS02425.1	70	10	2	1	2	11	125	133	3.9	21.4	80
		41409105_1	EGO37058.1	70	10	2	1	2	11	141	149	3.9	21.4	80
		41409105_1	ETB09255.1	70	10	2	1	2	11	141	149	3.9	21.4	80
		41409105_1	AJK76798.1	70	10	2	1	2	11	141	149	3.9	21.4	80
		41409105_1	AGL38619.1	70	10	2	1	2	11	141	149	3.9	21.4	80
		41409105_1	AZP80752.1	100	6	0	0	3	8	95	100	5.5	21	100
		41409105_1	AAS02467.1	75	8	2	0	3	10	5	12	5.5	21	87.5
		41409105_1	AZP79686.1	75	8	2	0	3	10	5	12	5.5	21	87.5
		41409105_1	ETB25763.1	77.778	9	2	0	4	12	58	66	7.8	20.6	77.78
		41409105_1	ETA94662.1	77.778	9	2	0	4	12	58	66	7.8	20.6	77.78
		41409105_1	ETB34046.1	77.778	9	2	0	4	12	122	130	7.8	20.6	77.78
		41409105_1	ETB45877.1	77.778	9	2	0	4	12	122	130	7.8	20.6	77.78
		41409105_1	ETA98576.1	77.778	9	2	0	4	12	122	130	7.8	20.6	77.78
		41409105_1	Q73SA8.1	77.778	9	2	0	4	12	122	130	7.8	20.6	77.78
		41409105_1	AJK81472.1	77.778	9	2	0	4	12	122	130	7.8	20.6	77.78
		41409105_1	OUZ03736.1	77.778	9	2	0	4	12	122	130	7.8	20.6	77.78
		41409105_1	AAS05729.1	83.333	6	1	0	1	6	105	110	7.8	20.6	83.33
		41409105_1	AAS05729.1	100	2	0	0	11	12	42	43	41846	10.4	100
		41409105_1	EGO38309.1	83.333	6	1	0	1	6	329	334	7.8	20.6	83.33
		41409105_1	EGO38309.1	100	2	0	0	11	12	266	267	41853	10.4	100
		41409105_1	EGO38309.1	100	2	0	0	7	8	983	984	116349	9.1	100
		41409105_1	ETB45552.1	63.636	11	3	1	1	10	10	20	16	19.7	72.73
		41409105_1	ETB08155.1	63.636	11	3	1	1	10	45	55	16	19.7	72.73
		41409105_1	ETB25153.1	63.636	11	3	1	1	10	196	206	16	19.7	72.73
		41409105_1	ETA97454.1	63.636	11	3	1	1	10	206	216	16	19.7	72.73
		41409105_1	EGO38714.1	63.636	11	3	1	1	10	502	512	16	19.7	72.73
		41409105_1	AAS06885.1	63.636	11	3	1	1	10	502	512	16	19.7	72.73
		41409105_1	OVF02757.1	83.333	6	1	0	6	11	33	38	22	19.3	100
		41409105_1	AZP83596.1	100	5	0	0	8	12	115	119	23	19.3	100
		41409105_1	AAS02553.1	100	5	0	0	8	12	115	119	23	19.3	100
		41409105_1	AGL38494.1	100	5	0	0	8	12	128	132	23	19.3	100
		41409105_1	EGO40453.1	100	5	0	0	8	12	128	132	23	19.3	100
		41409105_1	ETB34782.1	100	5	0	0	8	12	112	116	23	19.3	100
		41409105_1	EGO38376.1	83.333	6	1	0	6	11	211	216	23	19.3	100
		41409105_1	AAS02368.1	83.333	6	1	0	6	11	211	216	23	19.3	100
		41409105_1	ELP46687.1	83.333	6	1	0	6	11	231	236	23	19.3	100
		41409105_1	AAS03766.1	83.333	6	1	0	6	11	239	244	23	19.3	100
		41409105_1	ETB54160.1	100	5	0	0	8	12	161	165	23	19.3	100
		41409105_1	AAS05296.1	100	5	0	0	8	12	179	183	23	19.3	100
		41409105_1	EGO37980.1	100	5	0	0	8	12	188	192	23	19.3	100
		41409105_1	ETB43007.1	100	5	0	0	8	12	199	203	23	19.3	100
		41409105_1	ETB14642.1	100	5	0	0	8	12	143	147	23	19.3	100
		41409105_1	ETB14642.1	80	5	1	0	5	9	322	326	1679	14.2	80
		41409105_1	AJK74026.1	53.846	13	3	1	2	11	92	104	23	19.3	61.54
		41409105_1	ELP45039.1	53.846	13	3	1	2	11	96	108	23	19.3	61.54
		41409105_1	ETB54533.1	100	5	0	0	7	11	176	180	23	19.3	100
		41409105_1	EGO38415.1	53.846	13	3	1	2	11	100	112	23	19.3	61.54
		41409105_1	AJK73911.1	100	5	0	0	8	12	179	183	23	19.3	100
		41409105_1	AJK73911.1	80	5	1	0	5	9	358	362	1680	14.2	80
		41409105_1	AGL35357.1	100	5	0	0	8	12	179	183	23	19.3	100
		41409105_1	AGL35357.1	80	5	1	0	5	9	358	362	1680	14.2	80
		41409105_1	OUZ04154.1	53.846	13	3	1	2	11	111	123	23	19.3	61.54
		41409105_1	AAS05806.1	53.846	13	3	1	2	11	118	130	23	19.3	61.54
		41409105_1	AAS05938.1	100	5	0	0	8	12	191	195	23	19.3	100
		41409105_1	AAS05938.1	80	5	1	0	5	9	370	374	1681	14.2	80
		41409105_1	ETB06226.1	100	5	0	0	8	12	191	195	23	19.3	100
		41409105_1	ETB06226.1	80	5	1	0	5	9	370	374	1681	14.2	80
		41409105_1	ETB35804.1	100	5	0	0	7	11	253	257	23	19.3	100
		41409105_1	AAS05893.1	100	5	0	0	7	11	250	254	23	19.3	100
		41409105_1	ETB06060.1	100	5	0	0	7	11	253	257	23	19.3	100
		41409105_1	ELP45614.1	100	5	0	0	7	11	138	142	23	19.3	100
		41409105_1	AAS06457.1	53.333	15	1	1	3	11	274	288	23	19.3	53.33
		41409105_1	AAS05099.1	100	5	0	0	7	11	175	179	23	19.3	100
		41409105_1	ETB06664.1	100	5	0	0	7	11	175	179	23	19.3	100
		41409105_1	AZP80504.1	100	5	0	0	7	11	175	179	23	19.3	100
		41409105_1	AZB12303.1	53.333	15	1	1	3	11	287	301	23	19.3	53.33
		41409105_1	AGL38865.1	53.333	15	1	1	3	11	287	301	23	19.3	53.33
		41409105_1	ETB54945.1	83.333	6	1	0	6	11	390	395	23	19.3	83.33
		41409105_1	ETB54945.1	100	2	0	0	6	7	447	448	116463	9.1	100
		41409105_1	AAS06144.1	83.333	6	1	0	6	11	390	395	23	19.3	83.33
		41409105_1	AAS06144.1	100	2	0	0	6	7	447	448	116460	9.1	100
		41409105_1	EGO38781.1	83.333	6	1	0	6	11	390	395	23	19.3	83.33
		41409105_1	EGO38781.1	100	2	0	0	6	7	447	448	116460	9.1	100
		41409105_1	AZP83409.1	83.333	6	1	0	6	11	395	400	23	19.3	83.33
		41409105_1	AZP83409.1	100	2	0	0	6	7	452	453	116457	9.1	100
		41409105_1	AZA69765.1	83.333	6	1	0	6	11	395	400	23	19.3	83.33
		41409105_1	AZA69765.1	100	2	0	0	6	7	452	453	116457	9.1	100
		41409105_1	ASE13701.1	83.333	6	1	0	6	11	395	400	23	19.3	83.33
		41409105_1	ASE13701.1	100	2	0	0	6	7	452	453	116457	9.1	100
		41409105_1	ETB14258.1	83.333	6	1	0	5	10	9	14	46	18.5	83.33
		41409105_1	ETB14258.1	100	2	0	0	7	8	149	150	116767	9.1	100
		41409105_1	ETB45409.1	83.333	6	1	0	5	10	140	145	46	18.5	83.33
		41409105_1	ETB45409.1	71.429	7	2	0	2	8	77	83	2411	13.8	71.43
		41409105_1	EGO38904.1	83.333	6	1	0	5	10	155	160	46	18.5	83.33
		41409105_1	EGO38904.1	71.429	7	2	0	2	8	92	98	2412	13.8	71.43
		41409105_1	ETB24714.1	83.333	6	1	0	5	10	160	165	46	18.5	83.33
		41409105_1	ETB24714.1	71.429	7	2	0	2	8	97	103	2412	13.8	71.43
		41409105_1	ETB14926.1	83.333	6	1	0	5	10	57	62	46	18.5	83.33
		41409105_1	ETB14926.1	100	2	0	0	7	8	199	200	116665	9.1	100
		41409105_1	ETA96733.1	83.333	6	1	0	5	10	164	169	46	18.5	83.33
		41409105_1	ETA96733.1	71.429	7	2	0	2	8	101	107	2420	13.8	71.43
		41409105_1	ETB49758.1	83.333	6	1	0	4	9	169	174	46	18.5	100
		41409105_1	ETB06589.1	83.333	6	1	0	5	10	232	237	46	18.5	83.33
		41409105_1	ETB06589.1	71.429	7	2	0	2	8	169	175	2421	13.8	71.43
		41409105_1	AZP83696.1	62.5	8	3	0	5	12	309	316	46	18.5	62.5
		41409105_1	ETB42814.1	83.333	6	1	0	4	9	169	174	46	18.5	100
		41409105_1	AJK78151.1	83.333	6	1	0	5	10	228	233	46	18.5	83.33
		41409105_1	AJK78151.1	71.429	7	2	0	2	8	165	171	2428	13.8	71.43
		41409105_1	AJK78151.1	100	2	0	0	7	8	368	369	116496	9.1	100
		41409105_1	AJK73999.1	83.333	6	1	0	5	10	228	233	46	18.5	83.33
		41409105_1	AJK73999.1	71.429	7	2	0	2	8	165	171	2428	13.8	71.43
		41409105_1	AZP80022.1	83.333	6	1	0	5	10	228	233	46	18.5	83.33
		41409105_1	AZP80022.1	71.429	7	2	0	2	8	165	171	2428	13.8	71.43
		41409105_1	AZP80022.1	100	2	0	0	7	8	368	369	116496	9.1	100
		41409105_1	AZP80023.1	83.333	6	1	0	5	10	232	237	46	18.5	83.33
		41409105_1	AZP80023.1	100	4	0	0	8	11	27	30	397	15.9	100
		41409105_1	AZP80023.1	71.429	7	2	0	2	8	169	175	2428	13.8	71.43
		41409105_1	AZP80023.1	100	2	0	0	7	8	372	373	116493	9.1	100
		41409105_1	AZP83401.1	83.333	6	1	0	5	10	232	237	46	18.5	83.33
		41409105_1	AZP83401.1	71.429	7	2	0	2	8	169	175	2428	13.8	71.43
		41409105_1	AZP83401.1	100	2	0	0	7	8	372	373	116493	9.1	100
		41409105_1	ASF97632.1	83.333	6	1	0	5	10	232	237	46	18.5	83.33
		41409105_1	ASF97632.1	71.429	7	2	0	2	8	169	175	2428	13.8	71.43
		41409105_1	ASF97632.1	100	2	0	0	7	8	372	373	116493	9.1	100
		41409105_2	Q73VK6.1	100	16	0	0	1	16	49	64	2.22e-10	51.1	100
		41409105_2	AJK74261.1	100	16	0	0	1	16	52	67	2.22e-10	51.1	100
		41409105_2	AJK74261.1	80	5	1	0	5	9	214	218	2829	14.2	80
		41409105_2	EGO38085.1	100	16	0	0	1	16	52	67	2.22e-10	51.1	100
		41409105_2	EGO38085.1	80	5	1	0	5	9	214	218	2829	14.2	80
		41409105_2	Q73VK6.1	80	5	1	0	5	9	211	215	2828	14.2	80
		41409105_2	AZP80285.1	100	16	0	0	1	16	30	45	2.23e-10	51.1	100
		41409105_2	AZP80285.1	80	5	1	0	5	9	192	196	2825	14.2	80
		41409105_2	ANH31091.1	100	16	0	0	1	16	30	45	2.23e-10	51.1	100
		41409105_2	ANH31091.1	80	5	1	0	5	9	192	196	2825	14.2	80
		41409105_2	AZP82868.1	93.75	16	1	0	1	16	54	69	1.76e-09	48.6	93.75
		41409105_2	AZP82868.1	80	5	1	0	5	9	216	220	2829	14.2	80
		41409105_2	Q73SC5.1	93.75	16	1	0	1	16	54	69	1.76e-09	48.6	93.75
		41409105_2	Q73SC5.1	80	5	1	0	5	9	216	220	2829	14.2	80
		41409105_2	EGO39571.1	93.75	16	1	0	1	16	30	45	1.76e-09	48.6	93.75
		41409105_2	EGO39571.1	80	5	1	0	5	9	192	196	2825	14.2	80
		41409105_2	ELP44162.1	93.75	16	1	0	1	16	25	40	1.76e-09	48.6	93.75
		41409105_2	ELP44162.1	80	5	1	0	5	9	187	191	2824	14.2	80
		41409105_2	ETA98622.1	93.75	16	1	0	1	16	25	40	1.77e-09	48.6	93.75
		41409105_2	ETA98622.1	80	5	1	0	5	9	187	191	2814	14.2	80
		41409105_2	AAS03224.1	80	10	2	0	2	11	45	54	0.16	26.1	80
		41409105_2	AAS04069.1	64.286	14	2	1	1	11	49	62	0.33	25.2	64.29
		41409105_2	ETB09184.1	64.706	17	3	2	1	14	162	178	0.65	24.4	70.59
		41409105_2	ETB09184.1	54.545	11	5	0	3	13	107	117	82178	10	63.64
		41409105_2	ETA97259.1	64.706	17	3	2	1	14	161	177	0.66	24.4	70.59
		41409105_2	ETA97259.1	54.545	11	5	0	3	13	106	116	82200	10	63.64
		41409105_2	AAS02407.1	64.706	17	3	2	1	14	144	160	0.66	24.4	70.59
		41409105_2	AAS02407.1	54.545	11	5	0	3	13	89	99	82204	10	63.64
		41409105_2	AGL38631.1	64.706	17	3	2	1	14	160	176	0.66	24.4	70.59
		41409105_2	AGL38631.1	54.545	11	5	0	3	13	105	115	82216	10	63.64
		41409105_2	AZP79640.1	64.706	17	3	2	1	14	163	179	0.66	24.4	70.59
		41409105_2	AZP79640.1	54.545	11	5	0	3	13	108	118	82218	10	63.64
		41409105_2	EGO38335.1	64.706	17	3	2	1	14	163	179	0.66	24.4	70.59
		41409105_2	EGO38335.1	54.545	11	5	0	3	13	108	118	82218	10	63.64
		41409105_2	AJK76810.1	64.706	17	3	2	1	14	163	179	0.66	24.4	70.59
		41409105_2	AJK76810.1	54.545	11	5	0	3	13	108	118	82218	10	63.64
		41409105_2	ETB47203.1	100	7	0	0	1	7	39	45	1.3	23.5	100
		41409105_2	ETB47203.1	100	2	0	0	15	16	12	13	158674	9.1	100
		41409105_2	EGO36732.1	100	7	0	0	1	7	81	87	1.3	23.5	100
		41409105_2	EGO36732.1	100	2	0	0	15	16	54	55	158641	9.1	100
		41409105_2	AZA68949.1	100	7	0	0	1	7	83	89	1.3	23.5	100
		41409105_2	AZA68949.1	100	2	0	0	15	16	56	57	158640	9.1	100
		41409105_2	AZA68949.1	50	14	5	2	2	14	182	194	158640	9.1	50
		41409105_2	AJK80998.1	100	7	0	0	1	7	83	89	1.3	23.5	100
		41409105_2	AJK80998.1	100	2	0	0	15	16	56	57	158640	9.1	100
		41409105_2	ASF94458.1	100	7	0	0	1	7	83	89	1.3	23.5	100
		41409105_2	ASF94458.1	100	2	0	0	15	16	56	57	158640	9.1	100
		41409105_2	AJK76780.1	100	7	0	0	1	7	83	89	1.3	23.5	100
		41409105_2	AJK76780.1	100	2	0	0	15	16	56	57	158640	9.1	100
		41409105_2	ETA97469.1	100	7	0	0	1	7	107	113	1.3	23.5	100
		41409105_2	ETA97469.1	100	2	0	0	15	16	80	81	158625	9.1	100
		41409105_2	ETA97469.1	50	14	5	2	2	14	206	218	158625	9.1	50
		41409105_2	AAS02446.1	100	7	0	0	1	7	107	113	1.3	23.5	100
		41409105_2	AAS02446.1	100	2	0	0	15	16	80	81	158625	9.1	100
		41409105_2	ELP47101.1	100	7	0	0	1	7	11	17	1.3	23.5	100
		41409105_2	ELP47101.1	83.333	6	1	0	2	7	849	854	1435	15.1	83.33
		41409105_2	ELP47101.1	80	5	1	0	3	7	431	435	4037	13.8	80
		41409105_2	ELP47101.1	100	3	0	0	14	16	164	166	15672	12.1	100
		41409105_2	ELP47101.1	100	2	0	0	15	16	929	930	158482	9.1	100
		41409105_2	ETB49634.1	100	7	0	0	1	7	11	17	1.3	23.5	100
		41409105_2	ETB49634.1	83.333	6	1	0	2	7	849	854	1435	15.1	83.33
		41409105_2	ETB49634.1	80	5	1	0	3	7	431	435	4037	13.8	80
		41409105_2	ETB49634.1	100	3	0	0	14	16	164	166	15672	12.1	100
		41409105_2	ETB49634.1	100	2	0	0	15	16	930	931	158482	9.1	100
		41409105_2	EGO40205.1	100	7	0	0	1	7	29	35	1.3	23.5	100
		41409105_2	EGO40205.1	83.333	6	1	0	2	7	867	872	1435	15.1	83.33
		41409105_2	EGO40205.1	80	5	1	0	3	7	449	453	4037	13.8	80
		41409105_2	EGO40205.1	100	3	0	0	14	16	182	184	15673	12.1	100
		41409105_2	EGO40205.1	100	2	0	0	15	16	946	947	158481	9.1	100
		41409105_2	AGL37748.1	100	7	0	0	1	7	29	35	1.3	23.5	100
		41409105_2	AGL37748.1	83.333	6	1	0	2	7	867	872	1435	15.1	83.33
		41409105_2	AGL37748.1	80	5	1	0	3	7	449	453	4037	13.8	80
		41409105_2	AGL37748.1	100	3	0	0	14	16	182	184	15673	12.1	100
		41409105_2	AGL37748.1	100	2	0	0	15	16	947	948	158481	9.1	100
		41409105_2	AAS03304.1	100	7	0	0	1	7	29	35	1.3	23.5	100
		41409105_2	AAS03304.1	83.333	6	1	0	2	7	867	872	1435	15.1	83.33
		41409105_2	AAS03304.1	80	5	1	0	3	7	449	453	4037	13.8	80
		41409105_2	AAS03304.1	100	3	0	0	14	16	182	184	15673	12.1	100
		41409105_2	AAS03304.1	100	2	0	0	15	16	948	949	158481	9.1	100
		41409105_2	AZP81858.1	100	7	0	0	1	7	33	39	1.3	23.5	100
		41409105_2	AZP81858.1	83.333	6	1	0	2	7	871	876	1435	15.1	83.33
		41409105_2	AZP81858.1	80	5	1	0	3	7	453	457	4037	13.8	80
		41409105_2	AZP81858.1	100	3	0	0	14	16	186	188	15673	12.1	100
		41409105_2	AZP81858.1	100	2	0	0	15	16	950	951	158481	9.1	100
		41409105_2	AJK76034.1	100	7	0	0	1	7	33	39	1.3	23.5	100
		41409105_2	AJK76034.1	83.333	6	1	0	2	7	871	876	1435	15.1	83.33
		41409105_2	AJK76034.1	80	5	1	0	3	7	453	457	4037	13.8	80
		41409105_2	AJK76034.1	100	3	0	0	14	16	186	188	15673	12.1	100
		41409105_2	AJK76034.1	100	2	0	0	15	16	951	952	158481	9.1	100
		41409105_2	AJK80228.1	100	7	0	0	1	7	33	39	1.3	23.5	100
		41409105_2	AJK80228.1	83.333	6	1	0	2	7	871	876	1435	15.1	83.33
		41409105_2	AJK80228.1	80	5	1	0	3	7	453	457	4037	13.8	80
		41409105_2	AJK80228.1	100	3	0	0	14	16	186	188	15673	12.1	100
		41409105_2	AJK80228.1	100	2	0	0	15	16	952	953	158481	9.1	100
		41409105_2	OHW79765.1	100	7	0	0	1	7	33	39	1.3	23.5	100
		41409105_2	OHW79765.1	83.333	6	1	0	2	7	871	876	1435	15.1	83.33
		41409105_2	OHW79765.1	80	5	1	0	3	7	453	457	4037	13.8	80
		41409105_2	OHW79765.1	100	3	0	0	14	16	186	188	15673	12.1	100
		41409105_2	OHW79765.1	100	2	0	0	15	16	953	954	158481	9.1	100
		41409105_2	AAS03470.1	80	10	0	1	5	14	97	104	5.4	21.8	80
		41409105_2	AAS03470.1	57.143	7	3	0	9	15	309	315	11152	12.5	57.14
		41409105_2	AAS03470.1	45.455	11	6	0	3	13	150	160	42504	10.8	54.55
		41409105_2	AZP80793.1	80	10	0	1	5	14	97	104	5.4	21.8	80
		41409105_2	AZP80793.1	57.143	7	3	0	9	15	309	315	11152	12.5	57.14
		41409105_2	AZP80793.1	45.455	11	6	0	3	13	150	160	42504	10.8	54.55
		41409105_2	EGO36968.1	80	10	0	1	5	14	97	104	5.4	21.8	80
		41409105_2	EGO36968.1	57.143	7	3	0	9	15	309	315	11159	12.5	57.14
		41409105_2	EGO36968.1	45.455	11	6	0	3	13	150	160	42516	10.8	54.55
		41409105_2	ETB29108.1	66.667	9	3	0	8	16	49	57	11	21	77.78
		41409105_2	ETB29108.1	60	5	2	0	11	15	76	80	30328	11.2	60
		41409105_2	ETB48366.1	66.667	9	3	0	8	16	53	61	11	21	77.78
		41409105_2	ETB48366.1	60	5	2	0	11	15	80	84	30334	11.2	60
		41409105_2	AAS02900.1	66.667	9	3	0	8	16	83	91	11	21	77.78
		41409105_2	AAS02900.1	60	5	2	0	11	15	110	114	30370	11.2	60
		41409105_2	AZP82540.1	66.667	9	3	0	8	16	83	91	11	21	77.78
		41409105_2	AZP82540.1	60	5	2	0	11	15	110	114	30370	11.2	60
		41409105_2	AZA68547.1	66.667	9	3	0	8	16	83	91	11	21	77.78
		41409105_2	AZA68547.1	60	5	2	0	11	15	110	114	30370	11.2	60
		41409105_2	EGO37864.1	75	8	2	0	2	9	49	56	11	21	75
		41409105_2	AJK74534.1	75	8	2	0	2	9	62	69	11	21	75
		41409105_2	AAS05037.1	75	8	2	0	2	9	78	85	11	21	75
		41409105_2	ELP45152.1	64.286	14	3	1	3	16	406	417	11	21	64.29
		41409105_2	ELP45152.1	100	4	0	0	4	7	385	388	4011	13.8	100
		41409105_2	ELP45152.1	45.455	11	0	1	11	15	325	335	42494	10.8	45.45
		41409105_2	ELP45545.1	72.727	11	1	1	5	15	492	500	11	21	72.73
		41409105_2	ELP45545.1	100	4	0	0	12	15	181	184	4021	13.8	100
		41409105_2	ASE14505.1	72.727	11	1	1	5	15	501	509	11	21	72.73
		41409105_2	ASE14505.1	100	4	0	0	12	15	190	193	4021	13.8	100
		41409105_2	AZP80569.1	72.727	11	1	1	5	15	501	509	11	21	72.73
		41409105_2	AZP80569.1	100	4	0	0	12	15	190	193	4021	13.8	100
		41409105_2	ETB42146.1	72.727	11	1	1	5	15	522	530	11	21	72.73
		41409105_2	ETB42146.1	100	4	0	0	12	15	211	214	4022	13.8	100
		41409105_2	AAS05034.1	72.727	11	1	1	5	15	522	530	11	21	72.73
		41409105_2	AAS05034.1	100	4	0	0	12	15	211	214	4022	13.8	100
		41409105_2	OUZ02965.1	72.727	11	1	1	5	15	522	530	11	21	72.73
		41409105_2	OUZ02965.1	100	4	0	0	12	15	211	214	4022	13.8	100
		41409105_2	ETB45689.1	100	6	0	0	4	9	82	87	15	20.6	100
		41409105_2	ETB25433.1	100	6	0	0	4	9	82	87	15	20.6	100
		41409105_2	ETB46358.1	100	6	0	0	11	16	39	44	15	20.6	100
		41409105_2	AAS06811.1	100	6	0	0	4	9	82	87	15	20.6	100
		41409105_2	AAS06811.1	100	4	0	0	12	15	179	182	3971	13.8	100
		41409105_2	ETB08303.1	100	6	0	0	4	9	119	124	15	20.6	100
		41409105_2	ETB08303.1	100	4	0	0	12	15	216	219	3983	13.8	100
		41409105_2	AAS06499.1	100	6	0	0	11	16	39	44	15	20.6	100
		41409105_2	EGO40007.1	66.667	12	3	1	3	14	256	266	15	20.6	75
		41409105_2	EGO40007.1	60	10	4	0	2	11	222	231	1004	15.5	60
		41409105_2	EGO40007.1	100	4	0	0	4	7	195	198	3998	13.8	100
		41409105_2	ETB10129.1	66.667	12	3	1	3	14	261	271	15	20.6	75
		41409105_2	ETB10129.1	60	10	4	0	2	11	227	236	1004	15.5	60
		41409105_2	ETB10129.1	100	4	0	0	4	7	200	203	3998	13.8	100
		41409105_2	AAS03054.1	66.667	12	3	1	3	14	261	271	15	20.6	75
		41409105_2	AAS03054.1	60	10	4	0	2	11	227	236	1004	15.5	60
		41409105_2	AAS03054.1	100	4	0	0	4	7	200	203	3998	13.8	100
		41409105_2	AJK76255.1	66.667	12	3	1	3	14	261	271	15	20.6	75
		41409105_2	AJK76255.1	60	10	4	0	2	11	227	236	1004	15.5	60
		41409105_2	AJK76255.1	100	4	0	0	4	7	200	203	3998	13.8	100
		41409105_2	AZP82085.1	66.667	12	3	1	3	14	261	271	15	20.6	75
		41409105_2	AZP82085.1	60	10	4	0	2	11	227	236	1004	15.5	60
		41409105_2	AZP82085.1	100	4	0	0	4	7	200	203	3998	13.8	100
		41409105_2	OUZ05364.1	66.667	12	3	1	3	14	269	279	15	20.6	75
		41409105_2	OUZ05364.1	60	10	4	0	2	11	235	244	1005	15.5	60
		41409105_2	OUZ05364.1	100	4	0	0	4	7	208	211	4000	13.8	100
		41409105_2	ETB35623.1	72.727	11	3	0	5	15	83	93	15	20.6	81.82
		41409105_2	ETB35623.1	57.143	14	6	0	1	14	211	224	44	19.3	64.29
		41409105_2	ETB35623.1	80	5	1	0	12	16	172	176	5665	13.4	80
		41409105_2	ETB35623.1	80	5	1	0	12	16	317	321	42532	10.8	80
		41409105_2	OVF03041.1	72.727	11	3	0	5	15	9	19	15	20.6	81.82
		41409105_2	OVF03041.1	57.143	14	6	0	1	14	137	150	44	19.3	64.29
		41409105_2	OVF03041.1	80	5	1	0	12	16	98	102	5667	13.4	80
		41409105_2	OVF03041.1	80	5	1	0	12	16	243	247	42538	10.8	80
		41409105_2	AAS05847.1	72.727	11	3	0	5	15	80	90	15	20.6	81.82
		41409105_2	AAS05847.1	57.143	14	6	0	1	14	208	221	44	19.3	64.29
		41409105_2	AAS05847.1	80	5	1	0	12	16	169	173	5671	13.4	80
		41409105_2	AAS05847.1	80	5	1	0	12	16	314	318	42546	10.8	80
		41409105_2	AJK73991.1	72.727	11	3	0	5	15	83	93	15	20.6	81.82
		41409105_2	AJK73991.1	57.143	14	6	0	1	14	211	224	44	19.3	64.29
		41409105_2	AJK73991.1	80	5	1	0	12	16	172	176	5671	13.4	80
		41409105_2	AJK73991.1	80	5	1	0	12	16	317	321	42547	10.8	80
		41409105_2	ETB05995.1	72.727	11	3	0	5	15	120	130	15	20.6	81.82
		41409105_2	ETB05995.1	57.143	14	6	0	1	14	248	261	44	19.3	64.29
		41409105_2	ETB05995.1	80	5	1	0	12	16	209	213	5672	13.4	80
		41409105_2	ETB05995.1	80	5	1	0	12	16	354	358	42551	10.8	80
		41409105_2	OUZ01466.1	72.727	11	3	0	5	15	141	151	15	20.6	81.82
		41409105_2	OUZ01466.1	57.143	14	6	0	1	14	269	282	44	19.3	64.29
		41409105_2	OUZ01466.1	80	5	1	0	12	16	230	234	5673	13.4	80
		41409105_2	OUZ01466.1	80	5	1	0	12	16	375	379	42553	10.8	80
		41409105_2	ETB42237.1	66.667	12	4	0	4	15	15	26	21	20.2	83.33
		41409105_2	AZP82135.1	85.714	7	1	0	10	16	16	22	21	20.2	85.71
		41409105_2	AZP82135.1	100	2	0	0	15	16	78	79	158783	9.1	100
		41409105_2	AAS04836.1	85.714	7	1	0	10	16	16	22	21	20.2	85.71
		41409105_2	AAS04836.1	100	2	0	0	15	16	78	79	158783	9.1	100
		41409105_2	ETB47396.1	66.667	12	2	1	3	14	92	101	22	20.2	66.67
		41409105_2	ETB47396.1	75	4	1	0	11	14	137	140	30372	11.2	75
		41409105_2	ETB27864.1	66.667	12	2	1	3	14	92	101	22	20.2	66.67
		41409105_2	ETB27864.1	75	4	1	0	11	14	137	140	30374	11.2	75
		41409105_2	ETB35490.1	66.667	12	2	1	3	14	95	104	22	20.2	66.67
		41409105_2	ETB35490.1	75	4	1	0	11	14	140	143	30377	11.2	75
		41409105_2	AAS02522.1	66.667	12	2	1	3	14	92	101	22	20.2	66.67
		41409105_2	AAS02522.1	75	4	1	0	11	14	137	140	30398	11.2	75
		41409105_2	ANH27089.1	66.667	12	2	1	3	14	92	101	22	20.2	66.67
		41409105_2	ANH27089.1	75	4	1	0	11	14	137	140	30398	11.2	75
		41409105_2	AAS05070.1	66.667	12	4	0	4	15	15	26	22	20.2	83.33
		41409105_2	AAS05070.1	46.154	13	7	0	2	14	108	120	114299	9.5	53.85
		41409105_2	AZP79736.1	66.667	12	2	1	3	14	95	104	22	20.2	66.67
		41409105_2	AZP79736.1	75	4	1	0	11	14	140	143	30400	11.2	75
		41409105_2	EGO38210.1	61.538	13	2	1	4	16	100	109	22	20.2	69.23
		41409105_2	EGO38210.1	66.667	6	2	0	2	7	340	345	42489	10.8	66.67
		41409105_2	AAS05638.1	61.538	13	2	1	4	16	108	117	22	20.2	69.23
		41409105_2	AAS05638.1	66.667	6	2	0	2	7	348	353	42492	10.8	66.67
		41409105_2	AGL35659.1	61.538	13	2	1	4	16	108	117	22	20.2	69.23
		41409105_2	AGL35659.1	66.667	6	2	0	2	7	348	353	42492	10.8	66.67
		41409105_2	ETA93705.1	53.333	15	2	1	5	14	122	136	30	19.7	53.33
		41409105_2	ETA93705.1	80	5	1	0	3	7	59	63	1980	14.6	100
		41409105_2	AAS06877.1	53.333	15	2	1	5	14	140	154	30	19.7	53.33
		41409105_2	AAS06877.1	80	5	1	0	3	7	77	81	1986	14.6	100
		41409105_2	EGO39152.1	55.556	18	4	1	3	16	200	217	31	19.7	61.11
		41409105_2	AAS06341.1	55.556	18	4	1	3	16	203	220	31	19.7	61.11
		41409105_2	OUZ01993.1	85.714	7	1	0	5	11	124	130	43	19.3	85.71
		41409105_2	OUZ01993.1	100	4	0	0	4	7	102	105	3953	13.8	100
		41409105_2	ELP46818.1	85.714	7	1	0	5	11	152	158	43	19.3	85.71
		41409105_2	ELP46818.1	100	4	0	0	4	7	130	133	3967	13.8	100
		41409105_2	ELP46818.1	100	2	0	0	15	16	44	45	158783	9.1	100
		41409105_2	AAS05704.1	57.143	14	1	1	6	14	26	39	43	19.3	57.14
		41409105_2	ETB49689.1	85.714	7	1	0	1	7	66	72	43	19.3	85.71
		41409105_2	AJK75736.1	85.714	7	1	0	5	11	194	200	43	19.3	85.71
		41409105_2	AJK75736.1	100	4	0	0	4	7	172	175	3981	13.8	100
		41409105_2	AJK75736.1	100	2	0	0	15	16	86	87	158720	9.1	100
		41409105_2	AAS03660.1	85.714	7	1	0	5	11	198	204	43	19.3	85.71
		41409105_2	AAS03660.1	100	4	0	0	4	7	176	179	3982	13.8	100
		41409105_2	AAS03660.1	100	2	0	0	15	16	90	91	158715	9.1	100
		41409105_2	ETB04418.1	66.667	9	3	0	5	13	250	258	43	19.3	77.78
		41409105_2	EGO36946.1	83.333	6	1	0	6	11	114	119	43	19.3	100
		41409105_2	EGO36946.1	100	2	0	0	7	8	9	10	82237	10	100
		41409105_2	AZP80866.1	83.333	6	1	0	6	11	116	121	43	19.3	100
		41409105_2	AZP80866.1	100	2	0	0	7	8	11	12	82238	10	100
		41409105_2	ELP45845.1	66.667	12	0	1	5	16	282	289	43	19.3	66.67
		41409105_2	ELP45845.1	100	4	0	0	4	7	17	20	3994	13.8	100
		41409105_2	EGO39855.1	66.667	12	0	1	5	16	284	291	43	19.3	66.67
		41409105_2	EGO39855.1	100	4	0	0	4	7	19	22	3994	13.8	100
		41407484_1	AAS03703.1	100	15	0	0	1	15	1	15	4.69e-11	52.8	100
		41407484_1	AZP81015.1	100	15	0	0	1	15	1	15	4.69e-11	52.8	100
		41407484_1	ETB31377.1	100	15	0	0	1	15	1	15	4.71e-11	52.8	100
		41407484_1	ELP47065.1	69.231	13	3	1	1	12	46	58	0.55	24.4	69.23
		41407484_1	OHW63578.1	69.231	13	3	1	1	12	56	68	0.56	24.4	69.23
		41407484_1	AAS05626.1	69.231	13	3	1	1	12	56	68	0.56	24.4	69.23
		41407484_1	AAS04925.1	69.231	13	3	1	1	12	56	68	0.56	24.4	69.23
		41407484_1	AAS03365.1	69.231	13	3	1	1	12	56	68	0.56	24.4	69.23
		41407484_1	ETB01769.1	77.778	9	1	1	1	8	1	9	4.6	21.8	77.78
		41407484_1	AAS04966.1	85.714	7	1	0	8	14	370	376	4.6	21.8	85.71
		41407484_1	AGL36108.1	85.714	7	1	0	8	14	370	376	4.6	21.8	85.71
		41407484_1	OUZ04470.1	85.714	7	1	0	8	14	383	389	4.6	21.8	85.71
		41407484_1	OUZ04470.1	100	4	0	0	1	4	309	312	311	16.8	100
		41407484_1	AAS04500.1	85.714	7	1	0	8	14	383	389	4.6	21.8	85.71
		41407484_1	AAS04500.1	100	4	0	0	1	4	309	312	311	16.8	100
		41407484_1	AAS04500.1	100	2	0	0	10	11	66	67	106458	9.5	100
		41407484_1	AZP80733.1	85.714	7	1	0	8	14	383	389	4.6	21.8	85.71
		41407484_1	AZP80733.1	100	4	0	0	1	4	309	312	311	16.8	100
		41407484_1	AZP80733.1	100	2	0	0	10	11	66	67	106458	9.5	100
		41407484_1	OUZ02003.1	58.333	12	3	1	5	14	14	25	9.1	21	75
		41407484_1	ETB11100.1	58.333	12	3	1	5	14	250	261	9.2	21	75
		41407484_1	EGO36778.1	58.333	12	3	1	5	14	262	273	9.2	21	75
		41407484_1	EGO38685.1	70	10	3	0	2	11	922	931	9.3	21	70
		41407484_1	AZP82794.1	70	10	3	0	2	11	934	943	9.3	21	70
		41407484_1	Q73U92.1	70	10	3	0	2	11	934	943	9.3	21	70
		41407484_1	ETB25012.1	75	8	2	0	1	8	1	8	18	20.2	75
		41407484_1	AZP83193.1	85.714	7	1	0	8	14	236	242	19	20.2	85.71
		41407484_1	ASE16297.1	83.333	6	1	0	10	15	399	404	19	20.2	100
		41407484_1	ASE16297.1	80	5	1	0	10	14	75	79	1265	15.1	80
		41407484_1	ASE16297.1	40	15	3	2	7	15	288	302	28077	11.2	46.67
		41407484_1	AAS02640.1	83.333	6	1	0	10	15	400	405	19	20.2	100
		41407484_1	AAS02640.1	80	5	1	0	10	14	76	80	1265	15.1	80
		41407484_1	AAS02640.1	40	15	3	2	7	15	289	303	28077	11.2	46.67
		41407484_1	AAS03957.1	83.333	6	1	0	1	6	1	6	26	19.7	83.33
		41407484_1	ELP46877.1	75	8	2	0	3	10	39	46	26	19.7	87.5
		41407484_1	ELP46877.1	100	2	0	0	12	13	84	85	106465	9.5	100
		41407484_1	ELP46877.1	100	2	0	0	13	14	304	305	106465	9.5	100
		41407484_1	CAA11575.1	75	8	2	0	3	10	39	46	26	19.7	87.5
		41407484_1	CAA11575.1	100	2	0	0	12	13	84	85	106465	9.5	100
		41407484_1	AAS03548.1	75	8	2	0	3	10	39	46	26	19.7	87.5
		41407484_1	AAS03548.1	100	2	0	0	12	13	84	85	106465	9.5	100
		41407484_1	OHW74042.1	75	8	2	0	3	10	39	46	26	19.7	87.5
		41407484_1	OHW74042.1	100	2	0	0	12	13	84	85	106465	9.5	100
		41407484_1	ETB50435.1	83.333	6	1	0	8	13	154	159	26	19.7	83.33
		41407484_1	AAS03597.1	83.333	6	1	0	8	13	244	249	27	19.7	83.33
		41407484_1	OUZ04787.1	66.667	9	3	0	6	14	386	394	27	19.7	66.67
		41407484_1	OHW63833.1	83.333	6	1	0	1	6	91	96	37	19.3	83.33
		41407484_1	AAS04050.1	83.333	6	1	0	1	6	85	90	37	19.3	83.33
		41407484_1	ETB53096.1	83.333	6	1	0	5	10	190	195	37	19.3	100
		41407484_1	OUZ03605.1	83.333	6	1	0	1	6	87	92	37	19.3	83.33
		41407484_1	AJK75388.1	83.333	6	1	0	1	6	91	96	37	19.3	83.33
		41407484_1	ETB49488.1	63.636	11	1	1	8	15	154	164	37	19.3	63.64
		41407484_1	AAS04713.1	83.333	6	1	0	5	10	212	217	37	19.3	100
		41407484_1	ETB30654.1	100	5	0	0	10	14	177	181	38	19.3	100
		41407484_1	ETB30654.1	100	2	0	0	13	14	263	264	106475	9.5	100
		41407484_1	AAS02402.1	71.429	7	2	0	8	14	113	119	38	19.3	85.71
		41407484_1	AAS02402.1	100	3	0	0	13	15	111	113	7182	12.9	100
		41407484_1	AGL38636.1	71.429	7	2	0	8	14	116	122	38	19.3	85.71
		41407484_1	AGL38636.1	100	3	0	0	13	15	114	116	7183	12.9	100
		41407484_1	AZP79636.1	71.429	7	2	0	8	14	128	134	38	19.3	85.71
		41407484_1	AZP79636.1	100	3	0	0	13	15	126	128	7186	12.9	100
		41407484_1	ASE12954.1	71.429	7	2	0	8	14	128	134	38	19.3	85.71
		41407484_1	ASE12954.1	100	3	0	0	13	15	126	128	7186	12.9	100
		41407484_1	AAS03251.1	53.846	13	1	1	2	9	58	70	38	19.3	53.85
		41407484_1	EGO39629.1	70	10	1	1	3	10	328	337	38	19.3	70
		41407484_1	AAS03259.1	63.636	11	1	1	8	15	152	162	38	19.3	63.64
		41407484_1	AJK76076.1	63.636	11	1	1	8	15	154	164	38	19.3	63.64
		41407484_1	AZP81898.1	63.636	11	1	1	8	15	154	164	38	19.3	63.64
		41407484_1	AJK74834.1	66.667	9	3	0	7	15	265	273	38	19.3	77.78
		41407484_1	AJK77593.1	100	5	0	0	10	14	316	320	38	19.3	100
		41407484_1	AJK77593.1	100	2	0	0	13	14	402	403	106458	9.5	100
		41407484_1	AAS04688.1	66.667	9	3	0	7	15	270	278	38	19.3	77.78
		41407484_1	AAS04833.1	83.333	6	1	0	1	6	1	6	38	19.3	83.33
		41407484_1	AAS04833.1	66.667	6	2	0	10	15	397	402	311	16.8	83.33
		41407484_1	AJK74707.1	83.333	6	1	0	1	6	1	6	38	19.3	83.33
		41407484_1	AJK74707.1	66.667	6	2	0	10	15	397	402	311	16.8	83.33
		41407484_1	AAS03442.1	100	5	0	0	10	14	329	333	38	19.3	100
		41407484_1	AAS03442.1	100	2	0	0	13	14	415	416	106457	9.5	100
		41407484_1	ETB02106.1	52.941	17	5	1	2	15	436	452	38	19.3	58.82
		41407484_1	AAS06054.1	83.333	6	1	0	10	15	83	88	38	19.3	83.33
		41407484_1	AAS06054.1	100	4	0	0	4	7	177	180	893	15.5	100
		41407484_1	AGL35238.1	83.333	6	1	0	10	15	104	109	38	19.3	83.33
		41407484_1	AGL35238.1	100	4	0	0	4	7	198	201	893	15.5	100
		41407484_1	AZP83492.1	83.333	6	1	0	10	15	104	109	38	19.3	83.33
		41407484_1	AZP83492.1	100	4	0	0	4	7	198	201	893	15.5	100
		41407484_1	ETB45721.1	70	10	1	1	3	10	490	499	38	19.3	70
		41407484_1	ETB45721.1	100	2	0	0	9	10	57	58	76462	10	100
		41407484_1	AAS03231.1	100	5	0	0	10	14	526	530	38	19.3	100
		41407484_1	AZP82965.1	70	10	1	1	3	10	568	577	38	19.3	70
		41407484_1	AZP82965.1	100	2	0	0	9	10	135	136	76467	10	100
		41407484_1	Q73S23.3	70	10	1	1	3	10	568	577	38	19.3	70
		41407484_1	Q73S23.3	100	2	0	0	9	10	135	136	76467	10	100
		41407484_1	ETB08297.1	70	10	1	1	3	10	568	577	38	19.3	70
		41407484_1	ETB08297.1	100	2	0	0	9	10	135	136	76467	10	100
		41407484_1	OUZ03823.1	70	10	1	1	3	10	593	602	38	19.3	70
		41407484_1	OUZ03823.1	100	2	0	0	9	10	160	161	76468	10	100
		41407484_1	ETB00772.1	60	10	4	0	1	10	13	22	51	18.9	70
		41407484_1	ETB25581.1	50	12	6	0	2	13	48	59	52	18.9	66.67
		41407484_1	ETB35686.1	83.333	6	1	0	1	6	1	6	52	18.9	83.33
		41407484_1	Q73VL1.1	83.333	6	1	0	9	14	60	65	53	18.9	83.33
		41407484_1	AAS06273.1	66.667	9	1	1	1	7	1	9	53	18.9	66.67
		41407484_1	ETB15130.1	66.667	9	1	1	1	7	1	9	53	18.9	66.67
		41407484_1	EGO39072.1	66.667	9	1	1	1	7	4	12	53	18.9	66.67
		41407484_1	AGL35022.1	66.667	9	1	1	1	7	4	12	53	18.9	66.67
		41407484_1	Q740D7.1	60	10	4	0	1	10	175	184	53	18.9	70
		41407484_1	Q740D7.1	100	2	0	0	7	8	74	75	76404	10	100
		41407484_1	AAS06768.1	50	12	6	0	2	13	48	59	53	18.9	66.67
		41407484_1	ETB49555.1	63.636	11	1	1	1	11	216	223	53	18.9	63.64
		41407484_1	ELP45595.1	75	8	2	0	8	15	100	107	53	18.9	75
		41407484_1	ELP45595.1	80	5	1	0	6	10	152	156	887	15.5	80
		41407484_1	ELP45595.1	80	5	1	0	10	14	87	91	28025	11.2	80
		41407484_1	AJK74488.1	75	8	2	0	8	15	114	121	53	18.9	75
		41407484_1	AJK74488.1	80	5	1	0	6	10	166	170	887	15.5	80
		41407484_1	AJK74488.1	80	5	1	0	10	14	101	105	28032	11.2	80
		41407484_1	AAS03492.1	100	5	0	0	4	8	259	263	53	18.9	100
		41407484_1	AZP83688.1	100	5	0	0	4	8	259	263	53	18.9	100
		41407484_1	ETB10763.1	100	5	0	0	4	8	262	266	53	18.9	100
		41407484_1	ETB00034.1	100	5	0	0	4	8	262	266	53	18.9	100
		41407484_1	ETB53974.1	100	5	0	0	4	8	283	287	53	18.9	100
		41407484_1	EGO37751.1	57.143	14	2	1	1	10	150	163	53	18.9	57.14
		41407484_1	EGO37751.1	100	2	0	0	14	15	299	300	76432	10	100
		41407484_1	EGO37751.1	100	2	0	0	13	14	314	315	106467	9.5	100
		41407484_1	AJK74431.1	57.143	14	2	1	1	10	150	163	53	18.9	57.14
		41407484_1	AJK74431.1	100	2	0	0	14	15	299	300	76432	10	100
		41407484_1	AJK74431.1	100	2	0	0	13	14	314	315	106467	9.5	100
		41407484_1	ETB42703.1	100	5	0	0	4	8	283	287	53	18.9	100
		41407484_1	ASE14400.1	57.143	14	2	1	1	10	160	173	53	18.9	57.14
		41407484_1	ASE14400.1	100	2	0	0	14	15	309	310	76434	10	100
		41407484_1	ASE14400.1	100	2	0	0	13	14	324	325	106466	9.5	100
		41407484_1	AZA70477.1	57.143	14	2	1	1	10	160	173	53	18.9	57.14
		41407484_1	AZA70477.1	100	2	0	0	14	15	309	310	76434	10	100
		41407484_1	AZA70477.1	100	2	0	0	13	14	324	325	106466	9.5	100
		41407484_1	AAS05143.1	57.143	14	2	1	1	10	163	176	53	18.9	57.14
		41407484_1	AAS05143.1	100	2	0	0	14	15	312	313	76435	10	100
		41407484_1	AAS05143.1	100	2	0	0	13	14	327	328	106466	9.5	100
		41407484_1	ETB06800.1	100	5	0	0	4	8	283	287	53	18.9	100
		41407484_1	ETB34533.1	100	5	0	0	4	8	283	287	53	18.9	100
		41407484_1	EGO37815.1	75	8	2	0	8	15	206	213	54	18.9	75
		41407484_1	EGO37815.1	80	5	1	0	6	10	258	262	890	15.5	80
		41407484_1	EGO37815.1	80	5	1	0	10	14	193	197	28066	11.2	80
		41407484_1	AAS05082.1	75	8	2	0	8	15	214	221	54	18.9	75
		41407484_1	AAS05082.1	80	5	1	0	6	10	266	270	891	15.5	80
		41407484_1	AAS05082.1	80	5	1	0	10	14	201	205	28069	11.2	80
		41407484_1	AYQ78299.1	100	5	0	0	4	8	8	12	54	18.9	100
		41407484_1	ASF98227.1	100	5	0	0	4	8	8	12	54	18.9	100
		41407484_1	AZA69520.1	100	5	0	0	4	8	8	12	54	18.9	100
		41407484_1	AAS06799.1	100	5	0	0	4	8	8	12	54	18.9	100
		41407484_1	ETB46631.1	58.333	12	2	1	3	14	6	14	54	18.9	58.33
		41407484_1	AAS02577.1	83.333	6	1	0	1	6	1	6	54	18.9	83.33
		41407484_1	AAS02577.1	100	2	0	0	12	13	138	139	106452	9.5	100
		41407484_1	EGO37914.1	100	5	0	0	4	8	283	287	54	18.9	100
		41407484_2	AAS03703.1	100	15	0	0	1	15	216	230	2.08e-09	48.1	100
		41407484_2	AZP81015.1	100	15	0	0	1	15	216	230	2.08e-09	48.1	100
		41407484_2	AZP81015.1	83.333	6	0	1	8	13	148	152	5075	13.4	83.33
		41407484_2	AAS03703.1	83.333	6	0	1	8	13	148	152	5075	13.4	83.33
		41407484_2	OUZ02650.1	77.778	9	2	0	7	15	228	236	0.14	26.1	77.78
		41407484_2	AAS04188.1	77.778	9	2	0	7	15	228	236	0.14	26.1	77.78
		41407484_2	AAS04188.1	80	5	1	0	2	6	710	714	39308	10.8	80
		41407484_2	AGL36874.1	77.778	9	2	0	7	15	228	236	0.14	26.1	77.78
		41407484_2	AGL36874.1	66.667	6	2	0	3	8	1980	1985	10210	12.5	66.67
		41407484_2	AGL36874.1	66.667	3	1	0	10	12	1114	1116	106432	9.5	100
		41407484_2	ETB39925.1	77.778	9	2	0	7	15	228	236	0.14	26.1	77.78
		41407484_2	ETB39925.1	62.5	8	3	0	6	13	2200	2207	1809	14.6	62.5
		41407484_2	ETB39925.1	66.667	6	2	0	3	8	1980	1985	10211	12.5	66.67
		41407484_2	ETB39925.1	66.667	3	1	0	10	12	1114	1116	106431	9.5	100
		41407484_2	ETB39925.1	100	2	0	0	10	11	2168	2169	147903	9.1	100
		41407484_2	AJK75274.1	77.778	9	2	0	7	15	228	236	0.14	26.1	77.78
		41407484_2	AJK75274.1	100	5	0	0	8	12	2321	2325	155	17.6	100
		41407484_2	AJK75274.1	66.667	6	2	0	3	8	1980	1985	10211	12.5	66.67
		41407484_2	AJK75274.1	66.667	3	1	0	10	12	1114	1116	106431	9.5	100
		41407484_2	AZP81413.1	77.778	9	2	0	7	15	228	236	0.14	26.1	77.78
		41407484_2	AZP81413.1	100	5	0	0	8	12	2321	2325	155	17.6	100
		41407484_2	AZP81413.1	66.667	6	2	0	3	8	1980	1985	10211	12.5	66.67
		41407484_2	AZP81413.1	66.667	3	1	0	10	12	1114	1116	106431	9.5	100
		41407484_2	AJK75506.1	100	8	0	0	1	8	39	46	0.28	25.2	100
		41407484_2	AJK75506.1	50	12	2	1	2	9	3	14	27895	11.2	50
		41407484_2	ETB02012.1	100	8	0	0	1	8	43	50	0.28	25.2	100
		41407484_2	ETB02012.1	50	12	2	1	2	9	7	18	27903	11.2	50
		41407484_2	AAS03923.1	100	8	0	0	1	8	45	52	0.28	25.2	100
		41407484_2	AAS03923.1	50	12	2	1	2	9	9	20	27906	11.2	50
		41407484_2	ETB33419.1	77.778	9	2	0	6	14	52	60	0.56	24.4	88.89
		41407484_2	ETB33419.1	55.556	9	1	1	6	11	256	264	39273	10.8	55.56
		41407484_2	ETB33419.1	100	2	0	0	12	13	173	174	76454	10	100
		41407484_2	ETB52952.1	77.778	9	2	0	6	14	52	60	0.56	24.4	88.89
		41407484_2	ETB52952.1	55.556	9	1	1	6	11	256	264	39273	10.8	55.56
		41407484_2	ETB52952.1	100	2	0	0	12	13	173	174	76454	10	100
		41407484_2	AAS04630.1	77.778	9	2	0	6	14	52	60	0.56	24.4	88.89
		41407484_2	AAS04630.1	55.556	9	1	1	6	11	256	264	39303	10.8	55.56
		41407484_2	AAS04630.1	100	2	0	0	12	13	173	174	76469	10	100
		41407484_2	ETB31377.1	100	7	0	0	1	7	216	222	2.3	22.7	100
		41407484_2	ETB31377.1	83.333	6	0	1	8	13	148	152	5067	13.4	83.33
		41407484_2	AAS06188.1	87.5	8	1	0	1	8	151	158	4.5	21.8	87.5
		41407484_2	AAS06188.1	58.333	12	2	1	4	12	34	45	2510	14.2	58.33
		41407484_2	ETB26478.1	70	10	3	0	4	13	48	57	6.3	21.4	70
		41407484_2	EGO40168.1	75	8	2	0	5	12	34	41	6.4	21.4	87.5
		41407484_2	OHW88886.1	70	10	3	0	4	13	27	36	6.5	21.4	70
		41407484_2	OHW88886.1	80	5	1	0	6	10	138	142	39105	10.8	80
		41407484_2	ETB08831.1	70	10	3	0	4	13	33	42	6.5	21.4	70
		41407484_2	ETB08831.1	80	5	1	0	6	10	144	148	39114	10.8	80
		41407484_2	AAS06505.1	70	10	3	0	4	13	48	57	6.5	21.4	70
		41407484_2	AAS06505.1	80	5	1	0	6	10	159	163	39134	10.8	80
		41407484_2	AAS04623.1	80	10	1	1	4	12	194	203	6.5	21.4	80
		41407484_2	AAS04623.1	47.059	17	2	1	2	11	143	159	439	16.3	47.06
		41407484_2	AAS04623.1	100	4	0	0	6	9	125	128	2528	14.2	100
		41407484_2	AAS06027.1	70	10	3	0	4	13	384	393	6.5	21.4	70
		41407484_2	AAS06027.1	80	5	1	0	6	10	381	385	5105	13.4	80
		41407484_2	AJK73833.1	70	10	3	0	4	13	384	393	6.5	21.4	70
		41407484_2	AJK73833.1	80	5	1	0	6	10	381	385	5105	13.4	80
		41407484_2	ELP47969.1	100	6	0	0	7	12	186	191	9.2	21	100
		41407484_2	EGO40455.1	100	6	0	0	7	12	217	222	9.2	21	100
		41407484_2	AZP79764.1	100	6	0	0	7	12	217	222	9.2	21	100
		41407484_2	AAS02555.1	100	6	0	0	7	12	217	222	9.2	21	100
		41407484_2	ETB36783.1	100	6	0	0	7	12	144	149	9.2	21	100
		41407484_2	ETB36783.1	85.714	7	0	1	6	11	75	81	625	15.9	85.71
		41407484_2	ELP45858.1	77.778	9	2	0	3	11	13	21	9.2	21	77.78
		41407484_2	ETA97025.1	100	6	0	0	7	12	151	156	9.2	21	100
		41407484_2	ETA97025.1	85.714	7	0	1	6	11	82	88	626	15.9	85.71
		41407484_2	AAS04530.1	77.778	9	2	0	3	11	34	42	9.2	21	77.78
		41407484_2	AAS06194.1	100	6	0	0	7	12	189	194	9.2	21	100
		41407484_2	AAS06194.1	85.714	7	0	1	6	11	120	126	626	15.9	85.71
		41407484_2	AJK81207.1	72.727	11	1	1	4	12	389	399	9.2	21	72.73
		41407484_2	AJK81207.1	100	5	0	0	7	11	350	354	154	17.6	100
		41407484_2	AJK81207.1	83.333	6	1	0	3	8	240	245	441	16.3	83.33
		41407484_2	AJK81207.1	50	14	3	1	3	12	188	201	1265	15.1	50
		41407484_2	AJK81207.1	80	5	1	0	8	12	140	144	3606	13.8	80
		41407484_2	AJK81207.1	100	2	0	0	10	11	134	135	148063	9.1	100
		41407484_2	OUZ03362.1	72.727	11	1	1	4	12	385	395	9.2	21	72.73
		41407484_2	OUZ03362.1	100	5	0	0	7	11	346	350	154	17.6	100
		41407484_2	OUZ03362.1	83.333	6	1	0	3	8	236	241	441	16.3	83.33
		41407484_2	OUZ03362.1	50	14	3	1	3	12	184	197	1265	15.1	50
		41407484_2	OUZ03362.1	80	5	1	0	8	12	136	140	3606	13.8	80
		41407484_2	OUZ03362.1	100	2	0	0	10	11	130	131	148062	9.1	100
		41407484_2	AAS06421.1	72.727	11	1	1	4	12	389	399	9.2	21	72.73
		41407484_2	AAS06421.1	100	5	0	0	7	11	350	354	154	17.6	100
		41407484_2	AAS06421.1	83.333	6	1	0	3	8	240	245	442	16.3	83.33
		41407484_2	AAS06421.1	50	14	3	1	3	12	188	201	1265	15.1	50
		41407484_2	AAS06421.1	80	5	1	0	8	12	140	144	3606	13.8	80
		41407484_2	AAS06421.1	100	2	0	0	10	11	134	135	148060	9.1	100
		41407484_2	ETB12622.1	72.727	11	1	1	4	12	1202	1212	9.3	21	72.73
		41407484_2	ETB12622.1	100	5	0	0	6	10	1280	1284	313	16.8	100
		41407484_2	ETB12622.1	100	4	0	0	7	10	638	641	2561	14.2	100
		41407484_2	ETB12622.1	100	4	0	0	2	5	378	381	3629	13.8	100
		41407484_2	ETB12622.1	100	4	0	0	1	4	804	807	3629	13.8	100
		41407484_2	ETB12622.1	71.429	7	2	0	4	10	903	909	28147	11.2	71.43
		41407484_2	ETB12622.1	100	2	0	0	14	15	361	362	39338	10.8	100
		41407484_2	AAS04488.1	72.727	11	1	1	4	12	1202	1212	9.3	21	72.73
		41407484_2	AAS04488.1	75	8	1	1	7	14	178	184	155	17.6	75
		41407484_2	AAS04488.1	100	5	0	0	6	10	1280	1284	313	16.8	100
		41407484_2	AAS04488.1	100	4	0	0	7	10	638	641	2561	14.2	100
		41407484_2	AAS04488.1	100	4	0	0	2	5	378	381	3629	13.8	100
		41407484_2	AAS04488.1	100	4	0	0	3	6	797	800	3629	13.8	100
		41407484_2	AAS04488.1	100	4	0	0	1	4	804	807	3629	13.8	100
		41407484_2	AAS04488.1	71.429	7	2	0	4	10	903	909	28147	11.2	71.43
		41407484_2	AAS04488.1	100	2	0	0	14	15	361	362	39338	10.8	100
		41407484_2	AZP80766.1	72.727	11	1	1	4	12	1202	1212	9.3	21	72.73
		41407484_2	AZP80766.1	100	4	0	0	7	10	638	641	2562	14.2	100
		41407484_2	AZP80766.1	100	4	0	0	2	5	378	381	3630	13.8	100
		41407484_2	AZP80766.1	100	4	0	0	3	6	797	800	3630	13.8	100
		41407484_2	AZP80766.1	100	4	0	0	1	4	804	807	3630	13.8	100
		41407484_2	AZP80766.1	80	5	1	0	7	11	1254	1258	14338	12.1	80
		41407484_2	AZP80766.1	71.429	7	2	0	4	10	903	909	28148	11.2	71.43
		41407484_2	AZP80766.1	100	2	0	0	14	15	361	362	39339	10.8	100
		41407484_2	AZP80766.1	50	10	5	0	3	12	1405	1414	54893	10.4	50
		41407484_2	AAS04206.1	77.778	9	2	0	2	10	64	72	13	20.6	77.78
		41407484_2	AAS04206.1	100	4	0	0	7	10	90	93	2528	14.2	100
		41407484_2	AGL37182.1	60	15	4	2	1	15	214	226	13	20.6	73.33
		41407484_2	ETB03671.1	60	15	4	2	1	15	222	234	13	20.6	73.33
		41407484_2	ETB11455.1	60	15	4	2	1	15	230	242	13	20.6	73.33
		41407484_2	ELP46556.1	60	15	4	2	1	15	351	363	13	20.6	73.33
		41407484_2	AAS03878.1	60	15	4	2	1	15	351	363	13	20.6	73.33
		41407484_2	OHW71174.1	60	15	4	2	1	15	351	363	13	20.6	73.33
		41407484_2	ANH31029.1	77.778	9	2	0	1	9	293	301	13	20.6	77.78
		41407484_2	ANH31029.1	80	5	1	0	4	8	168	172	5112	13.4	80
		41407484_2	AZP80730.1	77.778	9	2	0	1	9	296	304	13	20.6	77.78
		41407484_2	AZP80730.1	80	5	1	0	4	8	171	175	5113	13.4	80
		41407484_2	AAS04505.1	77.778	9	2	0	1	9	296	304	13	20.6	77.78
		41407484_2	AAS04505.1	80	5	1	0	4	8	171	175	5113	13.4	80
		41407484_2	AAS04749.1	69.231	13	1	1	3	12	734	746	13	20.6	69.23
		41407484_2	AAS04749.1	100	3	0	0	7	9	107	109	20089	11.7	100
		41407484_2	AAS04749.1	66.667	6	2	0	3	8	59	64	76477	10	66.67
		41407484_2	AZP82370.1	69.231	13	1	1	3	12	734	746	13	20.6	69.23
		41407484_2	AZP82370.1	100	3	0	0	7	9	107	109	20089	11.7	100
		41407484_2	AZP82370.1	66.667	6	2	0	3	8	59	64	76477	10	66.67
		41407484_2	AZA70841.1	69.231	13	1	1	3	12	735	747	13	20.6	69.23
		41407484_2	AZA70841.1	100	3	0	0	7	9	108	110	20089	11.7	100
		41407484_2	AZA70841.1	66.667	6	2	0	3	8	59	64	76477	10	66.67
		41407484_2	OUZ01371.1	69.231	13	1	1	3	12	735	747	13	20.6	69.23
		41407484_2	OUZ01371.1	100	3	0	0	7	9	107	109	20089	11.7	100
		41407484_2	OUZ01371.1	66.667	6	2	0	3	8	59	64	76477	10	66.67
		41407484_2	ELP44121.1	70	10	3	0	4	13	16	25	13	20.6	80
		41407484_2	ELP44121.1	83.333	6	1	0	6	11	652	657	1806	14.6	83.33
		41407484_2	ELP44121.1	100	4	0	0	3	6	388	391	3627	13.8	100
		41407484_2	ELP44121.1	100	4	0	0	2	5	423	426	3627	13.8	100
		41407484_2	ELP44121.1	100	4	0	0	1	4	673	676	3627	13.8	100
		41407484_2	EGO39586.1	70	10	3	0	4	13	44	53	13	20.6	80
		41407484_2	EGO39586.1	83.333	6	1	0	6	11	680	685	1806	14.6	83.33
		41407484_2	EGO39586.1	100	4	0	0	3	6	416	419	3628	13.8	100
		41407484_2	EGO39586.1	100	4	0	0	2	5	451	454	3628	13.8	100
		41407484_2	EGO39586.1	100	4	0	0	1	4	701	704	3628	13.8	100
		41407484_2	AZP82954.1	70	10	3	0	4	13	44	53	13	20.6	80
		41407484_2	AZP82954.1	83.333	6	1	0	6	11	680	685	1806	14.6	83.33
		41407484_2	AZP82954.1	100	4	0	0	3	6	416	419	3628	13.8	100
		41407484_2	AZP82954.1	100	4	0	0	2	5	451	454	3628	13.8	100
		41407484_2	AZP82954.1	100	4	0	0	1	4	701	704	3628	13.8	100
		41407484_2	AAS06791.1	70	10	3	0	4	13	61	70	13	20.6	80
		41407484_2	AAS06791.1	83.333	6	1	0	6	11	697	702	1806	14.6	83.33
		41407484_2	AAS06791.1	100	4	0	0	3	6	433	436	3628	13.8	100
		41407484_2	AAS06791.1	100	4	0	0	2	5	468	471	3628	13.8	100
		41407484_2	AAS06791.1	100	4	0	0	1	4	718	721	3628	13.8	100
		41407484_2	EGO37514.1	100	6	0	0	6	11	25	30	18	20.2	100
		41407484_2	AZP82433.1	100	6	0	0	6	11	25	30	18	20.2	100
		41407484_2	AGL36254.1	100	6	0	0	6	11	25	30	18	20.2	100
		41407484_2	AAS04818.1	100	6	0	0	6	11	28	33	18	20.2	100
		41407484_2	ANH28962.1	77.778	9	2	0	1	9	120	128	19	20.2	77.78
		41407484_2	AJK74918.1	77.778	9	2	0	1	9	120	128	19	20.2	77.78
		41407484_2	AZP83824.1	77.778	9	2	0	1	9	120	128	19	20.2	77.78
		41407484_2	Q73XM8.1	77.778	9	2	0	1	9	123	131	19	20.2	77.78
		41407484_2	AAS06706.1	100	6	0	0	6	11	144	149	19	20.2	100
		41407484_2	AAS06706.1	71.429	7	2	0	5	11	151	157	19955	11.7	71.43
		41407484_2	ETB05920.1	100	6	0	0	6	11	66	71	19	20.2	100
		41407484_2	ETB07530.1	100	6	0	0	6	11	66	71	19	20.2	100
		41407484_2	EGO38235.1	100	6	0	0	6	11	66	71	19	20.2	100
		41407484_2	AAS05636.1	75	8	2	0	8	15	92	99	19	20.2	87.5
		41407484_2	ETA97956.1	100	6	0	0	6	11	271	276	19	20.2	100
		41407484_2	ETA97956.1	66.667	6	2	0	5	10	164	169	106473	9.5	66.67
		41407484_2	ETB09516.1	100	6	0	0	6	11	271	276	19	20.2	100
		41407484_2	ETB09516.1	66.667	6	2	0	5	10	164	169	106473	9.5	66.67
		41407484_2	ETB01072.1	100	6	0	0	6	11	271	276	19	20.2	100
		41407484_2	ETB01072.1	66.667	6	2	0	5	10	164	169	106473	9.5	66.67
		41407484_2	ELP47939.1	100	6	0	0	6	11	294	299	19	20.2	100
		41407484_2	ELP47939.1	66.667	6	2	0	5	10	187	192	106469	9.5	66.67
		41407484_2	AAS05798.1	100	6	0	0	6	11	66	71	19	20.2	100
		41407484_2	AAS05798.1	57.143	7	3	0	6	12	283	289	54802	10.4	57.14
		41407484_2	AAS05941.1	87.5	8	1	0	4	11	378	385	19	20.2	87.5
		41407484_2	AAS05941.1	100	4	0	0	8	11	276	279	2542	14.2	100
		41407484_2	AAS05941.1	100	4	0	0	7	10	320	323	2542	14.2	100
		41407484_2	AAS05941.1	100	4	0	0	8	11	322	325	2542	14.2	100
		41407484_2	AAS05941.1	57.143	7	3	0	3	9	108	114	76445	10	57.14
		41407484_2	ETB45880.1	100	6	0	0	6	11	124	129	19	20.2	100
		41407484_2	ETB45880.1	71.429	7	2	0	5	11	131	137	20048	11.7	71.43
		41407484_2	ETB45880.1	100	2	0	0	10	11	333	334	148046	9.1	100
		41407484_2	AGL39115.1	100	6	0	0	6	11	144	149	19	20.2	100
		41407484_2	AGL39115.1	71.429	7	2	0	5	11	151	157	20052	11.7	71.43
		41407484_2	AGL39115.1	100	2	0	0	10	11	353	354	148039	9.1	100
		41407484_2	AJK74034.1	100	6	0	0	6	11	66	71	19	20.2	100
		41407484_2	AJK74034.1	57.143	7	3	0	6	12	272	278	54839	10.4	57.14
		41407484_2	AGL35497.1	100	6	0	0	6	11	66	71	19	20.2	100
		41407484_2	AGL35497.1	57.143	7	3	0	6	12	283	289	54841	10.4	57.14
		41407484_2	AZP80057.1	100	6	0	0	6	11	66	71	19	20.2	100
		41407484_2	AZP80057.1	57.143	7	3	0	6	12	283	289	54841	10.4	57.14
		41407484_2	AJK80792.1	100	6	0	0	6	11	294	299	19	20.2	100
		41407484_2	AJK80792.1	75	8	2	0	3	10	342	349	219	17.2	75
		41407484_2	AJK80792.1	50	10	1	1	7	12	445	454	14301	12.1	50
		41407484_2	AJK80792.1	66.667	6	2	0	5	10	187	192	106449	9.5	66.67
		41407484_2	EGO39747.1	100	6	0	0	6	11	294	299	19	20.2	100
		41407484_2	EGO39747.1	50	10	1	1	7	12	454	463	14302	12.1	50
		41407484_2	EGO39747.1	66.667	6	2	0	5	10	187	192	106449	9.5	66.67
		41407484_2	AJK76579.1	100	6	0	0	6	11	294	299	19	20.2	100
		41407484_2	AJK76579.1	50	10	1	1	7	12	454	463	14302	12.1	50
		41407484_2	AJK76579.1	66.667	6	2	0	5	10	187	192	106449	9.5	66.67
		41407484_2	AZP82737.1	100	6	0	0	6	11	294	299	19	20.2	100
		41407484_2	AZP82737.1	50	10	1	1	7	12	454	463	14302	12.1	50
		41407484_2	AZP82737.1	66.667	6	2	0	5	10	187	192	106449	9.5	66.67
		41407484_2	AAS02681.1	100	6	0	0	6	11	294	299	19	20.2	100
		41407484_2	AAS02681.1	50	10	1	1	7	12	454	463	14302	12.1	50
		41407484_2	AAS02681.1	66.667	6	2	0	5	10	187	192	106449	9.5	66.67
		41407484_2	AZA68740.1	100	6	0	0	6	11	294	299	19	20.2	100
		41407484_2	AZA68740.1	50	10	1	1	7	12	454	463	14302	12.1	50
		41407484_2	AZA68740.1	66.667	6	2	0	5	10	187	192	106449	9.5	66.67
		41407484_2	OHW68821.1	100	6	0	0	6	11	294	299	19	20.2	100
		41407484_2	OHW68821.1	50	10	1	1	7	12	454	463	14302	12.1	50
		41407484_2	OHW68821.1	66.667	6	2	0	5	10	187	192	106449	9.5	66.67
		41407484_2	OUZ02536.1	100	6	0	0	6	11	294	299	19	20.2	100
		41407484_2	OUZ02536.1	80	5	1	0	3	7	452	456	3615	13.8	80
		41407484_2	OUZ02536.1	66.667	6	2	0	6	11	485	490	5116	13.4	66.67
		41407484_2	OUZ02536.1	66.667	6	2	0	5	10	542	547	28103	11.2	66.67
		41407484_2	OUZ02536.1	60	10	3	1	2	11	545	553	39292	10.8	60
		41407484_2	OUZ02536.1	66.667	6	2	0	5	10	187	192	106449	9.5	66.67
		41407484_2	Q73VV4.1	100	6	0	0	6	11	131	136	19	20.2	100
		41407484_2	Q73VV4.1	77.778	9	1	1	2	9	112	120	896	15.5	77.78
		41407484_2	Q73VV4.1	62.5	8	3	0	4	11	122	129	20092	11.7	62.5
		41407484_2	Q73VV4.1	66.667	6	2	0	2	7	221	226	39321	10.8	66.67
		41407484_2	Q73VV4.1	100	2	0	0	10	11	23	24	147954	9.1	100
		41407484_2	Q73VV4.1	100	2	0	0	7	8	229	230	147954	9.1	100
		41407484_2	AZP80381.1	100	6	0	0	6	11	131	136	19	20.2	100
		41407484_2	AZP80381.1	77.778	9	1	1	2	9	112	120	896	15.5	77.78
		41407484_2	AZP80381.1	62.5	8	3	0	4	11	122	129	20092	11.7	62.5
		41407484_2	AZP80381.1	66.667	6	2	0	2	7	221	226	39321	10.8	66.67
		41407484_2	AZP80381.1	100	2	0	0	10	11	23	24	147954	9.1	100
		41407484_2	AZP80381.1	100	2	0	0	7	8	229	230	147954	9.1	100
		41407484_2	ETB45989.1	100	6	0	0	4	9	51	56	26	19.7	100
		41407484_2	ETB08621.1	100	6	0	0	4	9	51	56	26	19.7	100
		41407484_2	ETB25999.1	100	6	0	0	4	9	51	56	26	19.7	100
		41407484_2	ETB34188.1	100	6	0	0	4	9	51	56	26	19.7	100
		41407484_2	ETA98795.1	100	6	0	0	4	9	51	56	26	19.7	100
		41407484_2	ETA95427.1	100	6	0	0	4	9	51	56	26	19.7	100
		41407484_2	EGO38601.1	77.778	9	1	1	6	13	16	24	26	19.7	77.78
		41407484_2	ETB00933.1	77.778	9	0	1	7	13	141	149	26	19.7	77.78
		41407484_2	AAS05920.1	77.778	9	1	1	6	13	49	57	26	19.7	77.78
		41408219_1	AZP81686.1	100	22	0	0	1	22	243	264	2.4e-16	69.4	100
		41408219_1	AAG50085.1	100	22	0	0	1	22	243	264	2.4e-16	69.4	100
		41408219_1	AAF82073.1	100	22	0	0	1	22	231	252	2.4e-16	69.4	100
		41408219_1	ALF99752.1	100	22	0	0	1	22	46	67	2.42e-16	69.4	100
		41408219_1	OVF05300.1	100	22	0	0	1	22	42	63	2.45e-16	69.4	100
		41408219_1	OUZ04865.1	100	22	0	0	1	22	46	67	2.46e-16	69.4	100
		41408219_1	ELP47394.1	71.429	14	0	2	4	15	179	190	0.76	25.2	71.43
		41408219_1	ELP47394.1	37.931	29	5	2	4	19	348	376	651	16.8	44.83
		41408219_1	ELP47394.1	100	4	0	0	2	5	438	441	4681	14.2	100
		41408219_1	ELP47394.1	80	5	1	0	15	19	301	305	23658	12.1	80
		41408219_1	ELP47394.1	66.667	6	2	0	17	22	41	46	32634	11.7	66.67
		41408219_1	ELP47394.1	66.667	9	2	1	11	19	261	268	32634	11.7	66.67
		41408219_1	ELP47394.1	62.5	8	1	1	3	10	37	42	61967	10.8	62.5
		41408219_1	ELP47394.1	100	2	0	0	21	22	145	146	161383	9.5	100
		41408219_1	ELP47394.1	100	2	0	0	21	22	495	496	161383	9.5	100
		41408219_1	ELP45872.1	72.727	11	3	0	8	18	309	319	2.1	24	72.73
		41408219_1	ELP45872.1	80	5	1	0	11	15	228	232	1746	15.5	100
		41408219_1	ELP45872.1	100	4	0	0	2	5	311	314	4663	14.2	100
		41408219_1	ASE12845.1	56	25	3	3	2	22	112	132	8.1	22.3	56
		41408219_1	ASE12845.1	50	28	2	4	2	22	100	122	16	21.4	50
		41408219_1	ASE12845.1	65	20	4	2	5	22	129	147	22	21	65
		41408219_1	ASE12845.1	70	10	2	1	9	18	99	107	892	16.3	70
		41408219_1	ASE12845.1	75	8	2	0	5	12	144	151	892	16.3	75
		41408219_1	ASE12845.1	50	12	3	1	9	20	81	89	8869	13.4	50
		41408219_1	ASE12845.1	56.25	16	3	2	5	19	169	181	8869	13.4	56.25
		41408219_1	ASE12845.1	71.429	7	2	0	5	11	164	170	16980	12.5	71.43
		41408219_1	ASE12845.1	66.667	6	2	0	5	10	149	154	85014	10.4	66.67
		41408219_1	ASE12845.1	40	15	1	2	4	18	66	72	117102	10	40
		41408219_1	AYQ77657.1	56	25	3	3	2	22	112	132	8.1	22.3	56
		41408219_1	AYQ77657.1	50	28	2	4	2	22	100	122	16	21.4	50
		41408219_1	AYQ77657.1	65	20	4	2	5	22	129	147	22	21	65
		41408219_1	AYQ77657.1	70	10	2	1	9	18	99	107	893	16.3	70
		41408219_1	AYQ77657.1	75	8	2	0	5	12	144	151	893	16.3	75
		41408219_1	AYQ77657.1	50	12	3	1	9	20	81	89	8873	13.4	50
		41408219_1	AYQ77657.1	56.25	16	3	2	5	19	174	186	8873	13.4	56.25
		41408219_1	AYQ77657.1	71.429	7	2	0	5	11	169	175	16986	12.5	71.43
		41408219_1	AYQ77657.1	66.667	6	2	0	5	10	149	154	85025	10.4	66.67
		41408219_1	AYQ77657.1	40	15	1	2	4	18	66	72	117111	10	40
		41408219_1	AZP80825.1	80	10	1	1	12	21	66	74	11	21.8	80
		41408219_1	AZP80825.1	100	4	0	0	8	11	69	72	1746	15.5	100
		41408219_1	EGO37002.1	80	10	1	1	12	21	66	74	11	21.8	80
		41408219_1	EGO37002.1	100	4	0	0	8	11	69	72	1746	15.5	100
		41408219_1	AAS03505.1	80	10	1	1	12	21	66	74	11	21.8	80
		41408219_1	AAS03505.1	100	4	0	0	8	11	69	72	1746	15.5	100
		41408219_1	ETB49954.1	70	10	3	0	8	17	585	594	16	21.4	80
		41408219_1	ETB30586.1	70	10	3	0	8	17	585	594	16	21.4	80
		41408219_1	ETB02651.1	70	10	3	0	8	17	585	594	16	21.4	80
		41408219_1	ETB02573.1	70	10	3	0	8	17	585	594	16	21.4	80
		41408219_1	AAS03428.1	70	10	3	0	8	17	585	594	16	21.4	80
		41408219_1	AJK77599.1	70	10	3	0	8	17	586	595	16	21.4	80
		41408219_1	AZP83772.1	70	10	3	0	8	17	586	595	16	21.4	80
		41408219_1	ETB38650.1	60	15	1	2	8	18	6	19	22	21	66.67
		41408219_1	AAS05804.1	60	15	1	2	8	18	48	61	22	21	66.67
		41408219_1	ELP47101.1	77.778	9	2	0	12	20	562	570	23	21	77.78
		41408219_1	ELP47101.1	100	4	0	0	11	14	1006	1009	2448	15.1	100
		41408219_1	ELP47101.1	100	4	0	0	2	5	63	66	4705	14.2	100
		41408219_1	ELP47101.1	100	4	0	0	2	5	446	449	4705	14.2	100
		41408219_1	ELP47101.1	100	2	0	0	21	22	666	667	161449	9.5	100
		41408219_1	ETB49634.1	77.778	9	2	0	12	20	562	570	23	21	77.78
		41408219_1	ETB49634.1	100	4	0	0	11	14	1007	1010	2448	15.1	100
		41408219_1	ETB49634.1	100	4	0	0	2	5	63	66	4705	14.2	100
		41408219_1	ETB49634.1	100	4	0	0	2	5	446	449	4705	14.2	100
		41408219_1	ETB49634.1	100	2	0	0	21	22	666	667	161449	9.5	100
		41408219_1	EGO40205.1	77.778	9	2	0	12	20	580	588	23	21	77.78
		41408219_1	EGO40205.1	100	4	0	0	11	14	1023	1026	2449	15.1	100
		41408219_1	EGO40205.1	100	4	0	0	2	5	81	84	4706	14.2	100
		41408219_1	EGO40205.1	100	4	0	0	2	5	464	467	4706	14.2	100
		41408219_1	EGO40205.1	100	2	0	0	21	22	684	685	161449	9.5	100
		41408219_1	AGL37748.1	77.778	9	2	0	12	20	580	588	23	21	77.78
		41408219_1	AGL37748.1	100	4	0	0	11	14	1024	1027	2449	15.1	100
		41408219_1	AGL37748.1	100	4	0	0	2	5	81	84	4706	14.2	100
		41408219_1	AGL37748.1	100	4	0	0	2	5	464	467	4706	14.2	100
		41408219_1	AGL37748.1	100	2	0	0	21	22	684	685	161449	9.5	100
		41408219_1	AAS03304.1	77.778	9	2	0	12	20	580	588	23	21	77.78
		41408219_1	AAS03304.1	100	4	0	0	11	14	1025	1028	2449	15.1	100
		41408219_1	AAS03304.1	100	4	0	0	2	5	81	84	4706	14.2	100
		41408219_1	AAS03304.1	100	4	0	0	2	5	464	467	4706	14.2	100
		41408219_1	AAS03304.1	100	2	0	0	21	22	684	685	161449	9.5	100
		41408219_1	AZP81858.1	77.778	9	2	0	12	20	584	592	23	21	77.78
		41408219_1	AZP81858.1	100	4	0	0	11	14	1027	1030	2449	15.1	100
		41408219_1	AZP81858.1	100	4	0	0	2	5	85	88	4706	14.2	100
		41408219_1	AZP81858.1	100	4	0	0	2	5	468	471	4706	14.2	100
		41408219_1	AZP81858.1	100	2	0	0	21	22	688	689	161450	9.5	100
		41408219_1	AJK76034.1	77.778	9	2	0	12	20	584	592	23	21	77.78
		41408219_1	AJK76034.1	100	4	0	0	11	14	1028	1031	2449	15.1	100
		41408219_1	AJK76034.1	100	4	0	0	2	5	85	88	4706	14.2	100
		41408219_1	AJK76034.1	100	4	0	0	2	5	468	471	4706	14.2	100
		41408219_1	AJK76034.1	100	2	0	0	21	22	688	689	161450	9.5	100
		41408219_1	AJK80228.1	77.778	9	2	0	12	20	584	592	23	21	77.78
		41408219_1	AJK80228.1	100	4	0	0	11	14	1029	1032	2449	15.1	100
		41408219_1	AJK80228.1	100	4	0	0	2	5	85	88	4706	14.2	100
		41408219_1	AJK80228.1	100	4	0	0	2	5	468	471	4706	14.2	100
		41408219_1	AJK80228.1	100	2	0	0	21	22	688	689	161450	9.5	100
		41408219_1	OHW79765.1	77.778	9	2	0	12	20	584	592	23	21	77.78
		41408219_1	OHW79765.1	100	4	0	0	11	14	1030	1033	2449	15.1	100
		41408219_1	OHW79765.1	100	4	0	0	2	5	85	88	4706	14.2	100
		41408219_1	OHW79765.1	100	4	0	0	2	5	468	471	4706	14.2	100
		41408219_1	OHW79765.1	100	2	0	0	21	22	688	689	161450	9.5	100
		41408219_1	ETB54885.1	61.538	13	3	1	9	19	88	100	30	20.6	69.23
		41408219_1	ETB44704.1	61.538	13	3	1	9	19	88	100	30	20.6	69.23
		41408219_1	ELP44759.1	61.538	13	3	1	9	19	88	100	31	20.6	69.23
		41408219_1	AJK73772.1	61.538	13	3	1	9	19	104	116	31	20.6	69.23
		41408219_1	ETB06581.1	61.538	13	3	1	9	19	102	114	31	20.6	69.23
		41408219_1	AGL35192.1	61.538	13	3	1	9	19	104	116	31	20.6	69.23
		41408219_1	AAS06098.1	61.538	13	3	1	9	19	136	148	31	20.6	69.23
		41408219_1	AAS03734.1	85.714	7	1	0	6	12	58	64	43	20.2	85.71
		41408219_1	AAS03734.1	83.333	6	1	0	1	6	20	25	451	17.2	83.33
		41408219_1	AAS03734.1	100	4	0	0	16	19	60	63	3281	14.6	100
		41408219_1	AZP81043.1	85.714	7	1	0	6	12	58	64	43	20.2	85.71
		41408219_1	AZP81043.1	83.333	6	1	0	1	6	20	25	451	17.2	83.33
		41408219_1	AZP81043.1	100	4	0	0	16	19	60	63	3281	14.6	100
		41408219_1	ETB40226.1	72.727	11	1	1	9	17	150	160	44	20.2	72.73
		41408219_1	ETB12122.1	72.727	11	1	1	9	17	172	182	44	20.2	72.73
		41408219_1	EGO40689.1	72.727	11	1	1	9	17	398	408	45	20.2	72.73
		41408219_1	AZP81316.1	72.727	11	1	1	9	17	398	408	45	20.2	72.73
		41408219_1	ELP46689.1	58.824	17	6	1	1	17	163	178	62	19.7	64.71
		41408219_1	ELP46689.1	100	4	0	0	11	14	52	55	2408	15.1	100
		41408219_1	ELP46689.1	100	4	0	0	10	13	151	154	4633	14.2	100
		41408219_1	AAS03768.1	58.824	17	6	1	1	17	178	193	62	19.7	64.71
		41408219_1	AAS03768.1	100	4	0	0	11	14	67	70	2410	15.1	100
		41408219_1	AAS03768.1	100	4	0	0	10	13	166	169	4638	14.2	100
		41408219_1	AZP83712.1	58.824	17	6	1	1	17	178	193	62	19.7	64.71
		41408219_1	AZP83712.1	100	4	0	0	11	14	67	70	2410	15.1	100
		41408219_1	AZP83712.1	100	4	0	0	10	13	166	169	4638	14.2	100
		41408219_1	ETB03243.1	52.941	17	1	1	11	20	396	412	63	19.7	52.94
		41408219_1	ETB03243.1	80	5	1	0	18	22	36	40	8976	13.4	80
		41408219_1	ETB03243.1	57.143	7	1	1	11	15	485	491	85317	10.4	57.14
		41408219_1	ETB53535.1	52.941	17	1	1	11	20	479	495	63	19.7	52.94
		41408219_1	ETB53535.1	80	5	1	0	18	22	119	123	8985	13.4	80
		41408219_1	ETB53535.1	57.143	7	1	1	11	15	568	574	85341	10.4	57.14
		41408219_1	ETB38322.1	52.941	17	1	1	11	20	479	495	63	19.7	52.94
		41408219_1	ETB38322.1	80	5	1	0	18	22	119	123	8985	13.4	80
		41408219_1	ETB38322.1	57.143	7	1	1	11	15	568	574	85341	10.4	57.14
		41408219_1	EGO36775.1	52.941	17	1	1	11	20	641	657	63	19.7	52.94
		41408219_1	EGO36775.1	80	5	1	0	18	22	281	285	8997	13.4	80
		41408219_1	EGO36775.1	57.143	7	1	1	11	15	730	736	85374	10.4	57.14
		41408219_1	OVF01906.1	52.941	17	1	1	11	20	641	657	63	19.7	52.94
		41408219_1	OVF01906.1	80	5	1	0	18	22	281	285	8997	13.4	80
		41408219_1	OVF01906.1	57.143	7	1	1	11	15	730	736	85374	10.4	57.14
		41408219_1	AJK77579.1	52.941	17	1	1	11	20	646	662	63	19.7	52.94
		41408219_1	AJK77579.1	80	5	1	0	18	22	286	290	8997	13.4	80
		41408219_1	AJK77579.1	57.143	7	1	1	11	15	735	741	85375	10.4	57.14
		41408219_1	AJK81811.1	52.941	17	1	1	11	20	647	663	63	19.7	52.94
		41408219_1	AJK81811.1	80	5	1	0	18	22	287	291	8997	13.4	80
		41408219_1	AJK81811.1	57.143	7	1	1	11	15	736	742	85375	10.4	57.14
		41408219_1	ASE16556.1	52.941	17	1	1	11	20	662	678	63	19.7	52.94
		41408219_1	ASE16556.1	80	5	1	0	18	22	302	306	8998	13.4	80
		41408219_1	ASE16556.1	57.143	7	1	1	11	15	751	757	85377	10.4	57.14
		41408219_1	AZP83705.1	52.941	17	1	1	11	20	662	678	63	19.7	52.94
		41408219_1	AZP83705.1	80	5	1	0	18	22	302	306	8998	13.4	80
		41408219_1	AZP83705.1	57.143	7	1	1	11	15	751	757	85377	10.4	57.14
		41408219_1	OUZ02007.1	52.941	17	1	1	11	20	672	688	63	19.7	52.94
		41408219_1	OUZ02007.1	80	5	1	0	18	22	312	316	8998	13.4	80
		41408219_1	OUZ02007.1	57.143	7	1	1	11	15	761	767	85379	10.4	57.14
		41408219_1	AAS03648.1	52.941	17	1	1	11	20	673	689	63	19.7	52.94
		41408219_1	AAS03648.1	80	5	1	0	18	22	313	317	8998	13.4	80
		41408219_1	AAS03648.1	57.143	7	1	1	11	15	762	768	85379	10.4	57.14
		41408219_1	ELP46792.1	60	10	4	0	12	21	24	33	76	19.3	70
		41408219_1	AJK77007.1	63.636	11	2	1	9	17	51	61	79	19.3	72.73
		41408219_1	AZP80955.1	60	10	4	0	12	21	58	67	81	19.3	70
		41408219_1	ETB51156.1	85.714	7	1	0	16	22	28	34	83	19.3	85.71
		41408219_1	OUZ04565.1	100	5	0	0	5	9	79	83	85	19.3	100
		41408219_1	OUZ04565.1	50	8	3	1	11	18	18	24	161067	9.5	62.5
		41408219_1	OUZ04317.1	85.714	7	1	0	16	22	34	40	85	19.3	85.71
		41408219_1	AAS04866.1	58.333	12	1	1	7	18	5	12	85	19.3	58.33
		41408219_1	AAS04866.1	80	5	1	0	2	6	23	27	32287	11.7	80
		41408219_1	ETB28567.1	66.667	9	3	0	11	19	116	124	85	19.3	77.78
		41408219_1	ETB28567.1	66.667	6	2	0	16	21	34	39	16905	12.5	66.67
		41408219_1	ETB28567.1	100	3	0	0	9	11	122	124	23376	12.1	100
		41408219_1	ETB28567.1	100	2	0	0	21	22	57	58	161126	9.5	100
		41408219_1	ETB37219.1	66.667	9	3	0	11	19	118	126	85	19.3	77.78
		41408219_1	ETB37219.1	66.667	6	2	0	16	21	36	41	16909	12.5	66.67
		41408219_1	ETB37219.1	100	3	0	0	9	11	124	126	23381	12.1	100
		41408219_1	ETB37219.1	100	2	0	0	21	22	59	60	161130	9.5	100
		41408219_1	AAS03845.1	85.714	7	1	0	16	22	34	40	86	19.3	85.71
		41408219_1	AJK77185.1	60	10	4	0	12	21	26	35	86	19.3	70
		41408219_1	AJK77185.1	100	2	0	0	21	22	190	191	161233	9.5	100
		41408219_1	ELP44264.1	60	10	4	0	12	21	26	35	86	19.3	70
		41408219_1	ELP44264.1	100	2	0	0	21	22	190	191	161233	9.5	100
		41408219_1	AAS06647.1	60	10	4	0	12	21	34	43	86	19.3	70
		41408219_1	AAS06647.1	100	2	0	0	21	22	198	199	161241	9.5	100
		41408219_1	AZP82192.1	72.727	11	2	1	3	12	132	142	87	19.3	81.82
		41408219_1	AZP82192.1	100	4	0	0	3	6	182	185	3346	14.6	100
		41408219_1	AAS04543.1	72.727	11	2	1	3	12	132	142	87	19.3	81.82
		41408219_1	AAS04543.1	100	4	0	0	3	6	182	185	3346	14.6	100
		41408219_1	AAS03137.1	66.667	9	3	0	11	19	226	234	87	19.3	77.78
		41408219_1	AAS03137.1	66.667	6	2	0	16	21	144	149	17036	12.5	66.67
		41408219_1	AAS03137.1	100	3	0	0	9	11	232	234	23534	12.1	100
		41408219_1	AAS03137.1	100	2	0	0	21	22	167	168	161270	9.5	100
		41408219_1	AAS05913.1	57.143	14	2	1	9	22	93	102	87	19.3	64.29
		41408219_1	AAS05913.1	100	3	0	0	9	11	32	34	23536	12.1	100
		41408219_1	OUZ05137.1	63.636	11	4	0	11	21	44	54	87	19.3	63.64
		41408219_1	OUZ05137.1	83.333	6	0	1	9	13	50	55	8910	13.4	83.33
		41408219_1	OUZ05137.1	57.143	7	3	0	16	22	137	143	17042	12.5	57.14
		41408219_1	P60939.1	40.625	32	8	2	1	21	17	48	87	19.3	40.62
		41408219_1	P60939.1	58.333	12	3	1	4	15	112	121	8913	13.4	58.33
		41408219_1	AAS03485.1	63.636	11	4	0	11	21	51	61	87	19.3	63.64
		41408219_1	AAS03485.1	83.333	6	0	1	9	13	57	62	8913	13.4	83.33
		41408219_1	AAS03485.1	57.143	7	3	0	16	22	144	150	17047	12.5	57.14
		41408219_1	ETB02796.1	63.636	11	4	0	11	21	86	96	87	19.3	63.64
		41408219_1	ETB02796.1	83.333	6	0	1	9	13	92	97	8926	13.4	83.33
		41408219_1	ETB02796.1	57.143	7	3	0	16	22	179	185	17068	12.5	57.14
		41408219_1	ELP46923.1	63.636	11	4	0	11	21	86	96	87	19.3	63.64
		41408219_1	ELP46923.1	83.333	6	0	1	9	13	92	97	8926	13.4	83.33
		41408219_1	ELP46923.1	57.143	7	3	0	16	22	179	185	17068	12.5	57.14
		41408219_1	AAS03892.1	40.625	32	8	2	1	21	56	87	87	19.3	40.62
		41408219_1	AAS03892.1	58.333	12	3	1	4	15	151	160	8928	13.4	58.33
		41408219_1	ETB05101.1	58.333	12	0	1	6	12	229	240	87	19.3	58.33
		41408219_1	ETB05101.1	71.429	7	2	0	1	7	272	278	4664	14.2	71.43
		41408219_1	ETB05101.1	57.143	7	3	0	14	20	193	199	117293	10	57.14
		41408219_1	AAS04523.1	58.333	12	0	1	6	12	243	254	87	19.3	58.33
		41408219_1	AAS04523.1	71.429	7	2	0	1	7	286	292	4666	14.2	71.43
		41408219_1	AAS04523.1	57.143	7	3	0	14	20	207	213	117302	10	57.14
		41408219_1	ANH28892.1	58.333	12	0	1	6	12	243	254	87	19.3	58.33
		41408219_1	ANH28892.1	71.429	7	2	0	1	7	286	292	4666	14.2	71.43
		41408219_1	ANH28892.1	57.143	7	3	0	14	20	207	213	117302	10	57.14
		41408219_1	ETB34635.1	80	10	1	1	9	18	231	239	87	19.3	80
		41408219_1	ETB34635.1	100	2	0	0	14	15	165	166	117303	10	100
		41408219_1	AZP83516.1	70	10	0	1	3	12	218	224	87	19.3	70
		41408219_1	EGO38899.1	70	10	0	1	3	12	229	235	87	19.3	70
		41408219_1	EGO38899.1	57.143	7	3	0	16	22	33	39	6466	13.8	57.14
		41408219_1	ETB14800.1	70	10	0	1	3	12	231	237	87	19.3	70
		41408219_1	ETB14800.1	57.143	7	3	0	16	22	35	41	6467	13.8	57.14
		41408219_1	ELP45851.1	58.333	12	0	1	6	12	264	275	87	19.3	58.33
		41408219_1	ELP45851.1	71.429	7	2	0	1	7	307	313	4669	14.2	71.43
		41408219_1	ELP45851.1	57.143	7	3	0	14	20	228	234	117314	10	57.14
		41408219_1	ETB24793.1	57.143	14	4	1	3	16	81	92	87	19.3	64.29
		41408219_1	ETB24793.1	58.333	12	2	1	11	19	352	363	466	17.2	66.67
		41408219_1	ETB24793.1	100	4	0	0	18	21	124	127	4673	14.2	100
		41408219_1	ETB24793.1	62.5	8	1	1	10	17	460	465	23632	12.1	62.5
		41408219_1	ETB24793.1	66.667	3	1	0	8	10	245	247	161359	9.5	100
		41408219_1	ETB49055.1	58.333	12	5	0	6	17	130	141	88	19.3	58.33
		41408219_1	ETB49055.1	80	5	1	0	17	21	252	256	85297	10.4	80
		41408219_1	AAS03050.1	58.333	12	5	0	6	17	130	141	88	19.3	58.33
		41408219_1	AAS03050.1	80	5	1	0	17	21	252	256	85303	10.4	80
		41408219_1	AAS05236.1	80	10	1	1	9	18	362	370	88	19.3	80
		41408219_1	AAS05236.1	57.143	7	1	1	16	22	592	596	61984	10.8	57.14
		41408219_1	AAS05236.1	100	2	0	0	14	15	296	297	117383	10	100
		41408219_1	AZP80370.1	80	10	1	1	9	18	362	370	88	19.3	80
		41408219_1	AZP80370.1	57.143	7	1	1	16	22	592	596	61984	10.8	57.14
		41408219_1	AZP80370.1	100	2	0	0	14	15	296	297	117383	10	100
		41408219_1	ETB10778.1	75	8	2	0	9	16	54	61	111	18.9	75
		41408219_1	EGO36497.1	40.741	27	4	3	4	20	70	94	117	18.9	48.15
		41408219_1	EGO36497.1	83.333	6	1	0	14	19	67	72	3241	14.6	83.33
		41408219_1	ETB30554.1	75	8	2	0	14	21	66	73	118	18.9	75
		41408219_1	AGL37037.1	55	20	5	2	4	21	2	19	119	18.9	55
		41408219_1	AZB38019.1	55	20	5	2	4	21	2	19	119	18.9	55
		41408219_1	AJK76962.1	80	10	0	2	11	19	23	31	119	18.9	80
		41408219_2	AZP81686.1	100	23	0	0	1	23	66	88	2.35e-18	75.3	100
		41408219_2	AAG50085.1	100	23	0	0	1	23	66	88	2.35e-18	75.3	100
		41408219_2	AAF82073.1	100	23	0	0	1	23	54	76	2.35e-18	75.3	100
		41408219_2	AAS04888.1	60	10	4	0	10	19	366	375	3.3	23.5	80
		41408219_2	AAS04888.1	100	2	0	0	22	23	492	493	123222	10	100
		41408219_2	AAS04888.1	37.5	8	1	1	15	18	575	582	123222	10	50
		41408219_2	AAS04888.1	100	2	0	0	19	20	168	169	169240	9.5	100
		41408219_2	AAS04888.1	100	2	0	0	16	17	536	537	169240	9.5	100
		41408219_2	AZP80704.1	60	10	4	0	10	19	366	375	3.3	23.5	80
		41408219_2	AZP80704.1	100	2	0	0	22	23	492	493	123222	10	100
		41408219_2	AZP80704.1	37.5	8	1	1	15	18	575	582	123222	10	50
		41408219_2	AZP80704.1	100	2	0	0	19	20	168	169	169240	9.5	100
		41408219_2	AZP80704.1	100	2	0	0	16	17	536	537	169240	9.5	100
		41408219_2	AJK74661.1	60	10	4	0	10	19	366	375	3.3	23.5	80
		41408219_2	AJK74661.1	100	2	0	0	22	23	492	493	123222	10	100
		41408219_2	AJK74661.1	37.5	8	1	1	15	18	575	582	123222	10	50
		41408219_2	AJK74661.1	100	2	0	0	19	20	168	169	169240	9.5	100
		41408219_2	AJK74661.1	100	2	0	0	16	17	536	537	169240	9.5	100
		41408219_2	AGL36139.1	87.5	8	1	0	7	14	106	113	3.3	23.5	87.5
		41408219_2	AGL36139.1	57.143	7	3	0	11	17	318	324	34450	11.7	57.14
		41408219_2	AGL36139.1	57.143	7	3	0	9	15	534	540	65231	10.8	57.14
		41408219_2	AGL36139.1	80	5	1	0	2	6	288	292	169248	9.5	80
		41408219_2	EGO37611.1	87.5	8	1	0	7	14	106	113	3.3	23.5	87.5
		41408219_2	EGO37611.1	57.143	7	3	0	11	17	318	324	34450	11.7	57.14
		41408219_2	EGO37611.1	57.143	7	3	0	9	15	534	540	65231	10.8	57.14
		41408219_2	EGO37611.1	80	5	1	0	2	6	288	292	169248	9.5	80
		41408219_2	ASE14594.2	87.5	8	1	0	7	14	122	129	3.3	23.5	87.5
		41408219_2	ASE14594.2	57.143	7	3	0	11	17	334	340	34454	11.7	57.14
		41408219_2	ASE14594.2	57.143	7	3	0	9	15	550	556	65236	10.8	57.14
		41408219_2	ASE14594.2	80	5	1	0	2	6	304	308	169251	9.5	80
		41408219_2	AZP83675.1	87.5	8	1	0	7	14	122	129	3.3	23.5	87.5
		41408219_2	AZP83675.1	57.143	7	3	0	11	17	334	340	34454	11.7	57.14
		41408219_2	AZP83675.1	57.143	7	3	0	9	15	550	556	65236	10.8	57.14
		41408219_2	AZP83675.1	80	5	1	0	2	6	304	308	169251	9.5	80
		41408219_2	ETB13249.1	87.5	8	1	0	7	14	155	162	3.3	23.5	87.5
		41408219_2	ETB13249.1	57.143	7	3	0	11	17	367	373	34461	11.7	57.14
		41408219_2	ETB13249.1	57.143	7	3	0	9	15	583	589	65245	10.8	57.14
		41408219_2	ETB13249.1	80	5	1	0	2	6	337	341	169257	9.5	80
		41408219_2	AAS04933.1	87.5	8	1	0	7	14	155	162	3.3	23.5	87.5
		41408219_2	AAS04933.1	57.143	7	3	0	11	17	367	373	34461	11.7	57.14
		41408219_2	AAS04933.1	57.143	7	3	0	9	15	583	589	65245	10.8	57.14
		41408219_2	AAS04933.1	80	5	1	0	2	6	337	341	169257	9.5	80
		41408219_2	OHW63615.1	77.778	9	2	0	10	18	353	361	6.5	22.7	77.78
		41408219_2	OHW63615.1	57.143	14	2	2	1	12	50	61	34509	11.7	57.14
		41408219_2	OHW63615.1	100	2	0	0	11	12	399	400	169297	9.5	100
		41408219_2	ETB35526.1	77.778	9	2	0	10	18	1303	1311	6.6	22.7	77.78
		41408219_2	ETB35526.1	62.5	8	3	0	4	11	661	668	2621	15.1	75
		41408219_2	ETB35526.1	66.667	9	0	1	3	11	582	587	3627	14.6	66.67
		41408219_2	ETB35526.1	57.143	14	2	2	1	12	1000	1011	34531	11.7	57.14
		41408219_2	ETB35526.1	80	5	1	0	1	5	629	633	47512	11.2	80
		41408219_2	ETB35526.1	100	2	0	0	13	14	340	341	169316	9.5	100
		41408219_2	ETB35526.1	100	2	0	0	16	17	868	869	169316	9.5	100
		41408219_2	ETB35526.1	100	2	0	0	11	12	1349	1350	169316	9.5	100
		41408219_2	OVF02105.1	77.778	9	2	0	10	18	2681	2689	6.6	22.7	77.78
		41408219_2	OVF02105.1	33.333	24	5	2	10	22	165	188	367	17.6	37.5
		41408219_2	OVF02105.1	100	4	0	0	3	6	2235	2238	9588	13.4	100
		41408219_2	OVF02105.1	100	4	0	0	3	6	2272	2275	9588	13.4	100
		41408219_2	OVF02105.1	100	3	0	0	10	12	2074	2076	13226	12.9	100
		41408219_2	OVF02105.1	50	6	3	0	17	22	1199	1204	25112	12.1	66.67
		41408219_2	OVF02105.1	75	4	1	0	9	12	199	202	47554	11.2	75
		41408219_2	OVF02105.1	100	2	0	0	12	13	1432	1433	123375	10	100
		41408219_2	OVF02105.1	100	2	0	0	11	12	904	905	169346	9.5	100
		41408219_2	OVF02105.1	100	2	0	0	16	17	1104	1105	169346	9.5	100
		41408219_2	OVF02105.1	100	2	0	0	11	12	2727	2728	169346	9.5	100
		41408219_2	EGO36964.1	77.778	9	2	0	10	18	2681	2689	6.6	22.7	77.78
		41408219_2	EGO36964.1	33.333	24	5	2	10	22	165	188	367	17.6	37.5
		41408219_2	EGO36964.1	100	4	0	0	3	6	2235	2238	9592	13.4	100
		41408219_2	EGO36964.1	100	4	0	0	3	6	2272	2275	9592	13.4	100
		41408219_2	EGO36964.1	100	4	0	0	3	6	3332	3335	9592	13.4	100
		41408219_2	EGO36964.1	100	3	0	0	10	12	2074	2076	13231	12.9	100
		41408219_2	EGO36964.1	50	6	3	0	17	22	1199	1204	25120	12.1	66.67
		41408219_2	EGO36964.1	75	4	1	0	9	12	199	202	47565	11.2	75
		41408219_2	EGO36964.1	100	2	0	0	12	13	1432	1433	123387	10	100
		41408219_2	EGO36964.1	100	2	0	0	22	23	3509	3510	123387	10	100
		41408219_2	EGO36964.1	100	2	0	0	11	12	904	905	169354	9.5	100
		41408219_2	EGO36964.1	100	2	0	0	16	17	1104	1105	169354	9.5	100
		41408219_2	EGO36964.1	100	2	0	0	11	12	2727	2728	169354	9.5	100
		41408219_2	OUZ05215.1	77.778	9	2	0	10	18	2681	2689	6.6	22.7	77.78
		41408219_2	OUZ05215.1	33.333	24	5	2	10	22	165	188	367	17.6	37.5
		41408219_2	OUZ05215.1	100	4	0	0	3	6	2235	2238	9592	13.4	100
		41408219_2	OUZ05215.1	100	4	0	0	3	6	2272	2275	9592	13.4	100
		41408219_2	OUZ05215.1	100	4	0	0	3	6	3332	3335	9592	13.4	100
		41408219_2	OUZ05215.1	100	3	0	0	10	12	2074	2076	13231	12.9	100
		41408219_2	OUZ05215.1	50	6	3	0	17	22	1199	1204	25120	12.1	66.67
		41408219_2	OUZ05215.1	75	4	1	0	9	12	199	202	47565	11.2	75
		41408219_2	OUZ05215.1	100	2	0	0	12	13	1432	1433	123387	10	100
		41408219_2	OUZ05215.1	100	2	0	0	22	23	3509	3510	123387	10	100
		41408219_2	OUZ05215.1	100	2	0	0	11	12	904	905	169354	9.5	100
		41408219_2	OUZ05215.1	100	2	0	0	16	17	1104	1105	169354	9.5	100
		41408219_2	OUZ05215.1	100	2	0	0	11	12	2727	2728	169354	9.5	100
		41408219_2	AAS03559.1	77.778	9	2	0	10	18	2689	2697	6.6	22.7	77.78
		41408219_2	AAS03559.1	33.333	24	5	2	10	22	173	196	367	17.6	37.5
		41408219_2	AAS03559.1	100	4	0	0	3	6	2243	2246	9592	13.4	100
		41408219_2	AAS03559.1	100	4	0	0	3	6	2280	2283	9592	13.4	100
		41408219_2	AAS03559.1	100	4	0	0	3	6	3340	3343	9592	13.4	100
		41408219_2	AAS03559.1	100	3	0	0	10	12	2082	2084	13231	12.9	100
		41408219_2	AAS03559.1	50	6	3	0	17	22	1207	1212	25120	12.1	66.67
		41408219_2	AAS03559.1	75	4	1	0	9	12	207	210	47565	11.2	75
		41408219_2	AAS03559.1	100	2	0	0	12	13	1440	1441	123387	10	100
		41408219_2	AAS03559.1	100	2	0	0	22	23	3517	3518	123387	10	100
		41408219_2	AAS03559.1	100	2	0	0	11	12	912	913	169354	9.5	100
		41408219_2	AAS03559.1	100	2	0	0	16	17	1112	1113	169354	9.5	100
		41408219_2	AAS03559.1	100	2	0	0	11	12	2735	2736	169354	9.5	100
		41408219_2	AJK75822.1	77.778	9	2	0	10	18	2689	2697	6.6	22.7	77.78
		41408219_2	AJK75822.1	33.333	24	5	2	10	22	173	196	367	17.6	37.5
		41408219_2	AJK75822.1	100	4	0	0	3	6	2243	2246	9592	13.4	100
		41408219_2	AJK75822.1	100	4	0	0	3	6	2280	2283	9592	13.4	100
		41408219_2	AJK75822.1	100	4	0	0	3	6	3340	3343	9592	13.4	100
		41408219_2	AJK75822.1	100	3	0	0	10	12	2082	2084	13231	12.9	100
		41408219_2	AJK75822.1	50	6	3	0	17	22	1207	1212	25120	12.1	66.67
		41408219_2	AJK75822.1	75	4	1	0	9	12	207	210	47565	11.2	75
		41408219_2	AJK75822.1	100	2	0	0	12	13	1440	1441	123387	10	100
		41408219_2	AJK75822.1	100	2	0	0	22	23	3517	3518	123387	10	100
		41408219_2	AJK75822.1	100	2	0	0	11	12	912	913	169354	9.5	100
		41408219_2	AJK75822.1	100	2	0	0	16	17	1112	1113	169354	9.5	100
		41408219_2	AJK75822.1	100	2	0	0	11	12	2735	2736	169354	9.5	100
		41408219_2	AZP80882.1	77.778	9	2	0	10	18	2689	2697	6.6	22.7	77.78
		41408219_2	AZP80882.1	33.333	24	5	2	10	22	173	196	367	17.6	37.5
		41408219_2	AZP80882.1	100	4	0	0	3	6	2243	2246	9592	13.4	100
		41408219_2	AZP80882.1	100	4	0	0	3	6	2280	2283	9592	13.4	100
		41408219_2	AZP80882.1	100	4	0	0	3	6	3341	3344	9592	13.4	100
		41408219_2	AZP80882.1	100	3	0	0	10	12	2082	2084	13231	12.9	100
		41408219_2	AZP80882.1	50	6	3	0	17	22	1207	1212	25120	12.1	66.67
		41408219_2	AZP80882.1	75	4	1	0	9	12	207	210	47565	11.2	75
		41408219_2	AZP80882.1	100	2	0	0	12	13	1440	1441	123387	10	100
		41408219_2	AZP80882.1	100	2	0	0	22	23	3518	3519	123387	10	100
		41408219_2	AZP80882.1	100	2	0	0	11	12	912	913	169354	9.5	100
		41408219_2	AZP80882.1	100	2	0	0	16	17	1112	1113	169354	9.5	100
		41408219_2	AZP80882.1	100	2	0	0	11	12	2735	2736	169354	9.5	100
		41408219_2	ELP46706.1	77.778	9	2	0	10	18	4294	4302	6.6	22.7	77.78
		41408219_2	ELP46706.1	66.667	9	3	0	10	18	2184	2192	136	18.9	66.67
		41408219_2	ELP46706.1	83.333	6	1	0	1	6	3596	3601	2629	15.1	83.33
		41408219_2	ELP46706.1	46.667	15	4	1	5	15	1236	1250	3638	14.6	46.67
		41408219_2	ELP46706.1	83.333	6	1	0	2	7	1545	1550	3638	14.6	83.33
		41408219_2	ELP46706.1	62.5	8	3	0	11	18	3243	3250	6950	13.8	62.5
		41408219_2	ELP46706.1	100	4	0	0	3	6	1138	1141	9594	13.4	100
		41408219_2	ELP46706.1	66.667	6	2	0	5	10	2298	2303	34582	11.7	66.67
		41408219_2	ELP46706.1	57.143	14	2	2	1	12	3991	4002	34582	11.7	57.14
		41408219_2	ELP46706.1	80	5	1	0	2	6	538	542	123392	10	80
		41408219_2	ELP46706.1	100	2	0	0	13	14	133	134	169358	9.5	100
		41408219_2	ELP46706.1	100	2	0	0	16	17	236	237	169358	9.5	100
		41408219_2	ELP46706.1	100	2	0	0	11	12	2230	2231	169358	9.5	100
		41408219_2	ELP46706.1	100	2	0	0	16	17	2765	2766	169358	9.5	100
		41408219_2	ELP46706.1	100	2	0	0	10	11	3069	3070	169358	9.5	100
		41408219_2	ELP46706.1	100	2	0	0	11	12	3288	3289	169358	9.5	100
		41408219_2	ELP46706.1	100	2	0	0	16	17	3859	3860	169358	9.5	100
		41408219_2	ELP46706.1	100	2	0	0	11	12	4340	4341	169358	9.5	100
		41408219_2	AAS03737.1	77.778	9	2	0	10	18	5220	5228	6.6	22.7	77.78
		41408219_2	AAS03737.1	66.667	9	3	0	10	18	3110	3118	136	18.9	66.67
		41408219_2	AAS03737.1	83.333	6	1	0	1	6	4522	4527	2630	15.1	83.33
		41408219_2	AAS03737.1	46.667	15	4	1	5	15	2162	2176	3639	14.6	46.67
		41408219_2	AAS03737.1	83.333	6	1	0	2	7	2471	2476	3639	14.6	83.33
		41408219_2	AAS03737.1	100	4	0	0	2	5	6262	6265	5032	14.2	100
		41408219_2	AAS03737.1	62.5	8	3	0	11	18	4169	4176	6952	13.8	62.5
		41408219_2	AAS03737.1	100	4	0	0	3	6	2064	2067	9596	13.4	100
		41408219_2	AAS03737.1	66.667	6	2	0	5	10	3224	3229	34586	11.7	66.67
		41408219_2	AAS03737.1	57.143	14	2	2	1	12	4917	4928	34586	11.7	57.14
		41408219_2	AAS03737.1	75	4	1	0	11	14	47	50	65404	10.8	75
		41408219_2	AAS03737.1	80	5	1	0	2	6	1464	1468	123398	10	80
		41408219_2	AAS03737.1	100	2	0	0	19	20	546	547	169362	9.5	100
		41408219_2	AAS03737.1	100	2	0	0	11	12	908	909	169362	9.5	100
		41408219_2	AAS03737.1	100	2	0	0	13	14	1059	1060	169362	9.5	100
		41408219_2	AAS03737.1	100	2	0	0	16	17	1162	1163	169362	9.5	100
		41408219_2	AAS03737.1	100	2	0	0	11	12	3156	3157	169362	9.5	100
		41408219_2	AAS03737.1	100	2	0	0	16	17	3691	3692	169362	9.5	100
		41408219_2	AAS03737.1	100	2	0	0	10	11	3995	3996	169362	9.5	100
		41408219_2	AAS03737.1	100	2	0	0	10	11	4006	4007	169362	9.5	100
		41408219_2	AAS03737.1	100	2	0	0	11	12	4214	4215	169362	9.5	100
		41408219_2	AAS03737.1	100	2	0	0	16	17	4785	4786	169362	9.5	100
		41408219_2	AAS03737.1	100	2	0	0	11	12	5266	5267	169362	9.5	100
		41408219_2	AAS03737.1	100	2	0	0	11	12	5981	5982	169362	9.5	100
		41408219_2	ANH28187.1	77.778	9	2	0	10	18	5220	5228	6.6	22.7	77.78
		41408219_2	ANH28187.1	66.667	9	3	0	10	18	3110	3118	136	18.9	66.67
		41408219_2	ANH28187.1	83.333	6	1	0	1	6	4522	4527	2630	15.1	83.33
		41408219_2	ANH28187.1	46.667	15	4	1	5	15	2162	2176	3639	14.6	46.67
		41408219_2	ANH28187.1	83.333	6	1	0	2	7	2471	2476	3639	14.6	83.33
		41408219_2	ANH28187.1	100	4	0	0	2	5	6262	6265	5032	14.2	100
		41408219_2	ANH28187.1	62.5	8	3	0	11	18	4169	4176	6952	13.8	62.5
		41408219_2	ANH28187.1	100	4	0	0	3	6	2064	2067	9596	13.4	100
		41408219_2	ANH28187.1	66.667	6	2	0	5	10	3224	3229	34586	11.7	66.67
		41408219_2	ANH28187.1	57.143	14	2	2	1	12	4917	4928	34586	11.7	57.14
		41408219_2	ANH28187.1	75	4	1	0	11	14	47	50	65404	10.8	75
		41408219_2	ANH28187.1	80	5	1	0	2	6	1464	1468	123398	10	80
		41408219_2	ANH28187.1	100	2	0	0	19	20	546	547	169362	9.5	100
		41408219_2	ANH28187.1	100	2	0	0	11	12	908	909	169362	9.5	100
		41408219_2	ANH28187.1	100	2	0	0	13	14	1059	1060	169362	9.5	100
		41408219_2	ANH28187.1	100	2	0	0	16	17	1162	1163	169362	9.5	100
		41408219_2	ANH28187.1	100	2	0	0	11	12	3156	3157	169362	9.5	100
		41408219_2	ANH28187.1	100	2	0	0	16	17	3691	3692	169362	9.5	100
		41408219_2	ANH28187.1	100	2	0	0	10	11	3995	3996	169362	9.5	100
		41408219_2	ANH28187.1	100	2	0	0	11	12	4214	4215	169362	9.5	100
		41408219_2	ANH28187.1	100	2	0	0	16	17	4785	4786	169362	9.5	100
		41408219_2	ANH28187.1	100	2	0	0	11	12	5266	5267	169362	9.5	100
		41408219_2	ANH28187.1	100	2	0	0	11	12	5981	5982	169362	9.5	100
		41408219_2	AZB13722.1	77.778	9	2	0	10	18	5220	5228	6.6	22.7	77.78
		41408219_2	AZB13722.1	66.667	9	3	0	10	18	3110	3118	136	18.9	66.67
		41408219_2	AZB13722.1	83.333	6	1	0	1	6	4522	4527	2630	15.1	83.33
		41408219_2	AZB13722.1	46.667	15	4	1	5	15	2162	2176	3639	14.6	46.67
		41408219_2	AZB13722.1	83.333	6	1	0	2	7	2471	2476	3639	14.6	83.33
		41408219_2	AZB13722.1	100	4	0	0	2	5	6262	6265	5032	14.2	100
		41408219_2	AZB13722.1	62.5	8	3	0	11	18	4169	4176	6952	13.8	62.5
		41408219_2	AZB13722.1	100	4	0	0	3	6	2064	2067	9596	13.4	100
		41408219_2	AZB13722.1	66.667	6	2	0	5	10	3224	3229	34586	11.7	66.67
		41408219_2	AZB13722.1	57.143	14	2	2	1	12	4917	4928	34586	11.7	57.14
		41408219_2	AZB13722.1	75	4	1	0	11	14	47	50	65404	10.8	75
		41408219_2	AZB13722.1	80	5	1	0	2	6	1464	1468	123398	10	80
		41408219_2	AZB13722.1	100	2	0	0	19	20	546	547	169362	9.5	100
		41408219_2	AZB13722.1	100	2	0	0	11	12	908	909	169362	9.5	100
		41408219_2	AZB13722.1	100	2	0	0	13	14	1059	1060	169362	9.5	100
		41408219_2	AZB13722.1	100	2	0	0	16	17	1162	1163	169362	9.5	100
		41408219_2	AZB13722.1	100	2	0	0	11	12	3156	3157	169362	9.5	100
		41408219_2	AZB13722.1	100	2	0	0	16	17	3691	3692	169362	9.5	100
		41408219_2	AZB13722.1	100	2	0	0	10	11	3995	3996	169362	9.5	100
		41408219_2	AZB13722.1	100	2	0	0	11	12	4214	4215	169362	9.5	100
		41408219_2	AZB13722.1	100	2	0	0	16	17	4785	4786	169362	9.5	100
		41408219_2	AZB13722.1	100	2	0	0	11	12	5266	5267	169362	9.5	100
		41408219_2	AZB13722.1	100	2	0	0	11	12	5981	5982	169362	9.5	100
		41408219_2	ASF95628.1	77.778	9	2	0	10	18	5221	5229	6.6	22.7	77.78
		41408219_2	ASF95628.1	66.667	9	3	0	10	18	3110	3118	136	18.9	66.67
		41408219_2	ASF95628.1	83.333	6	1	0	1	6	4522	4527	2630	15.1	83.33
		41408219_2	ASF95628.1	46.667	15	4	1	5	15	2162	2176	3639	14.6	46.67
		41408219_2	ASF95628.1	83.333	6	1	0	2	7	2471	2476	3639	14.6	83.33
		41408219_2	ASF95628.1	100	4	0	0	2	5	6263	6266	5032	14.2	100
		41408219_2	ASF95628.1	62.5	8	3	0	11	18	4169	4176	6952	13.8	62.5
		41408219_2	ASF95628.1	100	4	0	0	3	6	2064	2067	9596	13.4	100
		41408219_2	ASF95628.1	66.667	6	2	0	5	10	3224	3229	34586	11.7	66.67
		41408219_2	ASF95628.1	57.143	14	2	2	1	12	4917	4928	34586	11.7	57.14
		41408219_2	ASF95628.1	75	4	1	0	11	14	47	50	65404	10.8	75
		41408219_2	ASF95628.1	80	5	1	0	2	6	1464	1468	123398	10	80
		41408219_2	ASF95628.1	100	2	0	0	19	20	546	547	169362	9.5	100
		41408219_2	ASF95628.1	100	2	0	0	11	12	908	909	169362	9.5	100
		41408219_2	ASF95628.1	100	2	0	0	13	14	1059	1060	169362	9.5	100
		41408219_2	ASF95628.1	100	2	0	0	16	17	1162	1163	169362	9.5	100
		41408219_2	ASF95628.1	100	2	0	0	11	12	3156	3157	169362	9.5	100
		41408219_2	ASF95628.1	100	2	0	0	16	17	3691	3692	169362	9.5	100
		41408219_2	ASF95628.1	100	2	0	0	10	11	3995	3996	169362	9.5	100
		41408219_2	ASF95628.1	100	2	0	0	10	11	4006	4007	169362	9.5	100
		41408219_2	ASF95628.1	100	2	0	0	11	12	4214	4215	169362	9.5	100
		41408219_2	ASF95628.1	100	2	0	0	16	17	4785	4786	169362	9.5	100
		41408219_2	ASF95628.1	100	2	0	0	11	12	5267	5268	169362	9.5	100
		41408219_2	ASF95628.1	100	2	0	0	11	12	5982	5983	169362	9.5	100
		41408219_2	ETB33678.1	83.333	6	1	0	14	19	128	133	8.9	22.3	100
		41408219_2	ETB33678.1	80	5	1	0	4	8	69	73	47097	11.2	80
		41408219_2	ETB33678.1	75	4	1	0	17	20	51	54	64876	10.8	75
		41408219_2	EGO38712.1	83.333	6	1	0	14	19	306	311	9.1	22.3	100
		41408219_2	EGO38712.1	80	5	1	0	4	8	247	251	47387	11.2	80
		41408219_2	EGO38712.1	75	4	1	0	17	20	229	232	65196	10.8	75
		41408219_2	AAS06883.1	83.333	6	1	0	14	19	318	323	9.1	22.3	100
		41408219_2	AAS06883.1	80	5	1	0	4	8	259	263	47391	11.2	80
		41408219_2	AAS06883.1	75	4	1	0	17	20	241	244	65201	10.8	75
		41408219_2	AAS06620.1	70	10	3	0	1	10	327	336	13	21.8	70
		41408219_2	AAS06620.1	100	4	0	0	5	8	320	323	4997	14.2	100
		41408219_2	AAS06620.1	55.556	9	4	0	1	9	333	341	47436	11.2	55.56
		41408219_2	AAS06620.1	62.5	8	3	0	6	13	592	599	89702	10.4	62.5
		41408219_2	AZP82803.1	70	10	3	0	1	10	357	366	13	21.8	70
		41408219_2	AZP82803.1	100	4	0	0	5	8	350	353	4999	14.2	100
		41408219_2	AZP82803.1	55.556	9	4	0	1	9	363	371	47443	11.2	55.56
		41408219_2	AZP82803.1	62.5	8	3	0	6	13	622	629	89710	10.4	62.5
		41408219_2	AJK75732.1	60	15	2	2	8	21	967	978	13	21.8	66.67
		41408219_2	AJK75732.1	66.667	6	2	0	6	11	19	24	89766	10.4	66.67
		41408219_2	Q740J9.1	60	15	2	2	8	21	1059	1070	13	21.8	66.67
		41408219_2	Q740J9.1	66.667	6	2	0	6	11	111	116	89775	10.4	66.67
		41408219_2	ASE15690.1	60	15	2	2	8	21	1075	1086	13	21.8	66.67
		41408219_2	ASE15690.1	66.667	6	2	0	6	11	7	12	89777	10.4	66.67
		41408219_2	ASE15690.1	66.667	6	2	0	6	11	127	132	89777	10.4	66.67
		41408219_2	Q741V8.1	66.667	12	2	1	1	10	189	200	18	21.4	66.67
		41408219_2	Q741V8.1	70	10	2	1	1	9	203	212	1332	15.9	70
		41408219_2	ELP48201.1	83.333	6	1	0	14	19	24	29	25	21	100
[truncated: 1,318 more rows]
